# Supplementary material for: Mass‐Guided Single‐Cell MALDI Imaging of Low‐Mass Metabolites Reveals Cellular Activation Markers
Source: Adv Sci (Weinh). 2024 Dec 12;12(5):2410506. doi: 10.1002/advs.202410506 (PMC11791930; doi:10.1002/advs.202410506)
Supplement: Supplementary file 2 — Supporting Information [file ADVS-12-2410506-s002.csv]

group	datasetName	datasetId	formula	adduct	chemMod	ion	mz	msm	fdr	rhoSpatial	rhoSpectral	rhoChaos	moleculeNames	moleculeIds	minIntensity	maxIntensity	totalIntensity	isomers	isobars	offSample	rawOffSampleProb	isobarIons
Hochschule Mannheim	230405_SIMA9_direct	2023-04-05_13h15m50s	C6H12O6	M+Cl		C6H12O6+Cl-	215.0327109	0.459825	0.05	0.493900603	0.946366093	0.983770619	D-Glucose, myo-Inositol, L-Sorbose, D-Galactose, D-Mannose, 3-Deoxyarabinohexonic acid, Beta-D-Glucose, D-Fructose, Allose, Alpha-D-Glucose, D-Tagatose, Beta-D-Galactose, Dihydroxyacetone (dimer), 2,5-bis(hydroxymethyl)oxolane-2,3,4-triol	HMDB0000122, HMDB0000211, HMDB0001266, HMDB0000143, HMDB0000169, HMDB0000346, HMDB0000516, HMDB0000660, HMDB0001151, HMDB0003345, HMDB0003418, HMDB0003449, HMDB0032222, HMDB0125599	0	11296	5537130	14	1	true	0.886987865	C7H8N4O2+Cl-
Hochschule Mannheim	230525_DMA_ITO_HCl_moreshots	2023-05-26_18h24m43s	C6H12O6	M+Cl		C6H12O6+Cl-	215.0327109	0.9708317	0.05	0.978930718	0.99475179	0.996958893	D-Glucose, myo-Inositol, L-Sorbose, D-Galactose, D-Mannose, 3-Deoxyarabinohexonic acid, Beta-D-Glucose, D-Fructose, Allose, Alpha-D-Glucose, D-Tagatose, Beta-D-Galactose, Dihydroxyacetone (dimer), 2,5-bis(hydroxymethyl)oxolane-2,3,4-triol	HMDB0000122, HMDB0000211, HMDB0001266, HMDB0000143, HMDB0000169, HMDB0000346, HMDB0000516, HMDB0000660, HMDB0001151, HMDB0003345, HMDB0003418, HMDB0003449, HMDB0032222, HMDB0125599	0	376726	1527484928	14	1	true	0.661700249	C7H8N4O2+Cl-
Hochschule Mannheim	230302_EOC	2023-03-02_19h24m17s	C6H12O6	M+Cl		C6H12O6+Cl-	215.0327109	0.59617937	0.05	0.631632141	0.949989784	0.993559234	D-Glucose, myo-Inositol, L-Sorbose, D-Galactose, D-Mannose, 3-Deoxyarabinohexonic acid, Beta-D-Glucose, D-Fructose, Allose, Alpha-D-Glucose, D-Tagatose, Beta-D-Galactose, Dihydroxyacetone (dimer), 2,5-bis(hydroxymethyl)oxolane-2,3,4-triol	HMDB0000122, HMDB0000211, HMDB0001266, HMDB0000143, HMDB0000169, HMDB0000346, HMDB0000516, HMDB0000660, HMDB0001151, HMDB0003345, HMDB0003418, HMDB0003449, HMDB0032222, HMDB0125599	0	40446	13287366	14	1	true	0.984897554	C7H8N4O2+Cl-
Hochschule Mannheim	230119_EOC	2023-01-19_20h15m05s	C6H12O6	M+Cl		C6H12O6+Cl-	215.0327109	0.5839224	0.05	0.616861447	0.95733626	0.988787515	D-Glucose, myo-Inositol, L-Sorbose, D-Galactose, D-Mannose, 3-Deoxyarabinohexonic acid, Beta-D-Glucose, D-Fructose, Allose, Alpha-D-Glucose, D-Tagatose, Beta-D-Galactose, Dihydroxyacetone (dimer), 2,5-bis(hydroxymethyl)oxolane-2,3,4-triol	HMDB0000122, HMDB0000211, HMDB0001266, HMDB0000143, HMDB0000169, HMDB0000346, HMDB0000516, HMDB0000660, HMDB0001151, HMDB0003345, HMDB0003418, HMDB0003449, HMDB0032222, HMDB0125599	0	12624	5892530	14	3			C7H8N4O2+Cl-, C9H10O4S-, C9H10ClNO3-H-
Hochschule Mannheim	230405_SIMA9_indirect	2023-04-05_15h53m57s	C6H12O6	M+Cl		C6H12O6+Cl-	215.0327109	0.52803886	0.05	0.556402165	0.957243977	0.991412592	D-Glucose, myo-Inositol, L-Sorbose, D-Galactose, D-Mannose, 3-Deoxyarabinohexonic acid, Beta-D-Glucose, D-Fructose, Allose, Alpha-D-Glucose, D-Tagatose, Beta-D-Galactose, Dihydroxyacetone (dimer), 2,5-bis(hydroxymethyl)oxolane-2,3,4-triol	HMDB0000122, HMDB0000211, HMDB0001266, HMDB0000143, HMDB0000169, HMDB0000346, HMDB0000516, HMDB0000660, HMDB0001151, HMDB0003345, HMDB0003418, HMDB0003449, HMDB0032222, HMDB0125599	0	11692	18885614	14	1	false	0.01422044	C7H8N4O2+Cl-
Hochschule Mannheim	230220_SIMA9	2023-02-21_12h21m30s	C6H12O6	M+Cl		C6H12O6+Cl-	215.0327109	0.3902051	0.05	0.417762013	0.94676841	0.986552511	D-Glucose, myo-Inositol, L-Sorbose, D-Galactose, D-Mannose, 3-Deoxyarabinohexonic acid, Beta-D-Glucose, D-Fructose, Allose, Alpha-D-Glucose, D-Tagatose, Beta-D-Galactose, Dihydroxyacetone (dimer), 2,5-bis(hydroxymethyl)oxolane-2,3,4-triol	HMDB0000122, HMDB0000211, HMDB0001266, HMDB0000143, HMDB0000169, HMDB0000346, HMDB0000516, HMDB0000660, HMDB0001151, HMDB0003345, HMDB0003418, HMDB0003449, HMDB0032222, HMDB0125599	0	8428	6057138	14	1	true	0.984203696	C7H8N4O2+Cl-
Hochschule Mannheim	230119_SIMA9	2023-01-19_20h13m34s	C6H12O6	M+Cl		C6H12O6+Cl-	215.0327109	0.58331126	0.05	0.619523204	0.954984156	0.985931255	D-Glucose, myo-Inositol, L-Sorbose, D-Galactose, D-Mannose, 3-Deoxyarabinohexonic acid, Beta-D-Glucose, D-Fructose, Allose, Alpha-D-Glucose, D-Tagatose, Beta-D-Galactose, Dihydroxyacetone (dimer), 2,5-bis(hydroxymethyl)oxolane-2,3,4-triol	HMDB0000122, HMDB0000211, HMDB0001266, HMDB0000143, HMDB0000169, HMDB0000346, HMDB0000516, HMDB0000660, HMDB0001151, HMDB0003345, HMDB0003418, HMDB0003449, HMDB0032222, HMDB0125599	0	10776	6127460	14	3			C7H8N4O2+Cl-, C9H10O4S-, C9H10ClNO3-H-
Hochschule Mannheim	230220_EOC	2023-02-21_12h18m48s	C6H12O6	M+Cl		C6H12O6+Cl-	215.0327109	0.5848146	0.05	0.618376637	0.956338218	0.98890289	D-Glucose, myo-Inositol, L-Sorbose, D-Galactose, D-Mannose, 3-Deoxyarabinohexonic acid, Beta-D-Glucose, D-Fructose, Allose, Alpha-D-Glucose, D-Tagatose, Beta-D-Galactose, Dihydroxyacetone (dimer), 2,5-bis(hydroxymethyl)oxolane-2,3,4-triol	HMDB0000122, HMDB0000211, HMDB0001266, HMDB0000143, HMDB0000169, HMDB0000346, HMDB0000516, HMDB0000660, HMDB0001151, HMDB0003345, HMDB0003418, HMDB0003449, HMDB0032222, HMDB0125599	0	13276	6830236	14	2	false	0.460246861	C7H8N4O2+Cl-, C9H10ClNO3-H-
Hochschule Mannheim	230525_DMA_ITO_HCl	2023-05-26_18h26m02s	C6H12O6	M+Cl		C6H12O6+Cl-	215.0327109	0.8609764	0.05	0.876161351	0.98704406	0.995567298	D-Glucose, myo-Inositol, L-Sorbose, D-Galactose, D-Mannose, 3-Deoxyarabinohexonic acid, Beta-D-Glucose, D-Fructose, Allose, Alpha-D-Glucose, D-Tagatose, Beta-D-Galactose, Dihydroxyacetone (dimer), 2,5-bis(hydroxymethyl)oxolane-2,3,4-triol	HMDB0000122, HMDB0000211, HMDB0001266, HMDB0000143, HMDB0000169, HMDB0000346, HMDB0000516, HMDB0000660, HMDB0001151, HMDB0003345, HMDB0003418, HMDB0003449, HMDB0032222, HMDB0125599	0	47106	227264480	14	1	false	0.184047237	C7H8N4O2+Cl-
Hochschule Mannheim	230302_SIMA9	2023-03-02_19h24m41s	C6H12O6	M+Cl		C6H12O6+Cl-	215.0327109	0.42953655	0.05	0.463630826	0.945359449	0.980010792	D-Glucose, myo-Inositol, L-Sorbose, D-Galactose, D-Mannose, 3-Deoxyarabinohexonic acid, Beta-D-Glucose, D-Fructose, Allose, Alpha-D-Glucose, D-Tagatose, Beta-D-Galactose, Dihydroxyacetone (dimer), 2,5-bis(hydroxymethyl)oxolane-2,3,4-triol	HMDB0000122, HMDB0000211, HMDB0001266, HMDB0000143, HMDB0000169, HMDB0000346, HMDB0000516, HMDB0000660, HMDB0001151, HMDB0003345, HMDB0003418, HMDB0003449, HMDB0032222, HMDB0125599	0	9396	8972962	14	2	true	0.936151683	C7H8N4O2+Cl-, C9H10ClNO3-H-
Hochschule Mannheim	230222_MetalSlide	2023-02-22_16h36m38s	C6H12O6	M+Cl		C6H12O6+Cl-	215.0327109	0.5662395	0.05	0.598314817	0.954032891	0.991989377	D-Glucose, myo-Inositol, L-Sorbose, D-Galactose, D-Mannose, 3-Deoxyarabinohexonic acid, Beta-D-Glucose, D-Fructose, Allose, Alpha-D-Glucose, D-Tagatose, Beta-D-Galactose, Dihydroxyacetone (dimer), 2,5-bis(hydroxymethyl)oxolane-2,3,4-triol	HMDB0000122, HMDB0000211, HMDB0001266, HMDB0000143, HMDB0000169, HMDB0000346, HMDB0000516, HMDB0000660, HMDB0001151, HMDB0003345, HMDB0003418, HMDB0003449, HMDB0032222, HMDB0125599	0	19654	12161508	14	2	true	0.901272118	C7H8N4O2+Cl-, C9H10ClNO3-H-
Hochschule Mannheim	231006_IPSC_68er_20_1	2023-10-10_15h39m51s	C6H12O6	M+Cl		C6H12O6+Cl-	215.0327894	0.5618177	0.05	0.599360385	0.939962716	0.997233308	D-Glucose, myo-Inositol, L-Sorbose, D-Galactose, D-Mannose, 3-Deoxyarabinohexonic acid, Beta-D-Glucose, D-Fructose, Allose, Alpha-D-Glucose, D-Tagatose, Beta-D-Galactose, Dihydroxyacetone (dimer), 2,5-bis(hydroxymethyl)oxolane-2,3,4-triol	HMDB0000122, HMDB0000211, HMDB0001266, HMDB0000143, HMDB0000169, HMDB0000346, HMDB0000516, HMDB0000660, HMDB0001151, HMDB0003345, HMDB0003418, HMDB0003449, HMDB0032222, HMDB0125599	0	36860	21015890	14	2	true	0.695570052	C7H8N4O2+Cl-, C9H10ClNO3-H-
Hochschule Mannheim	230405_SIMA9_direct	2023-04-05_13h15m50s	C7H8N4O2	M+Cl		C7H8N4O2+Cl-	215.0340483	0.623935	0.05	0.658205148	0.955724624	0.991848354	Paraxanthine, Theophylline, Theobromine	HMDB0001860, HMDB0001889, HMDB0002825	0	11296	11018186	3	3	true	0.9295699	C6H12O6+Cl-, C12H8O4-H-, C9H10NO3+Cl-
Hochschule Mannheim	230525_DMA_ITO_HCl_moreshots	2023-05-26_18h24m43s	C7H8N4O2	M+Cl		C7H8N4O2+Cl-	215.0340483	0.82053715	0.05	0.835509461	0.985199248	0.996833939	Paraxanthine, Theophylline, Theobromine	HMDB0001860, HMDB0001889, HMDB0002825	0	367592	1139828224	3	2	false	0.14631024	C6H12O6+Cl-, C12H8O4-H-
Hochschule Mannheim	230302_EOC	2023-03-02_19h24m17s	C7H8N4O2	M+Cl		C7H8N4O2+Cl-	215.0340483	0.70930696	0.05	0.737424315	0.963763454	0.998036212	Paraxanthine, Theophylline, Theobromine	HMDB0001860, HMDB0001889, HMDB0002825	0	39970	21867458	3	2	true	0.953362823	C6H12O6+Cl-, C12H8O4-H-
Hochschule Mannheim	230119_EOC	2023-01-19_20h15m05s	C7H8N4O2	M+Cl		C7H8N4O2+Cl-	215.0340483	0.53404903	0.05	0.5663683	0.948199809	0.994448541	Paraxanthine, Theophylline, Theobromine	HMDB0001860, HMDB0001889, HMDB0002825	0	12624	7973598	3	3			C6H12O6+Cl-, C12H8O4-H-, C9H10ClNO3-
Hochschule Mannheim	230222_GoldSlide	2023-02-22_16h28m15s	C7H8N4O2	M+Cl		C7H8N4O2+Cl-	215.0340483	0.5976062	0.05	0.628219625	0.955836537	0.995221963	Paraxanthine, Theophylline, Theobromine	HMDB0001860, HMDB0001889, HMDB0002825	0	14994	17354192	3	3	true	0.973410249	C6H12O6+Cl-, C12H8O4-H-, C9H10NO3+Cl-
Hochschule Mannheim	230405_SIMA9_indirect	2023-04-05_15h53m57s	C7H8N4O2	M+Cl		C7H8N4O2+Cl-	215.0340483	0.48368278	0.05	0.510707844	0.951527702	0.995329041	Paraxanthine, Theophylline, Theobromine	HMDB0001860, HMDB0001889, HMDB0002825	0	11692	22797090	3	2	false	0.008749672	C6H12O6+Cl-, C12H8O4-H-
Hochschule Mannheim	230220_SIMA9	2023-02-21_12h21m30s	C7H8N4O2	M+Cl		C7H8N4O2+Cl-	215.0340483	0.5137477	0.05	0.545532843	0.951009814	0.990248046	Paraxanthine, Theophylline, Theobromine	HMDB0001860, HMDB0001889, HMDB0002825	0	8428	9184696	3	3	true	0.969118237	C6H12O6+Cl-, C12H8O4-H-, C9H10NO3+Cl-
Hochschule Mannheim	230119_SIMA9	2023-01-19_20h13m34s	C7H8N4O2	M+Cl		C7H8N4O2+Cl-	215.0340483	0.5515614	0.05	0.58509969	0.948745319	0.993606374	Paraxanthine, Theophylline, Theobromine	HMDB0001860, HMDB0001889, HMDB0002825	0	10776	7935142	3	3			C6H12O6+Cl-, C12H8O4-H-, C9H10ClNO3-
Hochschule Mannheim	230220_EOC	2023-02-21_12h18m48s	C7H8N4O2	M+Cl		C7H8N4O2+Cl-	215.0340483	0.5961197	0.05	0.628324627	0.954706357	0.993755626	Paraxanthine, Theophylline, Theobromine	HMDB0001860, HMDB0001889, HMDB0002825	0	13276	10033420	3	2	true	0.605508387	C6H12O6+Cl-, C12H8O4-H-
Hochschule Mannheim	230525_DMA_ITO_HCl	2023-05-26_18h26m02s	C7H8N4O2	M+Cl		C7H8N4O2+Cl-	215.0340483	0.72328883	0.05	0.748892163	0.974025014	0.991567711	Paraxanthine, Theophylline, Theobromine	HMDB0001860, HMDB0001889, HMDB0002825	0	47030	128192944	3	3	false	0.322819889	C6H12O6+Cl-, C12H8O4-H-, C9H10NO3+Cl-
Hochschule Mannheim	230511_sc_meta	2023-05-11_20h17m20s	C7H8N4O2	M+Cl		C7H8N4O2+Cl-	215.0340483	0.3625975	0.05	0.390185972	0.929314745	0.999977685	Paraxanthine, Theophylline, Theobromine	HMDB0001860, HMDB0001889, HMDB0002825	0	104632.5625	82580008	3	2	false	5.04627E-05	C6H12O6+Cl-, C12H8O4-H-
Hochschule Mannheim	230302_SIMA9	2023-03-02_19h24m41s	C7H8N4O2	M+Cl		C7H8N4O2+Cl-	215.0340483	0.54824215	0.05	0.582862531	0.949303785	0.990834399	Paraxanthine, Theophylline, Theobromine	HMDB0001860, HMDB0001889, HMDB0002825	0	9396	14401038	3	3	true	0.867533088	C6H12O6+Cl-, C12H8O4-H-, C9H10NO3+Cl-
Hochschule Mannheim	230222_MetalSlide	2023-02-22_16h36m38s	C7H8N4O2	M+Cl		C7H8N4O2+Cl-	215.0340483	0.65357417	0.05	0.684565119	0.958263906	0.996311168	Paraxanthine, Theophylline, Theobromine	HMDB0001860, HMDB0001889, HMDB0002825	0	19648	17553428	3	3	true	0.668384492	C6H12O6+Cl-, C12H8O4-H-, C9H10NO3+Cl-
Hochschule Mannheim	231006_IPSC_35er_20_1	2023-10-10_16h22m19s	C7H8N4O2	M+Cl		C7H8N4O2+Cl-	215.0341268	0.45886365	0.05	0.484530106	0.949418641	0.99748212	Paraxanthine, Theophylline, Theobromine	HMDB0001860, HMDB0001889, HMDB0002825	0	11822	38459152	3	1	true	0.550444186	C12H8O4-H-
Hochschule Mannheim	231006_IPSC_68er_20_1	2023-10-10_15h39m51s	C7H8N4O2	M+Cl		C7H8N4O2+Cl-	215.0341268	0.6461985	0.05	0.67680133	0.956543085	0.998160076	Paraxanthine, Theophylline, Theobromine	HMDB0001860, HMDB0001889, HMDB0002825	0	36860	65731672	3	2	false	0.245110691	C6H12O6+Cl-, C12H8O4-H-
Hochschule Mannheim	221118_DAN_nowash_neg_cells_0sigma	2022-11-20_16h39m46s	C8H7NO5	M+Cl		C8H7NO5+Cl-	232.0017451	0.8597187	0.05	0.971322575	0.910995225	0.971576026	3-Hydroxy-2-methylpyridine-4,5-dicarboxylate	HMDB0006955	0	4640	34140968	1	0	false	0.004223193
Hochschule Mannheim	230316_SC_10micron	2023-03-17_13h54m50s	C10H18O4	M+Cl		C10H18O4+Cl-	237.0898319	0.2574681	0.05	0.298864702	0.91427075	0.942267044	Sebacic acid, R-2-Hydroxy-3-methylbutanoic acid 3-Methylbutanoyl, 2-Ethylsuberic acid, Heptylmalonic acid, 3-Methylazelaic acid	HMDB0000792, HMDB0031510, HMDB0059708, HMDB0059719, HMDB0059754	0	203422	1748033280	5	2	false	0.001147571	C16H14O2-H-, C10H20O2S+Cl-
Hochschule Mannheim	230316_SC_5micron	2023-03-17_13h54m41s	C10H18O4	M+Cl		C10H18O4+Cl-	237.0898319	0.24313255	0.05	0.282858338	0.909850494	0.944722081	Sebacic acid, R-2-Hydroxy-3-methylbutanoic acid 3-Methylbutanoyl, 2-Ethylsuberic acid, Heptylmalonic acid, 3-Methylazelaic acid	HMDB0000792, HMDB0031510, HMDB0059708, HMDB0059719, HMDB0059754	0	122444	1884414720	5	2	true	0.858668327	C16H14O2-H-, C10H20O2S+Cl-
Hochschule Mannheim	230316_sc_5micron_trp_norm	2023-03-17_15h39m25s	C10H18O4	M+Cl		C10H18O4+Cl-	237.0898319	0.3572367	0.05	0.404087904	0.898346457	0.984093548	Sebacic acid, R-2-Hydroxy-3-methylbutanoic acid 3-Methylbutanoyl, 2-Ethylsuberic acid, Heptylmalonic acid, 3-Methylazelaic acid	HMDB0000792, HMDB0031510, HMDB0059708, HMDB0059719, HMDB0059754	0	309957.7188	3305993728	5	1	false	0.000670445	C16H14O2-H-
Hochschule Mannheim	230525_DMA_ITO_HCl	2023-05-26_18h26m02s	C10H18O4	M+Cl		C10H18O4+Cl-	237.0898319	0.44423246	0.05	0.49924271	0.913128644	0.974465812	Sebacic acid, R-2-Hydroxy-3-methylbutanoic acid 3-Methylbutanoyl, 2-Ethylsuberic acid, Heptylmalonic acid, 3-Methylazelaic acid	HMDB0000792, HMDB0031510, HMDB0059708, HMDB0059719, HMDB0059754	0	92312	145106496	5	3	false	0.364211112	C11H14N2O4-H-, C16H14O2-H-, C10H20O2S+Cl-
Hochschule Mannheim	221216_sc_trp5_norm_10ppm	2022-12-19_10h13m31s	C10H18O4	M+Cl		C10H18O4+Cl-	237.0898319	0.60366863	0.05	0.66541985	0.908707201	0.998340932	Sebacic acid, R-2-Hydroxy-3-methylbutanoic acid 3-Methylbutanoyl, 2-Ethylsuberic acid, Heptylmalonic acid, 3-Methylazelaic acid	HMDB0000792, HMDB0031510, HMDB0059708, HMDB0059719, HMDB0059754	0	92015.77344	74387952	5	9	false	0.000111464	C14H11N3O-, C16H14O2-H-, C11H14N2O4-H-, C12H14O5-, C8H17N3O3+Cl-, C13H16O2+Cl-, C9H20N2OS2-H-, C10H20O2S+Cl-, C14H11N3O-H-
Hochschule Mannheim	230426_SIMA9_100_nowash	2023-04-26_17h27m25s	C12H16O4	M+Cl		C12H16O4+Cl-	259.0741818	0.25403383	0.05	0.285932546	0.890162381	0.998064739	Dhelwangin, Vanillin 1,2-butylene glycol acetal, Acoramone, 2-(4-hydroxy-3-methylbut-2-en-1-yl)-5-methoxybenzene-1,3-diol, 6-methoxy-3-(3-methylbut-2-en-1-yl)benzene-1,2,4-triol, 2-[(3,3-dimethyloxiran-2-yl)methyl]-5-methoxybenzene-1,3-diol, 5-(4-hydroxy-3-methoxyphenyl)pentanoic acid, 4-hydroxy-5-(3-methoxyphenyl)pentanoic acid, 7-methoxy-2,2-dimethyl-3,4-dihydro-2H-1-benzopyran-4,5-diol, 4-(4-h…	HMDB0030703, HMDB0032552, HMDB0032663, HMDB0124917, HMDB0124919, HMDB0124920, HMDB0127761, HMDB0127765, HMDB0125801, HMDB0135709	0	11744	52161344	10	2			C13H12N2O4-H-, C9H14N2O7-H-
Hochschule Mannheim	230714_68er	2023-07-14_11h02m07s	C7H7ClN2O4S	M+Cl		C7H7ClN2O4S+Cl-	284.950828	0.6990604	0.05	0.788833692	0.887762194	0.998234519	4-Chloro-5-sulfamoylanthranilic acid	HMDB0060761	0	5730	114682	1	0	false	0.232293114
Hochschule Mannheim	230714_IPSC_Gepi	2023-07-14_11h03m17s	C7H7ClN2O4S	M+Cl		C7H7ClN2O4S+Cl-	284.950828	0.46391374	0.05	0.548863626	0.846571312	0.998410707	4-Chloro-5-sulfamoylanthranilic acid	HMDB0060761	0	6450	112770	1	0	true	0.830342174
Hochschule Mannheim	230525_DMA_ITO_HCl_moreshots	2023-05-26_18h24m43s	C13H12N2O4	M+Cl		C13H12N2O4+Cl-	295.0490297	0.79217196	0.05	0.812421462	0.979003915	0.995986978	1,2,3,4-Tetrahydro-b-carboline-1,3-dicarboxylic acid	HMDB0032102	0	275098	560889664	1	1	false	0.290679336	C10H15NO7+Cl-
Hochschule Mannheim	230316_SC_10micron	2023-03-17_13h54m50s	C13H12N2O4	M+Cl		C13H12N2O4+Cl-	295.0490297	0.29581526	0.05	0.307420572	0.966267517	0.995841602	1,2,3,4-Tetrahydro-b-carboline-1,3-dicarboxylic acid	HMDB0032102	0	25844	248212304	1	1	false	0.001217866	C10H15NO7+Cl-
Hochschule Mannheim	230316_SC_5micron	2023-03-17_13h54m41s	C13H12N2O4	M+Cl		C13H12N2O4+Cl-	295.0490297	0.20713449	0.05	0.218542554	0.950016653	0.997666012	1,2,3,4-Tetrahydro-b-carboline-1,3-dicarboxylic acid	HMDB0032102	0	23598	143490080	1	1	true	0.534382701	C10H15NO7+Cl-
Hochschule Mannheim	230119_SIMA9_20_1.5	2023-01-22_00h57m42s	C13H12N2O4	M+Cl		C13H12N2O4+Cl-	295.0490297	0.5376794	0.05	0.566400429	0.952488215	0.996644355	1,2,3,4-Tetrahydro-b-carboline-1,3-dicarboxylic acid	HMDB0032102	0	34248	600641280	1	3	false	0.223246455	C10H15NO7+Cl-, C8H15N3O5S2-, C9H16N2O5S2-
Hochschule Mannheim	230119_SIMA9	2023-01-19_20h13m34s	C13H12N2O4	M+Cl		C13H12N2O4+Cl-	295.0490297	0.5134526	0.05	0.544365307	0.947118195	0.995877038	1,2,3,4-Tetrahydro-b-carboline-1,3-dicarboxylic acid	HMDB0032102	0	32466	23409998	1	3			C10H15NO7+Cl-, C8H15N3O5S2-, C9H16N2O5S2-
Hochschule Mannheim	230511_sc_meta	2023-05-11_20h17m20s	C13H12N2O4	M+Cl		C13H12N2O4+Cl-	295.0490297	0.38038105	0.05	0.399511434	0.952719187	0.999366416	1,2,3,4-Tetrahydro-b-carboline-1,3-dicarboxylic acid	HMDB0032102	0	303485.3125	961277376	1	1	false	1.45951E-05	C10H15NO7+Cl-
Hochschule Mannheim	230525_DMA_ITO_HCl	2023-05-26_18h26m02s	C13H12N2O4	M+Cl		C13H12N2O4+Cl-	295.0490297	0.60576475	0.05	0.63246481	0.961974361	0.995644129	1,2,3,4-Tetrahydro-b-carboline-1,3-dicarboxylic acid	HMDB0032102	0	28508	30898168	1	1	false	0.087946706	C10H15NO7+Cl-
Hochschule Mannheim	230503_SC_A	2023-05-04_09h52m16s	C13H12N2O4	M+Cl		C13H12N2O4+Cl-	295.0490297	0.4519853	0.05	0.477508189	0.948244097	0.998213258	1,2,3,4-Tetrahydro-b-carboline-1,3-dicarboxylic acid	HMDB0032102	0	19780	233533424	1	2	false	7.24321E-06	C10H14N2O6+Cl-, C10H15NO7+Cl-
Hochschule Mannheim	230608_SIMA9_norm_20_1	2023-06-09_14h37m23s	C13H12N2O4	M+Cl		C13H12N2O4+Cl-	295.0490297	0.24508758	0.05	0.266624488	0.9231711	0.995724201	1,2,3,4-Tetrahydro-b-carboline-1,3-dicarboxylic acid	HMDB0032102	0	24044	299919360	1	0	false	0.001056695
Hochschule Mannheim	230608_SIMA9_lyo	2023-06-08_15h59m48s	C13H12N2O4	M+Cl		C13H12N2O4+Cl-	295.0490297	0.20084853	0.05	0.21659114	0.932500583	0.994440678	1,2,3,4-Tetrahydro-b-carboline-1,3-dicarboxylic acid	HMDB0032102	0	4632	719270	1	0	false	0.475156933
Hochschule Mannheim	230608_SIMA9_lyo	2023-06-08_15h59m48s	C10H14NO6P	M+Cl		C10H14NO6P+Cl-	310.0251965	0.22013928	0.05	0.241179599	0.924501694	0.98730029	Paraoxon	HMDB0013035	0	3112	1983722	1	1	true	0.999999285	C14H9ClF2N2O2-H-
Hochschule Mannheim	230608_SIMA9_norm	2023-06-08_15h59m31s	C10H14NO6P	M+Cl		C10H14NO6P+Cl-	310.0251965	0.22226077	0.05	0.241631116	0.933344007	0.985526316	Paraoxon	HMDB0013035	0	2534	1978140	1	0	true	0.999993324
Hochschule Mannheim	230618_SIMA9_norm	2023-06-18_14h51m51s	C10H14NO6P	M+Cl		C10H14NO6P+Cl-	310.0251965	0.2684759	0.05	0.298378166	0.911297983	0.987365286	Paraoxon	HMDB0013035	0	2814	2928156	1	1	true	0.999661088	C14H9ClF2N2O2-H-
Hochschule Mannheim	230616_SIMA9_norm	2023-06-16_11h48m35s	C10H14NO6P	M+Cl		C10H14NO6P+Cl-	310.0251965	0.25962624	0.05	0.287806712	0.913196622	0.987832636	Paraoxon	HMDB0013035	0	3280	2967794	1	1	true	0.999013662	C14H9ClF2N2O2-H-
Hochschule Mannheim	230511_sc_hcl_atp	2023-05-11_17h34m49s	C12H12N2O5S	M+Cl		C12H12N2O5S+Cl-	331.016015	0.42121807	0.05	0.460899944	0.915220754	0.998560724	1,4-Benzothiazine-O-quinonimine	HMDB0012491	0	6745.070801	21194032	1	1	false	1.32157E-05	C14H14Cl2N2O+Cl-
Hochschule Mannheim	230511_sc_meta	2023-05-11_20h17m20s	C19H19ClN2	M+Cl		C19H19ClN2+Cl-	345.0929991	0.30819777	0.05	0.370296979	0.8335993	0.998440059	Desloratadine	HMDB0015102	0	24241.27148	4472247.5	1	3	false	0.000531508	C19H18O4+Cl-, C15H20O7+Cl-, C20H14N4+Cl-
Hochschule Mannheim	230525_DMA_ITO_HCl_moreshots	2023-05-26_18h24m43s	C12H14O8S	M+Cl		C12H14O8S+Cl-	353.0102609	0.7136867	0.05	0.796475956	0.899005913	0.996718159	{[3-(6,7-dimethoxy-2H-1,3-benzodioxol-5-yl)prop-2-en-1-yl]oxy}sulfonic acid	HMDB0128688	0	21312	45467324	1	2	false	0.179401815	C15H12O6S+Cl-, C15H10O8+Cl-
Hochschule Mannheim	230302_SIMA9	2023-03-02_19h24m41s	C12H14O8S	M+Cl		C12H14O8S+Cl-	353.0102609	0.3665713	0.05	0.384652762	0.969728608	0.982741754	{[3-(6,7-dimethoxy-2H-1,3-benzodioxol-5-yl)prop-2-en-1-yl]oxy}sulfonic acid	HMDB0128688	0	1654	1462092	1	2	true	0.684757411	C15H10O8+Cl-, C15H12O6S+Cl-
Hochschule Mannheim	221412_SC_DAN_encoding_32	2022-12-15_08h16m03s	C19H22O8	M+Cl		C19H22O8+Cl-	413.1007905	0.23376784	0.05	0.269857166	0.867295343	0.998812101	3,4-DHPEA-EA, Gibberellin A32	HMDB0029304, HMDB0035037	0	70918	24955280	2	0	false	0.258068353
Hochschule Mannheim	230608_SIMA9_lyo	2023-06-08_15h59m48s	C19H22O8	M+Cl		C19H22O8+Cl-	413.1007905	0.2423696	0.05	0.276739143	0.88133389	0.993727034	3,4-DHPEA-EA, Gibberellin A32	HMDB0029304, HMDB0035037	0	3764	791656	2	0	false	0.134865656
Hochschule Mannheim	230714_68er	2023-07-14_11h02m07s	C22H30O9	M+Cl		C22H30O9+Cl-	473.1583053	0.45204556	0.05	0.4796073	0.948135563	0.994090621	8-Propanoylneosolaniol	HMDB0038562	0	4360	2820798	1	1	true	0.987422705	C20H23N7O7-H-
Hochschule Mannheim	230714_IPSC_Gepi	2023-07-14_11h03m17s	C22H30O9	M+Cl		C22H30O9+Cl-	473.1583053	0.39304996	0.05	0.41885506	0.945118749	0.992881944	8-Propanoylneosolaniol	HMDB0038562	0	3516	5413410	1	1	true	0.999905825	C20H23N7O7-H-
Hochschule Mannheim	230601_SIMA9	2023-06-01_19h12m42s	C3H4O3	M-H		C3H4O3-H-	87.00868905	0.051398158	0.1	0.052379916	0.989234906	0.991935253	Pyruvic acid, Malonic semialdehyde	HMDB0000243, HMDB0011111	0	1682	320284	2	0	false	0.006073862
Hochschule Mannheim	230601_EOC	2023-06-01_19h12m06s	C3H6O3	M-H		C3H6O3-H-	89.02433912	0.06609056	0.05	0.066763211	0.993110787	0.996791962	L-Lactic acid, Hydroxypropionic acid, Glyceraldehyde, D-Lactic acid, Dihydroxyacetone, Dimethyl carbonate, Monoethyl carbonate, Methoxyacetic acid, 2-hydroxypropanoic acid	HMDB0000190, HMDB0000700, HMDB0001051, HMDB0001311, HMDB0001882, HMDB0029580, HMDB0031232, HMDB0041929, HMDB0144295	0	7162	5973234	9	0
Hochschule Mannheim	230601_SIMA9	2023-06-01_19h12m42s	C3H6O3	M-H		C3H6O3-H-	89.02433912	0.07116221	0.05	0.071955363	0.992483534	0.99646707	L-Lactic acid, Hydroxypropionic acid, Glyceraldehyde, D-Lactic acid, Dihydroxyacetone, Dimethyl carbonate, Monoethyl carbonate, Methoxyacetic acid, 2-hydroxypropanoic acid	HMDB0000190, HMDB0000700, HMDB0001051, HMDB0001311, HMDB0001882, HMDB0029580, HMDB0031232, HMDB0041929, HMDB0144295	0	8366	3268392	9	0	false	0.002169559
Hochschule Mannheim	230119_EOC	2023-01-19_20h15m05s	C3H6O3	M-H		C3H6O3-H-	89.02433912	0.10676697	0.1	0.108015323	0.993494438	0.994915254	L-Lactic acid, Hydroxypropionic acid, Glyceraldehyde, D-Lactic acid, Dihydroxyacetone, Dimethyl carbonate, Monoethyl carbonate, Methoxyacetic acid, 2-hydroxypropanoic acid	HMDB0000190, HMDB0000700, HMDB0001051, HMDB0001311, HMDB0001882, HMDB0029580, HMDB0031232, HMDB0041929, HMDB0144295	0	3620	472640	9	0
Hochschule Mannheim	230220_EOC	2023-02-21_12h18m48s	C3H6O3	M-H		C3H6O3-H-	89.02433912	0.09448493	0.1	0.09581257	0.994569735	0.991527685	L-Lactic acid, Hydroxypropionic acid, Glyceraldehyde, D-Lactic acid, Dihydroxyacetone, Dimethyl carbonate, Monoethyl carbonate, Methoxyacetic acid, 2-hydroxypropanoic acid	HMDB0000190, HMDB0000700, HMDB0001051, HMDB0001311, HMDB0001882, HMDB0029580, HMDB0031232, HMDB0041929, HMDB0144295	0	1764	548626	9	0	false	0.307226568
Hochschule Mannheim	231027_68er_20_1	2023-11-02_08h57m04s	C4H6O3	M-H		C4H6O3-H-	101.0244176	0.14009455	0.1	0.141969381	0.989677861	0.997086151	2-Ketobutyric acid, Acetoacetic acid, 2-Methyl-3-oxopropanoic acid, Succinic acid semialdehyde, (S)-Methylmalonic acid semialdehyde, 4-Hydroxycrotonic acid, Acetic anhydride	HMDB0000005, HMDB0000060, HMDB0001172, HMDB0001259, HMDB0002217, HMDB0003381, HMDB0031646	0	5024	28518198	7	0	false	0.12425524
Hochschule Mannheim	230316_SC_10micron	2023-03-17_13h54m50s	C4H9NO2	M-H		C4H9NO2-H-	102.0559736	0.06985834	0.1	0.070732464	0.99129255	0.996317279	3-Aminoisobutanoic acid, Dimethylglycine, gamma-Aminobutyric acid, L-alpha-Aminobutyric acid, D-alpha-Aminobutyric acid, 2-Aminoisobutyric acid, (S)-b-aminoisobutyric acid, (R)-b-aminoisobutyric acid, Butyl nitrite, 3-Aminobutanoic acid, N-Ethylglycine	HMDB0003911, HMDB0000092, HMDB0000112, HMDB0000452, HMDB0000650, HMDB0001906, HMDB0002166, HMDB0002299, HMDB0031329, HMDB0031654, HMDB0041945	0	3194	56267248	11	0	false	0.000864047
Hochschule Mannheim	230330_EOC_2k	2023-03-30_17h27m42s	C4H9NO2	M-H		C4H9NO2-H-	102.0559736	0.08657764	0.1	0.087888519	0.991878412	0.993150685	3-Aminoisobutanoic acid, Dimethylglycine, gamma-Aminobutyric acid, L-alpha-Aminobutyric acid, D-alpha-Aminobutyric acid, 2-Aminoisobutyric acid, (S)-b-aminoisobutyric acid, (R)-b-aminoisobutyric acid, Butyl nitrite, 3-Aminobutanoic acid, N-Ethylglycine	HMDB0003911, HMDB0000092, HMDB0000112, HMDB0000452, HMDB0000650, HMDB0001906, HMDB0002166, HMDB0002299, HMDB0031329, HMDB0031654, HMDB0041945	0	1782	453872	11	0
Hochschule Mannheim	230503_SC_A	2023-05-04_09h52m16s	C4H9NO2	M-H		C4H9NO2-H-	102.0559736	0.14092216	0.05	0.142276011	0.991977021	0.998495262	3-Aminoisobutanoic acid, Dimethylglycine, gamma-Aminobutyric acid, L-alpha-Aminobutyric acid, D-alpha-Aminobutyric acid, 2-Aminoisobutyric acid, (S)-b-aminoisobutyric acid, (R)-b-aminoisobutyric acid, Butyl nitrite, 3-Aminobutanoic acid, N-Ethylglycine	HMDB0003911, HMDB0000092, HMDB0000112, HMDB0000452, HMDB0000650, HMDB0001906, HMDB0002166, HMDB0002299, HMDB0031329, HMDB0031654, HMDB0041945	0	10982.68555	123898064	11	0	false	8.30711E-06
Hochschule Mannheim	231027_68er_20_1	2023-11-02_08h57m04s	C4H9NO2	M-H		C4H9NO2-H-	102.0560521	0.15975396	0.1	0.161881367	0.990447348	0.996376323	3-Aminoisobutanoic acid, Dimethylglycine, gamma-Aminobutyric acid, L-alpha-Aminobutyric acid, D-alpha-Aminobutyric acid, 2-Aminoisobutyric acid, (S)-b-aminoisobutyric acid, (R)-b-aminoisobutyric acid, Butyl nitrite, 3-Aminobutanoic acid, N-Ethylglycine	HMDB0003911, HMDB0000092, HMDB0000112, HMDB0000452, HMDB0000650, HMDB0001906, HMDB0002166, HMDB0002299, HMDB0031329, HMDB0031654, HMDB0041945	0	4218	25879434	11	0	false	0.007045491
Hochschule Mannheim	231027_35er_20_1	2023-11-02_08h55m38s	C4H9NO2	M-H		C4H9NO2-H-	102.0560521	0.19824773	0.1	0.200717585	0.991119003	0.996545209	3-Aminoisobutanoic acid, Dimethylglycine, gamma-Aminobutyric acid, L-alpha-Aminobutyric acid, D-alpha-Aminobutyric acid, 2-Aminoisobutyric acid, (S)-b-aminoisobutyric acid, (R)-b-aminoisobutyric acid, Butyl nitrite, 3-Aminobutanoic acid, N-Ethylglycine	HMDB0003911, HMDB0000092, HMDB0000112, HMDB0000452, HMDB0000650, HMDB0001906, HMDB0002166, HMDB0002299, HMDB0031329, HMDB0031654, HMDB0041945	0	4054	34167176	11	0
Hochschule Mannheim	230601_SC	2023-06-01_19h16m41s	C4H9NO2	M-H		C4H9NO2-H-	102.0560823	0.767963	0.051612902	0.066721313	0.992863795	0.997382164	3-Aminoisobutanoic acid, Dimethylglycine, gamma-Aminobutyric acid, L-alpha-Aminobutyric acid, D-alpha-Aminobutyric acid, 2-Aminoisobutyric acid, (S)-b-aminoisobutyric acid, (R)-b-aminoisobutyric acid, Butyl nitrite, 3-Aminobutanoic acid, N-Ethylglycine	HMDB0003911, HMDB0000092, HMDB0000112, HMDB0000452, HMDB0000650, HMDB0001906, HMDB0002166, HMDB0002299, HMDB0031329, HMDB0031654, HMDB0041945	0	4372	70601368	11	0
Hochschule Mannheim	230601_SIMA9	2023-06-01_19h12m42s	C3H7NO3	M-H		C3H7NO3-H-	104.0352382	0.08495058	0.05	0.086075675	0.989686555	0.997213686	L-Serine, D-Serine	HMDB0000187, HMDB0003406	0	7856	720534	2	0	false	0.030242486
Hochschule Mannheim	230119_EOC	2023-01-19_20h15m05s	C3H7NO3	M-H		C3H7NO3-H-	104.0352382	0.09330574	0.1	0.094956975	0.992257637	0.990277778	L-Serine, D-Serine	HMDB0000187, HMDB0003406	0	2172	871084	2	0
Hochschule Mannheim	230220_EOC	2023-02-21_12h18m48s	C3H7NO3	M-H		C3H7NO3-H-	104.0352382	0.094701424	0.1	0.096220952	0.992592468	0.991552914	L-Serine, D-Serine	HMDB0000187, HMDB0003406	0	2708	1119034	2	0	false	0.425245583
Hochschule Mannheim	231027_68er_20_1	2023-11-02_08h57m04s	C3H6O4	M-H		C3H6O4-H-	105.0193322	0.34789595	0.05	0.350739936	0.994277917	0.997599804	D-2,3-Dihydroxypropanoic acid, Glyceric acid, L-Glyceric acid	HMDB0031818, HMDB0000139, HMDB0006372	0	13552	9125772	3	0	false	0.236350909
Hochschule Mannheim	230524_sc_norm	2023-05-25_13h31m40s	C2H7NO2S	M-H		C2H7NO2S-H-	108.0123943	0.047367666	0.1	0.048054242	0.991231177	0.994432521	Hypotaurine	HMDB0000965	0	2614.831787	29893914	1	0	false	9.79175E-06
Hochschule Mannheim	230316_SC_10micron	2023-03-17_13h54m50s	C6H6O2	M-H		C6H6O2-H-	109.0294245	0.08133689	0.1	0.082396334	0.98745398	0.999684224	Pyrocatechol, (E,E)-2,4-Hexadienedial, 1,3-Benzenediol	HMDB0000957, HMDB0031180, HMDB0032037	0	37956	55992020	3	0	false	0.08583767
Hochschule Mannheim	230601_EOC	2023-06-01_19h12m06s	C6H6O2	M-H		C6H6O2-H-	109.0294245	0.22300872	0.05	0.22587163	0.987944439	0.999373099	Pyrocatechol, (E,E)-2,4-Hexadienedial, 1,3-Benzenediol	HMDB0000957, HMDB0031180, HMDB0032037	0	17516	6930140	3	0
Hochschule Mannheim	230601_SIMA9	2023-06-01_19h12m42s	C6H6O2	M-H		C6H6O2-H-	109.0294245	0.18821622	0.05	0.190436668	0.988521066	0.999817055	Pyrocatechol, (E,E)-2,4-Hexadienedial, 1,3-Benzenediol	HMDB0000957, HMDB0031180, HMDB0032037	0	30512	11067840	3	0	false	0.070415102
Hochschule Mannheim	230505_SIMA9_100_1k_norm_20_1	2023-05-07_11h11m43s	C6H6O2	M-H		C6H6O2-H-	109.0294245	0.14512146	0.05	0.146772518	0.989100917	0.999646107	Pyrocatechol, (E,E)-2,4-Hexadienedial, 1,3-Benzenediol	HMDB0000957, HMDB0031180, HMDB0032037	0	183432	2457666816	3	0	false	0.039835632
Hochschule Mannheim	230222_IPSC	2023-02-22_16h21m43s	C6H6O2	M-H		C6H6O2-H-	109.0294245	0.16832913	0.1	0.170555007	0.991205712	0.995705719	Pyrocatechol, (E,E)-2,4-Hexadienedial, 1,3-Benzenediol	HMDB0000957, HMDB0031180, HMDB0032037	0	52766	175106672	3	0
Hochschule Mannheim	230330_EOC_2k	2023-03-30_17h27m42s	C6H6O2	M-H		C6H6O2-H-	109.0294245	0.1293126	0.1	0.131026702	0.987437779	0.999473615	Pyrocatechol, (E,E)-2,4-Hexadienedial, 1,3-Benzenediol	HMDB0000957, HMDB0031180, HMDB0032037	0	31982	16079862	3	0
Hochschule Mannheim	230426_SIMA9_100_nowash	2023-04-26_17h27m25s	C6H6O2	M-H		C6H6O2-H-	109.0294245	0.47829118	0.05	0.484090805	0.988348552	0.999667129	Pyrocatechol, (E,E)-2,4-Hexadienedial, 1,3-Benzenediol	HMDB0000957, HMDB0031180, HMDB0032037	0	80162	13342526	3	0
Hochschule Mannheim	230302_EOC	2023-03-02_19h24m17s	C6H6O2	M-H		C6H6O2-H-	109.0294245	0.5121735	0.05	0.516625136	0.992635634	0.998738227	Pyrocatechol, (E,E)-2,4-Hexadienedial, 1,3-Benzenediol	HMDB0000957, HMDB0031180, HMDB0032037	0	77666	529767968	3	0	false	0.042877715
Hochschule Mannheim	230119_EOC	2023-01-19_20h15m05s	C6H6O2	M-H		C6H6O2-H-	109.0294245	0.22303526	0.05	0.2256145	0.992111922	0.996427838	Pyrocatechol, (E,E)-2,4-Hexadienedial, 1,3-Benzenediol	HMDB0000957, HMDB0031180, HMDB0032037	0	50804	217422640	3	0
Hochschule Mannheim	221412_SC_DAN_encoding_32	2022-12-15_08h16m03s	C6H6O2	M-H		C6H6O2-H-	109.0294245	0.4321946	0.05	0.438448486	0.986886743	0.998834269	Pyrocatechol, (E,E)-2,4-Hexadienedial, 1,3-Benzenediol	HMDB0000957, HMDB0031180, HMDB0032037	0	67876	157590608	3	0	false	0.06030494
Hochschule Mannheim	230330_SC	2023-03-30_17h25m08s	C6H6O2	M-H		C6H6O2-H-	109.0294245	0.11190217	0.1	0.113519663	0.986323037	0.999420453	Pyrocatechol, (E,E)-2,4-Hexadienedial, 1,3-Benzenediol	HMDB0000957, HMDB0031180, HMDB0032037	0	28736	7529970	3	0	true	0.80548209
Hochschule Mannheim	230220_SIMA9	2023-02-21_12h21m30s	C6H6O2	M-H		C6H6O2-H-	109.0294245	0.47789723	0.05	0.481832636	0.99305296	0.998770927	Pyrocatechol, (E,E)-2,4-Hexadienedial, 1,3-Benzenediol	HMDB0000957, HMDB0031180, HMDB0032037	0	66642	550118016	3	0	false	0.123757504
Hochschule Mannheim	230119_SIMA9_20_1.5	2023-01-22_00h57m42s	C6H6O2	M-H		C6H6O2-H-	109.0294245	0.19143885	0.1	0.194104054	0.990371641	0.995857667	Pyrocatechol, (E,E)-2,4-Hexadienedial, 1,3-Benzenediol	HMDB0000957, HMDB0031180, HMDB0032037	0	53528	1249559680	3	0	false	0.144257233
Hochschule Mannheim	230119_SIMA9	2023-01-19_20h13m34s	C6H6O2	M-H		C6H6O2-H-	109.0294245	0.1875045	0.1	0.189595751	0.992111369	0.996833634	Pyrocatechol, (E,E)-2,4-Hexadienedial, 1,3-Benzenediol	HMDB0000957, HMDB0031180, HMDB0032037	0	49686	248192640	3	0
Hochschule Mannheim	230220_EOC	2023-02-21_12h18m48s	C6H6O2	M-H		C6H6O2-H-	109.0294245	0.5194187	0.05	0.523444056	0.993162463	0.999141514	Pyrocatechol, (E,E)-2,4-Hexadienedial, 1,3-Benzenediol	HMDB0000957, HMDB0031180, HMDB0032037	0	76184	487790624	3	0	true	0.692508161
Hochschule Mannheim	230222_SC	2023-02-22_18h58m24s	C6H6O2	M-H		C6H6O2-H-	109.0294245	0.20398687	0.05	0.206889844	0.986936608	0.999019051	Pyrocatechol, (E,E)-2,4-Hexadienedial, 1,3-Benzenediol	HMDB0000957, HMDB0031180, HMDB0032037	0	69280	24315592	3	0	false	0.001020516
Hochschule Mannheim	230119_EOC_20_1.5	2023-01-22_00h57m48s	C6H6O2	M-H		C6H6O2-H-	109.0294245	0.18265045	0.05	0.185293094	0.990234803	0.995458836	Pyrocatechol, (E,E)-2,4-Hexadienedial, 1,3-Benzenediol	HMDB0000957, HMDB0031180, HMDB0032037	0	41800	1325218432	3	0	false	0.255100042
Hochschule Mannheim	230503_SC_A	2023-05-04_09h52m16s	C6H6O2	M-H		C6H6O2-H-	109.0294245	0.12154138	0.05	0.123077727	0.988689589	0.998814275	Pyrocatechol, (E,E)-2,4-Hexadienedial, 1,3-Benzenediol	HMDB0000957, HMDB0031180, HMDB0032037	0	41395.57031	78259568	3	0	false	6.95E-07
Hochschule Mannheim	230525_sc_hcl_norm	2023-05-25_14h59m07s	C6H6O2	M-H		C6H6O2-H-	109.0294245	0.29392242	0.05	0.297230003	0.988908328	0.999963267	Pyrocatechol, (E,E)-2,4-Hexadienedial, 1,3-Benzenediol	HMDB0000957, HMDB0031180, HMDB0032037	0	37828.32422	17245356	3	0	false	4.22218E-06
Hochschule Mannheim	230302_SIMA9	2023-03-02_19h24m41s	C6H6O2	M-H		C6H6O2-H-	109.0294245	0.44432992	0.05	0.448572976	0.991540473	0.998991986	Pyrocatechol, (E,E)-2,4-Hexadienedial, 1,3-Benzenediol	HMDB0000957, HMDB0031180, HMDB0032037	0	79472	500800128	3	0	false	0.323441565
Hochschule Mannheim	230512_SIMA9_100_20_1	2023-05-15_17h30m45s	C6H6O2	M-H		C6H6O2-H-	109.0294245	0.41004458	0.05	0.414332903	0.990383597	0.999259317	Pyrocatechol, (E,E)-2,4-Hexadienedial, 1,3-Benzenediol	HMDB0000957, HMDB0031180, HMDB0032037	0	165962	1064161792	3	0	false	0.007969867
Hochschule Mannheim	230222_MetalSlide	2023-02-22_16h36m38s	C6H6O2	M-H		C6H6O2-H-	109.0294245	0.23014654	0.1	0.233615316	0.991142046	0.993956186	Pyrocatechol, (E,E)-2,4-Hexadienedial, 1,3-Benzenediol	HMDB0000957, HMDB0031180, HMDB0032037	0	60394	157888576	3	0	true	0.891806364
Hochschule Mannheim	230512_SIMA9_500_20_1	2023-05-15_13h12m09s	C6H6O2	M-H		C6H6O2-H-	109.0294245	0.38695917	0.05	0.390899358	0.990692106	0.999220858	Pyrocatechol, (E,E)-2,4-Hexadienedial, 1,3-Benzenediol	HMDB0000957, HMDB0031180, HMDB0032037	0	177074	1079445248	3	0	false	0.005308487
Hochschule Mannheim	230222_SC_10	2023-02-22_20h39m04s	C6H6O2	M-H		C6H6O2-H-	109.0294245	0.1465996	0.1	0.148758926	0.986354459	0.999117926	Pyrocatechol, (E,E)-2,4-Hexadienedial, 1,3-Benzenediol	HMDB0000957, HMDB0031180, HMDB0032037	0	48654	64926116	3	0	false	0.040227622
Hochschule Mannheim	230608_IPSC_rerun	2023-06-08_12h34m10s	C6H6O2	M-H		C6H6O2-H-	109.0294245	0.32148358	0.1	0.323541698	0.994760825	0.99887209	Pyrocatechol, (E,E)-2,4-Hexadienedial, 1,3-Benzenediol	HMDB0000957, HMDB0031180, HMDB0032037	0	12530	61883492	3	0	true	0.684974253
Hochschule Mannheim	230615_SIMA9_lyo	2023-06-15_12h31m18s	C6H6O2	M-H		C6H6O2-H-	109.0294245	0.12415967	0.1	0.126004792	0.987230674	0.998101841	Pyrocatechol, (E,E)-2,4-Hexadienedial, 1,3-Benzenediol	HMDB0000957, HMDB0031180, HMDB0032037	0	16116	4882768	3	0	true	0.854357481
Hochschule Mannheim	230618_SIMA9_norm	2023-06-18_14h51m51s	C6H6O2	M-H		C6H6O2-H-	109.0294245	0.18697828	0.05	0.189418269	0.988187115	0.998918611	Pyrocatechol, (E,E)-2,4-Hexadienedial, 1,3-Benzenediol	HMDB0000957, HMDB0031180, HMDB0032037	0	15350	7885978	3	0	true	0.863972127
Hochschule Mannheim	230618_SIMA9_lyo	2023-06-18_14h51m30s	C6H6O2	M-H		C6H6O2-H-	109.0294245	0.172121	0.1	0.174492501	0.987210354	0.999188455	Pyrocatechol, (E,E)-2,4-Hexadienedial, 1,3-Benzenediol	HMDB0000957, HMDB0031180, HMDB0032037	0	23588	5959298	3	0	true	0.781305075
Hochschule Mannheim	230616_SIMA9_lyo	2023-06-16_10h46m46s	C6H6O2	M-H		C6H6O2-H-	109.0294245	0.37764436	0.05	0.382278838	0.9881548	0.999718551	Pyrocatechol, (E,E)-2,4-Hexadienedial, 1,3-Benzenediol	HMDB0000957, HMDB0031180, HMDB0032037	0	21428	6246450	3	0	false	0.453313291
Hochschule Mannheim	230616_SIMA9_norm	2023-06-16_11h48m35s	C6H6O2	M-H		C6H6O2-H-	109.0294245	0.30644968	0.05	0.310467682	0.988318413	0.998724939	Pyrocatechol, (E,E)-2,4-Hexadienedial, 1,3-Benzenediol	HMDB0000957, HMDB0031180, HMDB0032037	0	15916	7893540	3	0	true	0.773545206
Hochschule Mannheim	230615_SIMA9_norm_20_1	2023-06-16_07h54m01s	C6H6O2	M-H		C6H6O2-H-	109.0294245	0.29782385	0.05	0.301819745	0.987507292	0.999243864	Pyrocatechol, (E,E)-2,4-Hexadienedial, 1,3-Benzenediol	HMDB0000957, HMDB0031180, HMDB0032037	0	115972	126410440	3	0	true	0.601494133
Hochschule Mannheim	230804_DMA_Gold_20_1.25	2023-08-05_13h51m43s	C6H6O2	M-H		C6H6O2-H-	109.029503	0.3741473	0.1	0.378149436	0.990067738	0.999342209	Pyrocatechol, (E,E)-2,4-Hexadienedial, 1,3-Benzenediol	HMDB0000957, HMDB0031180, HMDB0032037	0	188056	1611687040	3	0	false	0.069296911
Hochschule Mannheim	230616_SIMA9_lyo_20_1	2023-09-28_11h13m13s	C6H6O2	M-H		C6H6O2-H-	109.029503	0.66460407	0.05	0.67310479	0.988073825	0.999288588	Pyrocatechol, (E,E)-2,4-Hexadienedial, 1,3-Benzenediol	HMDB0000957, HMDB0031180, HMDB0032037	0	131322	161174784	3	0	true	0.859951437
Hochschule Mannheim	230616_SIMA9_norm_20_1	2023-09-28_11h23m51s	C6H6O2	M-H		C6H6O2-H-	109.029503	0.6016479	0.05	0.609263865	0.988128365	0.999363791	Pyrocatechol, (E,E)-2,4-Hexadienedial, 1,3-Benzenediol	HMDB0000957, HMDB0031180, HMDB0032037	0	141304	166414624	3	0	true	0.50756371
Hochschule Mannheim	230615_SIMA9_norm_20_1	2023-09-28_10h52m37s	C6H6O2	M-H		C6H6O2-H-	109.029503	0.29782385	0.05	0.301819745	0.987507292	0.999243864	Pyrocatechol, (E,E)-2,4-Hexadienedial, 1,3-Benzenediol	HMDB0000957, HMDB0031180, HMDB0032037	0	115972	126410440	3	0	true	0.601494133
Hochschule Mannheim	230615_SIMA9_lyo_20_1	2023-09-28_11h33m43s	C6H6O2	M-H		C6H6O2-H-	109.029503	0.19792913	0.05	0.200768687	0.98695526	0.998886775	Pyrocatechol, (E,E)-2,4-Hexadienedial, 1,3-Benzenediol	HMDB0000957, HMDB0031180, HMDB0032037	0	126582	107637648	3	0	true	0.859768331
Hochschule Mannheim	230618_SIMA9_lyo_20_1	2023-09-28_11h39m20s	C6H6O2	M-H		C6H6O2-H-	109.029503	0.39354876	0.05	0.398649383	0.988087439	0.999107193	Pyrocatechol, (E,E)-2,4-Hexadienedial, 1,3-Benzenediol	HMDB0000957, HMDB0031180, HMDB0032037	0	142198	131654320	3	0	true	0.954267621
Hochschule Mannheim	230618_SIMA9_norm_20_1	2023-09-28_11h44m16s	C6H6O2	M-H		C6H6O2-H-	109.029503	0.35906306	0.05	0.363645458	0.988250756	0.999137807	Pyrocatechol, (E,E)-2,4-Hexadienedial, 1,3-Benzenediol	HMDB0000957, HMDB0031180, HMDB0032037	0	181996	147621104	3	0	true	0.825435936
Hochschule Mannheim	231006_IPSC_35er_20_1	2023-10-10_16h22m19s	C6H6O2	M-H		C6H6O2-H-	109.029503	0.56911325	0.05	0.576946928	0.987118341	0.999294815	Pyrocatechol, (E,E)-2,4-Hexadienedial, 1,3-Benzenediol	HMDB0000957, HMDB0031180, HMDB0032037	0	53066	36598632	3	0	true	0.927770436
Hochschule Mannheim	231006_IPSC_68er_20_1	2023-10-10_15h39m51s	C6H6O2	M-H		C6H6O2-H-	109.029503	0.67953354	0.05	0.689095467	0.98687741	0.999236474	Pyrocatechol, (E,E)-2,4-Hexadienedial, 1,3-Benzenediol	HMDB0000957, HMDB0031180, HMDB0032037	0	84886	31947496	3	0	true	0.918395519
Hochschule Mannheim	231027_68er_20_1	2023-11-02_08h57m04s	C6H6O2	M-H		C6H6O2-H-	109.029503	0.36176887	0.05	0.36530749	0.990626019	0.999684306	Pyrocatechol, (E,E)-2,4-Hexadienedial, 1,3-Benzenediol	HMDB0000957, HMDB0031180, HMDB0032037	0	120382	367419520	3	0	false	0.070253447
Hochschule Mannheim	231027_35er_20_1	2023-11-02_08h55m38s	C6H6O2	M-H		C6H6O2-H-	109.029503	0.45194155	0.05	0.456805962	0.989834208	0.999512113	Pyrocatechol, (E,E)-2,4-Hexadienedial, 1,3-Benzenediol	HMDB0000957, HMDB0031180, HMDB0032037	0	116084	357355616	3	0
Hochschule Mannheim	230601_SC	2023-06-01_19h16m41s	C6H6O2	M-H		C6H6O2-H-	109.0295353	0.81341326	0.01875	0.404627283	0.988657665	0.999962248	Pyrocatechol, (E,E)-2,4-Hexadienedial, 1,3-Benzenediol	HMDB0000957, HMDB0031180, HMDB0032037	0	91546	49885300	3	0
Hochschule Mannheim	230601_SC	2023-06-01_19h16m41s	C5H6N2O	M-H		C5H6N2O-H-	109.0407687	0.7450102	0.087878786	0.02501484	0.979325629	0.995012971	Imidazole-4-acetaldehyde, 3-Hydroxy-4-aminopyridine	HMDB0003905, HMDB0060741	0	2062	22200050	2	0
Hochschule Mannheim	230119_EOC_20_1.5	2023-01-22_00h57m48s	C4H4N2O2	M-H		C4H4N2O2-H-	111.0199225	0.08626863	0.1	0.097126873	0.89375351	0.993792627	Uracil, 4-Carboxypyrazole	HMDB0000300, HMDB0060760	0	3936	46745924	2	1	false	0.474712402	C5H6O3-H-
Hochschule Mannheim	230119_EOC_20_1.5	2023-01-22_00h57m48s	C7H12O	M-H		C7H12O-H-	111.0814601	0.09070012	0.1	0.092807368	0.97932794	0.997923504	2-Hepten-4-one, (Z)-4-Heptenal, 3-Hepten-2-one, 2-Methylcyclohexanone, 4-Methylcyclohexanone, 5-Methyl-3-hexen-2-one, 5-Methyl-5-hexen-2-one, trans-2-trans-4-Heptadien-1-ol, 2,5-Heptadien-1-ol	HMDB0031488, HMDB0031483, HMDB0031486, HMDB0031539, HMDB0031540, HMDB0031550, HMDB0031551, HMDB0032301, HMDB0040339	0	2148	2210366	9	0	false	0.003948986
Hochschule Mannheim	230601_EOC	2023-06-01_19h12m06s	C2HF3O2	M-H		C2HF3O2-H-	112.9855089	0.12941825	0.05	0.130081996	0.99620674	0.998685792	Trifluoroacetic acid	HMDB0014118	0	27084	101723664	1	0
Hochschule Mannheim	230601_SIMA9	2023-06-01_19h12m42s	C2HF3O2	M-H		C2HF3O2-H-	112.9855089	0.0876385	0.05	0.088168901	0.996070505	0.997905496	Trifluoroacetic acid	HMDB0014118	0	18176	93918096	1	0	false	0.36192131
Hochschule Mannheim	20221116_1k_cells_DAN_neg_cells_1sigma	2022-11-18_12h03m31s	C2HF3O2	M-H		C2HF3O2-H-	112.9855089	0.9473452	0.05	0.977386551	0.999621935	0.969630198	Trifluoroacetic acid	HMDB0014118	0	303603	3188988928	1	0	false	0.002701766
Hochschule Mannheim	221118_DAN_wash_neg_cells_0sigma	2022-11-20_18h36m44s	C2HF3O2	M-H		C2HF3O2-H-	112.9855089	0.90961784	0.05	0.940730166	0.999477346	0.967433121	Trifluoroacetic acid	HMDB0014118	0	164546	1727494528	1	0
Hochschule Mannheim	230302_EOC	2023-03-02_19h24m17s	C2HF3O2	M-H		C2HF3O2-H-	112.9855089	0.31136757	0.1	0.31320056	0.995919846	0.99822044	Trifluoroacetic acid	HMDB0014118	0	19840	103204552	1	0	true	0.744835854
Hochschule Mannheim	221118_DAN_nowash_neg_cells_0sigma	2022-11-20_16h39m46s	C2HF3O2	M-H		C2HF3O2-H-	112.9855089	0.92634356	0.05	0.951229702	0.999277108	0.974542429	Trifluoroacetic acid	HMDB0014118	0	165940	1800348416	1	0	false	0.018611392
Hochschule Mannheim	230119_EOC	2023-01-19_20h15m05s	C2HF3O2	M-H		C2HF3O2-H-	112.9855089	0.19835457	0.05	0.199859586	0.996035462	0.996420017	Trifluoroacetic acid	HMDB0014118	0	13886	24353964	1	0
Hochschule Mannheim	230524_sc_norm	2023-05-25_13h31m40s	C2HF3O2	M-H		C2HF3O2-H-	112.9855089	0.049105603	0.1	0.04940681	0.996206012	0.997688795	Trifluoroacetic acid	HMDB0014118	0	10362.75391	176619744	1	0	false	4.25943E-06
Hochschule Mannheim	230220_SIMA9	2023-02-21_12h21m30s	C2HF3O2	M-H		C2HF3O2-H-	112.9855089	0.18373007	0.1	0.184980061	0.995888694	0.997342965	Trifluoroacetic acid	HMDB0014118	0	11024	37073644	1	0	true	0.975168943
Hochschule Mannheim	230119_SIMA9	2023-01-19_20h13m34s	C2HF3O2	M-H		C2HF3O2-H-	112.9855089	0.15885726	0.1	0.160122016	0.99616614	0.995919501	Trifluoroacetic acid	HMDB0014118	0	9280	19172166	1	0
Hochschule Mannheim	230220_EOC	2023-02-21_12h18m48s	C2HF3O2	M-H		C2HF3O2-H-	112.9855089	0.25099885	0.05	0.252500024	0.996044789	0.99800205	Trifluoroacetic acid	HMDB0014118	0	14784	47688536	1	0	true	0.714919567
Hochschule Mannheim	230511_sc_meta	2023-05-11_20h17m20s	C2HF3O2	M-H		C2HF3O2-H-	112.9855089	0.21961483	0.05	0.221215975	0.993134664	0.999624821	Trifluoroacetic acid	HMDB0014118	0	65567.82813	13721921	1	0	false	0.000165168
Hochschule Mannheim	20221116_1k_cells_DAN_neg_cells_2sigma_281.2455	2022-11-18_11h54m25s	C2HF3O2	M-H		C2HF3O2-H-	112.9855089	0.7820491	0.05	0.824172226	0.999637979	0.949234015	Trifluoroacetic acid	HMDB0014118	0	301785	1876184576	1	0	false	0.000952887
Hochschule Mannheim	230119_EOC_20_1.5	2023-01-22_00h57m48s	C2HF3O2	M-H		C2HF3O2-H-	112.9855089	0.10040914	0.1	0.100904859	0.99679624	0.998285574	Trifluoroacetic acid	HMDB0014118	0	14994	169496256	1	0	false	0.495674461
Hochschule Mannheim	231123_sc_fticr	2023-11-28_14h02m10s	C2HF3O2	M-H		C2HF3O2-H-	112.9855873	0.44261554	0.1	0.445293068	0.996094748	0.997884013	Trifluoroacetic acid	HMDB0014118	0	312124672	77168623616	1	0	false	2.81362E-05
Hochschule Mannheim	230601_SC	2023-06-01_19h16m41s	C2HF3O2	M-H		C2HF3O2-H-	112.9856209	0.74349797	0.087878786	0.018357206	0.995486192	0.99872833	Trifluoroacetic acid	HMDB0014118	0	6038	37151808	1	0
Hochschule Mannheim	230601_EOC	2023-06-01_19h12m06s	C5H6O3	M-H		C5H6O3-H-	113.0243391	0.052528854	0.1	0.054727199	0.963025113	0.996683081	Norfuraneol	HMDB0031859	0	2654	2535944	1	1			C4H4N2O2-H-
Hochschule Mannheim	230601_SIMA9	2023-06-01_19h12m42s	C5H6O3	M-H		C5H6O3-H-	113.0243391	0.049126614	0.1	0.05219478	0.946820417	0.99408183	Norfuraneol	HMDB0031859	0	2388	1247522	1	1	false	0.00168569	C4H4N2O2-H-
Hochschule Mannheim	230302_EOC	2023-03-02_19h24m17s	C5H6O3	M-H		C5H6O3-H-	113.0243391	0.29986948	0.1	0.305755193	0.985925342	0.994751	Norfuraneol	HMDB0031859	0	6686	11344926	1	1	true	0.685386717	C4H4N2O2-H-
Hochschule Mannheim	230220_SIMA9	2023-02-21_12h21m30s	C5H6O3	M-H		C5H6O3-H-	113.0243391	0.13389733	0.1	0.13804771	0.979493673	0.990241381	Norfuraneol	HMDB0031859	0	2656	3066162	1	1	true	0.915578425	C4H4N2O2-H-
Hochschule Mannheim	230119_EOC	2023-01-19_20h15m05s	C5H6O3	M-H		C5H6O3-H-	113.0243391	0.22350997	0.05	0.229026526	0.983366395	0.992420571	Norfuraneol	HMDB0031859	0	5150	4140284	1	1			C4H4N2O2-H-
Hochschule Mannheim	230220_EOC	2023-02-21_12h18m48s	C5H6O3	M-H		C5H6O3-H-	113.0243391	0.2600634	0.05	0.265244979	0.985108003	0.995286751	Norfuraneol	HMDB0031859	0	6268	6132010	1	1	false	0.149860159	C4H4N2O2-H-
Hochschule Mannheim	230222_MetalSlide	2023-02-22_16h36m38s	C5H6O3	M-H		C5H6O3-H-	113.0243391	0.20910934	0.1	0.214221315	0.982333065	0.993692432	Norfuraneol	HMDB0031859	0	5286	4359770	1	1	false	0.488548785	C4H4N2O2-H-
Hochschule Mannheim	231006_IPSC_35er_20_1	2023-10-10_16h22m19s	C5H6O3	M-H		C5H6O3-H-	113.0244176	0.31755406	0.1	0.322982398	0.984479913	0.998692869	Norfuraneol	HMDB0031859	0	21048	125516224	1	1	false	0.24056533	C4H4N2O2-H-
Hochschule Mannheim	231006_IPSC_68er_20_1	2023-10-10_15h39m51s	C5H6O3	M-H		C5H6O3-H-	113.0244176	0.41613895	0.05	0.422590134	0.986754501	0.997952535	Norfuraneol	HMDB0031859	0	16316	155785344	1	1	false	0.043659136	C4H4N2O2-H-
Hochschule Mannheim	231027_68er_20_1	2023-11-02_08h57m04s	C5H6O3	M-H		C5H6O3-H-	113.0244176	0.40971667	0.05	0.427868515	0.958539581	0.998994845	Norfuraneol	HMDB0031859	0	19366	153373344	1	1	false	0.120272055	C4H4N2O2-H-
Hochschule Mannheim	231027_35er_20_1	2023-11-02_08h55m38s	C5H6O3	M-H		C5H6O3-H-	113.0244176	0.3317876	0.05	0.345840971	0.96063013	0.998682604	Norfuraneol	HMDB0031859	0	15068	113774008	1	1			C4H4N2O2-H-
Hochschule Mannheim	230220_SIMA9	2023-02-21_12h21m30s	C4H6N2O2	M-H		C4H6N2O2-H-	113.0355725	0.13362443	0.1	0.139931804	0.968086082	0.986405451	Dihydrouracil, N-Methylhydantoin	HMDB0000076, HMDB0003646	0	1086	539644	2	0	true	0.695758581
Hochschule Mannheim	230220_EOC	2023-02-21_12h18m48s	C4H6N2O2	M-H		C4H6N2O2-H-	113.0355725	0.093260005	0.1	0.10069418	0.935209127	0.990335453	Dihydrouracil, N-Methylhydantoin	HMDB0000076, HMDB0003646	0	878	343712	2	0	false	0.229426757
Hochschule Mannheim	230119_EOC_20_1.5	2023-01-22_00h57m48s	C5H10N2O	M-H		C5H10N2O-H-	113.071958	0.12564135	0.1	0.128516675	0.983721273	0.993804664	3-Amino-2-piperidone, N-Mononitrosopiperazine	HMDB0000323, HMDB0061162	0	2736	20279982	2	2	true	0.624648452	C6H12O2-H-, C6H11O2-
Hochschule Mannheim	230601_SC	2023-06-01_19h16m41s	C5H10N2O	M-H		C5H10N2O-H-	113.07207	0.743865	0.087878786	0.02306146	0.974787783	0.990442835	3-Amino-2-piperidone, N-Mononitrosopiperazine	HMDB0000323, HMDB0061162	0	1460	6651562	2	0
Hochschule Mannheim	230330_SC	2023-03-30_17h25m08s	C6H13NO	M-H		C6H13NO-H-	114.0923591	0.0552638	0.1	0.056035595	0.98740096	0.998810696	N-(3-Methylbutyl)acetamide	HMDB0031651	0	2318	295052	1	0	true	0.884616554
Hochschule Mannheim	230601_SC	2023-06-01_19h16m41s	C4H4O4	M-H		C4H4O4-H-	115.0037162	0.74814266	0.087878786	0.022300997	0.991615632	0.996180514	Fumaric acid, Maleic acid	HMDB0000134, HMDB0000176	0	2230	29035968	2	0
Hochschule Mannheim	230330_SC	2023-03-30_17h25m08s	C5H12N2O	M-H		C5H12N2O-H-	115.0876081	0.23006898	0.05	0.233298973	0.988964484	0.997159278	5-Aminopentanamide	HMDB0012176	0	11012	2296544	1	0	true	0.869534492
Hochschule Mannheim	221412_SC_DAN_encoding_32	2022-12-15_08h16m03s	C8H7N	M-H		C8H7N-H-	116.0504943	0.11768987	0.1	0.120354912	0.97982087	0.997995482	Indole	HMDB0000738	0	20406	284065088	1	0	false	0.039004512
Hochschule Mannheim	230503_SC_A	2023-05-04_09h52m16s	C8H7N	M-H		C8H7N-H-	116.0504943	0.07801614	0.1	0.079567295	0.982786587	0.997678563	Indole	HMDB0000738	0	9507.294922	187526432	1	0	false	3.62509E-05
Hochschule Mannheim	230601_SC	2023-06-01_19h16m41s	C8H7N	M-H		C8H7N-H-	116.0506072	0.74474317	0.087878786	0.015741373	0.980613019	0.999099615	Indole	HMDB0000738	0	11376	183061312	1	0
Hochschule Mannheim	230601_EOC	2023-06-01_19h12m06s	C5H11NO2	M-H		C5H11NO2-H-	116.0716237	0.057512723	0.1	0.058443582	0.988972843	0.995045045	Betaine, N-Methyl-a-aminoisobutyric acid, 5-Aminopentanoic acid, Norvaline	HMDB0000043, HMDB0002141, HMDB0003355, HMDB0013716	0	2262	1379662	4	0
Hochschule Mannheim	230601_SIMA9	2023-06-01_19h12m42s	C5H11NO2	M-H		C5H11NO2-H-	116.0716237	0.038188044	0.1	0.039039049	0.987548736	0.99053461	Betaine, N-Methyl-a-aminoisobutyric acid, 5-Aminopentanoic acid, Norvaline	HMDB0000043, HMDB0002141, HMDB0003355, HMDB0013716	0	1478	586430	4	0	false	0.001354594
Hochschule Mannheim	230330_EOC_2k	2023-03-30_17h27m42s	C5H11NO2	M-H		C5H11NO2-H-	116.0716237	0.07797457	0.1	0.079168102	0.990007103	0.99486569	Betaine, N-Methyl-a-aminoisobutyric acid, 5-Aminopentanoic acid, Norvaline	HMDB0000043, HMDB0002141, HMDB0003355, HMDB0013716	0	3338	3730282	4	0
Hochschule Mannheim	230302_EOC	2023-03-02_19h24m17s	C5H11NO2	M-H		C5H11NO2-H-	116.0716237	0.5418334	0.05	0.548404488	0.991261731	0.996727503	Betaine, N-Methyl-a-aminoisobutyric acid, 5-Aminopentanoic acid, Norvaline	HMDB0000043, HMDB0002141, HMDB0003355, HMDB0013716	0	14920	24613758	4	0	true	0.759155333
Hochschule Mannheim	230222_GoldSlide	2023-02-22_16h28m15s	C5H11NO2	M-H		C5H11NO2-H-	116.0716237	0.34950686	0.1	0.355145891	0.989804603	0.994258783	Betaine, N-Methyl-a-aminoisobutyric acid, 5-Aminopentanoic acid, Norvaline	HMDB0000043, HMDB0002141, HMDB0003355, HMDB0013716	0	12338	8441728	4	0	true	0.974520624
Hochschule Mannheim	230220_SIMA9	2023-02-21_12h21m30s	C5H11NO2	M-H		C5H11NO2-H-	116.0716237	0.2344169	0.1	0.238816528	0.990449887	0.991041953	Betaine, N-Methyl-a-aminoisobutyric acid, 5-Aminopentanoic acid, Norvaline	HMDB0000043, HMDB0002141, HMDB0003355, HMDB0013716	0	4792	3799542	4	0	true	0.965277851
Hochschule Mannheim	230119_SIMA9	2023-01-19_20h13m34s	C5H11NO2	M-H		C5H11NO2-H-	116.0716237	0.22383092	0.1	0.227996978	0.989723091	0.99192148	Betaine, N-Methyl-a-aminoisobutyric acid, 5-Aminopentanoic acid, Norvaline	HMDB0000043, HMDB0002141, HMDB0003355, HMDB0013716	0	4662	2045482	4	0
Hochschule Mannheim	230119_EOC	2023-01-19_20h15m05s	C5H11NO2	M-H		C5H11NO2-H-	116.0716237	0.31622005	0.05	0.320855157	0.99074959	0.994755766	Betaine, N-Methyl-a-aminoisobutyric acid, 5-Aminopentanoic acid, Norvaline	HMDB0000043, HMDB0002141, HMDB0003355, HMDB0013716	0	9794	5123260	4	0
Hochschule Mannheim	230220_EOC	2023-02-21_12h18m48s	C5H11NO2	M-H		C5H11NO2-H-	116.0716237	0.42661694	0.05	0.432295271	0.99107342	0.995753339	Betaine, N-Methyl-a-aminoisobutyric acid, 5-Aminopentanoic acid, Norvaline	HMDB0000043, HMDB0002141, HMDB0003355, HMDB0013716	0	10818	9051098	4	0	false	0.320611209
Hochschule Mannheim	230119_EOC_20_1.5	2023-01-22_00h57m48s	C5H11NO2	M-H		C5H11NO2-H-	116.0716237	0.09389662	0.1	0.095272123	0.990417371	0.995098066	Betaine, N-Methyl-a-aminoisobutyric acid, 5-Aminopentanoic acid, Norvaline	HMDB0000043, HMDB0002141, HMDB0003355, HMDB0013716	0	3740	18852270	4	0	false	0.152012527
Hochschule Mannheim	230302_SIMA9	2023-03-02_19h24m41s	C5H11NO2	M-H		C5H11NO2-H-	116.0716237	0.20801167	0.1	0.212497529	0.989747528	0.989029864	Betaine, N-Methyl-a-aminoisobutyric acid, 5-Aminopentanoic acid, Norvaline	HMDB0000043, HMDB0002141, HMDB0003355, HMDB0013716	0	3728	4902260	4	0	true	0.826888621
Hochschule Mannheim	230222_MetalSlide	2023-02-22_16h36m38s	C5H11NO2	M-H		C5H11NO2-H-	116.0716237	0.37273273	0.1	0.378014874	0.98989299	0.996094174	Betaine, N-Methyl-a-aminoisobutyric acid, 5-Aminopentanoic acid, Norvaline	HMDB0000043, HMDB0002141, HMDB0003355, HMDB0013716	0	16536	8574990	4	0	true	0.887266159
Hochschule Mannheim	231006_IPSC_35er_20_1	2023-10-10_16h22m19s	C5H11NO2	M-H		C5H11NO2-H-	116.0717022	0.32579616	0.1	0.330432235	0.98878102	0.997156743	Betaine, N-Methyl-a-aminoisobutyric acid, 5-Aminopentanoic acid, Norvaline	HMDB0000043, HMDB0002141, HMDB0003355, HMDB0013716	0	8790	8675458	4	0	true	0.981959045
Hochschule Mannheim	231006_IPSC_68er_20_1	2023-10-10_15h39m51s	C5H11NO2	M-H		C5H11NO2-H-	116.0717022	0.43387485	0.05	0.439162436	0.990448313	0.997487512	Betaine, N-Methyl-a-aminoisobutyric acid, 5-Aminopentanoic acid, Norvaline	HMDB0000043, HMDB0002141, HMDB0003355, HMDB0013716	0	9500	16958394	4	0	true	0.858583152
Hochschule Mannheim	231027_68er_20_1	2023-11-02_08h57m04s	C5H11NO2	M-H		C5H11NO2-H-	116.0717022	0.43063444	0.05	0.436333814	0.989131529	0.997782432	Betaine, N-Methyl-a-aminoisobutyric acid, 5-Aminopentanoic acid, Norvaline	HMDB0000043, HMDB0002141, HMDB0003355, HMDB0013716	0	7374	18381336	4	0	false	0.403578788
Hochschule Mannheim	231027_35er_20_1	2023-11-02_08h55m38s	C5H11NO2	M-H		C5H11NO2-H-	116.0717022	0.35734543	0.05	0.36239641	0.988521732	0.997511996	Betaine, N-Methyl-a-aminoisobutyric acid, 5-Aminopentanoic acid, Norvaline	HMDB0000043, HMDB0002141, HMDB0003355, HMDB0013716	0	5696	10022620	4	0
Hochschule Mannheim	230601_SIMA9	2023-06-01_19h12m42s	C4H6O4	M-H		C4H6O4-H-	117.0192537	0.046520658	0.1	0.047693414	0.986324397	0.988934791	Methylmalonic acid, Succinic acid, Erythrono-1,4-lactone, Threonolactone, 4-Hydroxy-2-oxobutanoic acid, 3-methoxy-3-oxopropanoic acid	HMDB0000202, HMDB0000254, HMDB0000349, HMDB0000940, HMDB0031204, HMDB0130020	0	1552	1255130	6	0	false	0.000941165
Hochschule Mannheim	230220_EOC	2023-02-21_12h18m48s	C4H6O4	M-H		C4H6O4-H-	117.0192537	0.0845298	0.1	0.086260262	0.990230639	0.989606906	Methylmalonic acid, Succinic acid, Erythrono-1,4-lactone, Threonolactone, 4-Hydroxy-2-oxobutanoic acid, 3-methoxy-3-oxopropanoic acid	HMDB0000202, HMDB0000254, HMDB0000349, HMDB0000940, HMDB0031204, HMDB0130020	0	1654	830092	6	0	true	0.552254021
Hochschule Mannheim	231027_68er_20_1	2023-11-02_08h57m04s	C4H6O4	M-H		C4H6O4-H-	117.0193322	0.19997613	0.1	0.203749663	0.983083847	0.99836809	Methylmalonic acid, Succinic acid, Erythrono-1,4-lactone, Threonolactone, 4-Hydroxy-2-oxobutanoic acid, 3-methoxy-3-oxopropanoic acid	HMDB0000202, HMDB0000254, HMDB0000349, HMDB0000940, HMDB0031204, HMDB0130020	0	5584	79791120	6	0	false	0.015942544
Hochschule Mannheim	230615_SIMA9_lyo_20_1	2023-06-15_19h47m33s	C4H6O4	M-H		C4H6O4-H-	117.0193669	0.7462407	0.084848486	0.052780941	0.97659785	0.994150239	Methylmalonic acid, Succinic acid, Erythrono-1,4-lactone, Threonolactone, 4-Hydroxy-2-oxobutanoic acid, 3-methoxy-3-oxopropanoic acid	HMDB0000202, HMDB0000254, HMDB0000349, HMDB0000940, HMDB0031204, HMDB0130020	0	6216	39248016	6	0	false	0.001139787
Hochschule Mannheim	230302_EOC	2023-03-02_19h24m17s	C4H9NO3	M-H		C4H9NO3-H-	118.0508882	0.2537471	0.1	0.257092993	0.991090847	0.99585797	L-Homoserine, L-Allothreonine, Hydroxyethyl glycine	HMDB0000719, HMDB0004041, HMDB0061148	0	9902	17775068	3	0	true	0.66000706
Hochschule Mannheim	230119_SIMA9	2023-01-19_20h13m34s	C4H9NO3	M-H		C4H9NO3-H-	118.0508882	0.11953596	0.1	0.122002301	0.990828717	0.988853522	L-Homoserine, L-Allothreonine, Hydroxyethyl glycine	HMDB0000719, HMDB0004041, HMDB0061148	0	2980	2236794	3	0
Hochschule Mannheim	230119_EOC	2023-01-19_20h15m05s	C4H9NO3	M-H		C4H9NO3-H-	118.0508882	0.17948739	0.1	0.182534097	0.990763929	0.992475458	L-Homoserine, L-Allothreonine, Hydroxyethyl glycine	HMDB0000719, HMDB0004041, HMDB0061148	0	6772	4782674	3	0
Hochschule Mannheim	230220_EOC	2023-02-21_12h18m48s	C4H9NO3	M-H		C4H9NO3-H-	118.0508882	0.20432156	0.05	0.207325016	0.990896559	0.994567272	L-Homoserine, L-Allothreonine, Hydroxyethyl glycine	HMDB0000719, HMDB0004041, HMDB0061148	0	7786	6199490	3	0	false	0.229906499
Hochschule Mannheim	231123_sc_fticr	2023-11-28_14h02m10s	C4H9NO3	M-H		C4H9NO3-H-	118.0509667	0.4448991	0.1	0.44960996	0.993538741	0.99595752	L-Homoserine, L-Allothreonine, Hydroxyethyl glycine	HMDB0000719, HMDB0004041, HMDB0061148	0	100484112	30045814784	3	0	false	2.11387E-05
Hochschule Mannheim	231027_68er_20_1	2023-11-02_08h57m04s	C4H8O4	M-H		C4H8O4-H-	119.0349823	0.38370636	0.05	0.395389254	0.972467611	0.997927481	(S)-3,4-Dihydroxybutyric acid, 2,4-Dihydroxybutanoic acid, 4-Deoxyerythronic acid, 4-Deoxythreonic acid, A,b-Dihydroxyisobutyric acid, L-Erythrulose	HMDB0000337, HMDB0000360, HMDB0000498, HMDB0002453, HMDB0002601, HMDB0006293	0	6090	6736158	6	0	false	0.263828814
Hochschule Mannheim	230119_EOC_20_1.5	2023-01-22_00h57m48s	C8H8O	M-H		C8H8O-H-	119.0501599	0.12801082	0.1	0.13106998	0.984400761	0.992136667	4-Hydroxystyrene, Phenylacetaldehyde, 2,3-Dihydrobenzofuran, 2-Methylbenzaldehyde, 3-Methylbenzaldehyde, 4-Methylbenzaldehyde, Lentialexin, 3-ethenylphenol	HMDB0004072, HMDB0006236, HMDB0013815, HMDB0029636, HMDB0029637, HMDB0029638, HMDB0038997, HMDB0124943	0	2326	27443116	8	0	false	0.44147858
Hochschule Mannheim	230601_SC	2023-06-01_19h16m41s	C8H8O	M-H		C8H8O-H-	119.0502737	0.7419193	0.09057971	0.025011159	0.977516579	0.991654807	4-Hydroxystyrene, Phenylacetaldehyde, 2,3-Dihydrobenzofuran, 2-Methylbenzaldehyde, 3-Methylbenzaldehyde, 4-Methylbenzaldehyde, Lentialexin, 3-ethenylphenol	HMDB0004072, HMDB0006236, HMDB0013815, HMDB0029636, HMDB0029637, HMDB0029638, HMDB0038997, HMDB0124943	0	1550	7492692	8	0
Hochschule Mannheim	230330_SC	2023-03-30_17h25m08s	C7H8O2	M-H		C7H8O2-H-	123.0450746	0.06438485	0.1	0.066509425	0.971501082	0.996453901	4-Methylcatechol, Guaiacol, 4-Hydroxybenzyl alcohol, Mequinol, 4,6-Heptadiyne-1,3-diol, 3-methoxyphenol	HMDB0000873, HMDB0001398, HMDB0011724, HMDB0029696, HMDB0038963, HMDB0135619	0	12222	1231972	6	1	true	0.826642632	C6H6N2O-H-
Hochschule Mannheim	230525_DMA_ITO_HCl_moreshots	2023-05-26_18h24m43s	C2H7NO3S	M-H		C2H7NO3S-H-	124.0073089	0.67393583	0.05	0.682439102	0.989093977	0.998428732	Taurine	HMDB0000251	0	94884	28303576	1	0	false	0.000667738
Hochschule Mannheim	230316_SC_10micron	2023-03-17_13h54m50s	C2H7NO3S	M-H		C2H7NO3S-H-	124.0073089	0.27390158	0.05	0.276777954	0.991020726	0.99857417	Taurine	HMDB0000251	0	58180	2584275712	1	0	false	0.005715388
Hochschule Mannheim	230601_EOC	2023-06-01_19h12m06s	C2H7NO3S	M-H		C2H7NO3S-H-	124.0073089	0.14295109	0.05	0.144694565	0.991429351	0.996491228	Taurine	HMDB0000251	0	5814	2717834	1	0
Hochschule Mannheim	230601_SIMA9	2023-06-01_19h12m42s	C2H7NO3S	M-H		C2H7NO3S-H-	124.0073089	0.190221	0.05	0.192893174	0.989310866	0.996801802	Taurine	HMDB0000251	0	9716	6621602	1	0	false	0.00811503
Hochschule Mannheim	230505_SIMA9_100_1k_norm_20_1	2023-05-07_11h11m43s	C2H7NO3S	M-H		C2H7NO3S-H-	124.0073089	0.08283922	0.1	0.083806895	0.989654944	0.998785996	Taurine	HMDB0000251	0	9148	364049952	1	1	false	0.004648742	C4H8S+Cl-
Hochschule Mannheim	230511_sc_hcl_atp	2023-05-11_17h34m49s	C2H7NO3S	M-H		C2H7NO3S-H-	124.0073089	0.37749943	0.05	0.380352773	0.993097381	0.999396628	Taurine	HMDB0000251	0	459721.9063	1623167488	1	0	false	6.35396E-05
Hochschule Mannheim	230316_SC_5micron	2023-03-17_13h54m41s	C2H7NO3S	M-H		C2H7NO3S-H-	124.0073089	0.2656485	0.05	0.269167365	0.989497462	0.997402161	Taurine	HMDB0000251	0	42130	1943442816	1	0	true	0.756381094
Hochschule Mannheim	230316_sc_5micron_trp_norm	2023-03-17_15h39m25s	C2H7NO3S	M-H		C2H7NO3S-H-	124.0073089	0.16485111	0.05	0.166883367	0.989155902	0.99865181	Taurine	HMDB0000251	0	55800.49609	1964367616	1	0	false	0.017762613
Hochschule Mannheim	230330_EOC_2k	2023-03-30_17h27m42s	C2H7NO3S	M-H		C2H7NO3S-H-	124.0073089	0.26942778	0.05	0.273516575	0.987555375	0.997464022	Taurine	HMDB0000251	0	17628	5178468	1	0
Hochschule Mannheim	230302_EOC	2023-03-02_19h24m17s	C2H7NO3S	M-H		C2H7NO3S-H-	124.0073089	0.2872041	0.1	0.29136599	0.98732802	0.998367213	Taurine	HMDB0000251	0	23114	18614508	1	0	false	0.003796953
Hochschule Mannheim	230330_SIMA9_2k	2023-03-30_17h25m16s	C2H7NO3S	M-H		C2H7NO3S-H-	124.0073089	0.45690206	0.05	0.463447017	0.987769155	0.99808507	Taurine	HMDB0000251	0	27090	27525504	1	0
Hochschule Mannheim	230119_EOC	2023-01-19_20h15m05s	C2H7NO3S	M-H		C2H7NO3S-H-	124.0073089	0.26314574	0.05	0.267110161	0.988004175	0.997119342	Taurine	HMDB0000251	0	14716	6738872	1	0
Hochschule Mannheim	230222_GoldSlide	2023-02-22_16h28m15s	C2H7NO3S	M-H		C2H7NO3S-H-	124.0073089	0.28756124	0.1	0.291805567	0.98805335	0.997370176	Taurine	HMDB0000251	0	17966	9119502	1	0	false	0.196070656
Hochschule Mannheim	221412_SC_DAN_encoding_32	2022-12-15_08h16m03s	C2H7NO3S	M-H		C2H7NO3S-H-	124.0073089	0.2432567	0.05	0.246389626	0.988272946	0.999000031	Taurine	HMDB0000251	0	107998	2590406144	1	0	false	0.026745765
Hochschule Mannheim	230524_sc_norm	2023-05-25_13h31m40s	C2H7NO3S	M-H		C2H7NO3S-H-	124.0073089	0.40120664	0.05	0.404590429	0.99240234	0.99922831	Taurine	HMDB0000251	0	133028.1875	4479115776	1	1	false	0.000110872	C4H8S+Cl-
Hochschule Mannheim	230330_SC	2023-03-30_17h25m08s	C2H7NO3S	M-H		C2H7NO3S-H-	124.0073089	0.30298102	0.05	0.305861171	0.99179229	0.998781147	Taurine	HMDB0000251	0	51042	1624236416	1	0	true	0.972636461
Hochschule Mannheim	230220_SIMA9	2023-02-21_12h21m30s	C2H7NO3S	M-H		C2H7NO3S-H-	124.0073089	0.23992828	0.1	0.243471778	0.98843626	0.996974673	Taurine	HMDB0000251	0	13558	5336916	1	0	false	0.042735092
Hochschule Mannheim	230119_SIMA9_20_1.5	2023-01-22_00h57m42s	C2H7NO3S	M-H		C2H7NO3S-H-	124.0073089	0.3982054	0.1	0.403150882	0.989173539	0.998543639	Taurine	HMDB0000251	0	45420	792832704	1	0	false	0.000683075
Hochschule Mannheim	230119_SIMA9	2023-01-19_20h13m34s	C2H7NO3S	M-H		C2H7NO3S-H-	124.0073089	0.273105	0.1	0.277313892	0.987739473	0.997046915	Taurine	HMDB0000251	0	13520	7167558	1	0
Hochschule Mannheim	230220_EOC	2023-02-21_12h18m48s	C2H7NO3S	M-H		C2H7NO3S-H-	124.0073089	0.25491163	0.05	0.258482316	0.989301512	0.996850708	Taurine	HMDB0000251	0	11210	2012816	1	0	false	0.027946977
Hochschule Mannheim	230511_sc_meta	2023-05-11_20h17m20s	C2H7NO3S	M-H		C2H7NO3S-H-	124.0073089	0.4222015	0.05	0.425462412	0.992715683	0.999617192	Taurine	HMDB0000251	0	530729.125	3582114304	1	0	false	4.77205E-05
Hochschule Mannheim	230222_SC	2023-02-22_18h58m24s	C2H7NO3S	M-H		C2H7NO3S-H-	124.0073089	0.34117132	0.05	0.344738763	0.990620328	0.999022258	Taurine	HMDB0000251	0	75706	1126719872	1	0	false	6.64133E-06
Hochschule Mannheim	221216_sc_trp5_norm_10ppm	2022-12-19_10h13m31s	C2H7NO3S	M-H		C2H7NO3S-H-	124.0073089	0.30127102	0.1	0.303393087	0.994495599	0.99850167	Taurine	HMDB0000251	0	19211.23047	14243065	1	0	false	7.84853E-05
Hochschule Mannheim	230119_EOC_20_1.5	2023-01-22_00h57m48s	C2H7NO3S	M-H		C2H7NO3S-H-	124.0073089	0.3664245	0.05	0.370894132	0.989159684	0.998776111	Taurine	HMDB0000251	0	51616	554389312	1	1	false	0.053056374	C4H8S+Cl-
Hochschule Mannheim	230503_SC_A	2023-05-04_09h52m16s	C2H7NO3S	M-H		C2H7NO3S-H-	124.0073089	0.3867261	0.05	0.391177569	0.990305944	0.998297944	Taurine	HMDB0000251	0	132093.375	3205569024	1	1	false	0.000432082	C4H8S+Cl-
Hochschule Mannheim	230525_sc_hcl_norm	2023-05-25_14h59m07s	C2H7NO3S	M-H		C2H7NO3S-H-	124.0073089	0.5293782	0.05	0.533440777	0.993650978	0.998725132	Taurine	HMDB0000251	0	182495.5313	3225066496	1	0	false	6.20658E-05
Hochschule Mannheim	230512_SIMA9_100_20_1	2023-05-15_17h30m45s	C2H7NO3S	M-H		C2H7NO3S-H-	124.0073089	0.12677652	0.1	0.12832224	0.989473728	0.998464439	Taurine	HMDB0000251	0	10246	87041472	1	0	false	0.017114168
Hochschule Mannheim	230524_DMA_ITO_20_1	2023-05-26_17h57m13s	C2H7NO3S	M-H		C2H7NO3S-H-	124.0073089	0.36975822	0.05	0.373875449	0.989866366	0.999112294	Taurine	HMDB0000251	0	57654	382231360	1	0	false	0.021236841
Hochschule Mannheim	230222_MetalSlide	2023-02-22_16h36m38s	C2H7NO3S	M-H		C2H7NO3S-H-	124.0073089	0.31372792	0.1	0.318209558	0.98809343	0.997796379	Taurine	HMDB0000251	0	21298	16457452	1	0	false	0.003454994
Hochschule Mannheim	230222_SC_10	2023-02-22_20h39m04s	C2H7NO3S	M-H		C2H7NO3S-H-	124.0073089	0.31380275	0.05	0.317177621	0.99046708	0.998881936	Taurine	HMDB0000251	0	70566	3620636672	1	0	false	0.000432182
Hochschule Mannheim	230608_SIMA9_lyo_20_1	2023-06-09_12h35m46s	C2H7NO3S	M-H		C2H7NO3S-H-	124.0073089	0.170704	0.1	0.172758475	0.989697395	0.99839388	Taurine	HMDB0000251	0	10074	229113600	1	0	false	0.000281631
Hochschule Mannheim	230608_SIMA9_norm_20_1	2023-06-09_14h37m23s	C2H7NO3S	M-H		C2H7NO3S-H-	124.0073089	0.14036137	0.1	0.141946824	0.990280827	0.998535527	Taurine	HMDB0000251	0	15610	111155784	1	0	false	0.000451878
Hochschule Mannheim	230615_SIMA9_norm_20_1	2023-06-16_07h54m01s	C2H7NO3S	M-H		C2H7NO3S-H-	124.0073089	0.17391314	0.05	0.176259229	0.990389473	0.996264116	Taurine	HMDB0000251	0	10228	66302376	1	0	false	0.000149643
Hochschule Mannheim	230804_DMA_Gold_20_1.25	2023-08-05_13h51m43s	C2H7NO3S	M-H		C2H7NO3S-H-	124.0073878	0.58404326	0.1	0.590419928	0.989694917	0.999499688	Taurine	HMDB0000251	0	123906	2178110208	1	0	false	0.364516109
Hochschule Mannheim	230616_SIMA9_lyo_20_1	2023-09-28_11h13m13s	C2H7NO3S	M-H		C2H7NO3S-H-	124.0073878	0.24169795	0.05	0.244755041	0.989393846	0.998095547	Taurine	HMDB0000251	0	26600	176809152	1	0	false	0.000686058
Hochschule Mannheim	230616_SIMA9_norm_20_1	2023-09-28_11h23m51s	C2H7NO3S	M-H		C2H7NO3S-H-	124.0073878	0.1903861	0.05	0.193017692	0.989545493	0.996787015	Taurine	HMDB0000251	0	14508	115668096	1	0	false	0.000591951
Hochschule Mannheim	230615_SIMA9_norm_20_1	2023-09-28_10h52m37s	C2H7NO3S	M-H		C2H7NO3S-H-	124.0073878	0.17391314	0.05	0.176259229	0.990389473	0.996264116	Taurine	HMDB0000251	0	10228	66302376	1	0	false	0.000149643
Hochschule Mannheim	230615_SIMA9_lyo_20_1	2023-09-28_11h33m43s	C2H7NO3S	M-H		C2H7NO3S-H-	124.0073878	0.2264564	0.05	0.228966467	0.990797752	0.998223321	Taurine	HMDB0000251	0	34696	89576728	1	0	false	0.000990345
Hochschule Mannheim	230618_SIMA9_lyo_20_1	2023-09-28_11h39m20s	C2H7NO3S	M-H		C2H7NO3S-H-	124.0073878	0.2391266	0.05	0.242124391	0.989747719	0.997848988	Taurine	HMDB0000251	0	17706	194211072	1	0	false	0.000470234
Hochschule Mannheim	230618_SIMA9_norm_20_1	2023-09-28_11h44m16s	C2H7NO3S	M-H		C2H7NO3S-H-	124.0073878	0.20255187	0.05	0.205323646	0.98942835	0.997040851	Taurine	HMDB0000251	0	13574	93164528	1	0	false	0.000447763
Hochschule Mannheim	231006_IPSC_35er_20_1	2023-10-10_16h22m19s	C2H7NO3S	M-H		C2H7NO3S-H-	124.0073878	0.24034555	0.1	0.243775912	0.989330366	0.996561182	Taurine	HMDB0000251	0	10188	523093120	1	0	false	0.000883611
Hochschule Mannheim	231027_68er_20_1	2023-11-02_08h57m04s	C2H7NO3S	M-H		C2H7NO3S-H-	124.0073878	0.2610882	0.1	0.264185907	0.989553954	0.998707054	Taurine	HMDB0000251	0	8288	135296352	1	0	false	0.000858249
Hochschule Mannheim	231027_35er_20_1	2023-11-02_08h55m38s	C2H7NO3S	M-H		C2H7NO3S-H-	124.0073878	0.37992203	0.05	0.384355154	0.989830536	0.998621544	Taurine	HMDB0000251	0	10228	219167680	1	0
Hochschule Mannheim	230908_Slide_F	2023-09-11_18h53m27s	C2H7NO3S	M-H		C2H7NO3S-H-	124.0073878	0.36214322	0.05	0.365863666	0.99032194	0.999504284	Taurine	HMDB0000251	0	160478	19529185280	1	0	false	2.62409E-05
Hochschule Mannheim	231123_sc_fticr	2023-11-28_14h02m10s	C2H7NO3S	M-H		C2H7NO3S-H-	124.0073878	0.9605783	0.05	0.965761379	0.997838215	0.996788009	Taurine	HMDB0000251	0	2061606912	5.12238E+11	1	0	false	2.99329E-05
Hochschule Mannheim	230601_SC	2023-06-01_19h16m41s	C2H7NO3S	M-H		C2H7NO3S-H-	124.0074241	0.83524877	0.0125	0.343767502	0.994049242	0.998769989	Taurine	HMDB0000251	0	85552	3349604608	1	1			C4H8S+Cl-
Hochschule Mannheim	230608_IPSC_rerun	2023-06-08_12h34m10s	C2H6O4S	M-H		C2H6O4S-H-	124.9913245	0.38950723	0.1	0.406414232	0.96104896	0.997243254	2-Hydroxyethanesulfonate, Ethyl hydrogen sulfate	HMDB0003903, HMDB0031233	0	35840	552790	2	0	true	0.78304863
Hochschule Mannheim	230615_SIMA9_lyo_20_1	2023-06-15_19h47m33s	C2H7O4P	M-H		C2H7O4P-H-	125.0009558	0.74393314	0.084848486	0.039189765	0.967289569	0.98343806	Ethylphosphate	HMDB0012228	0	1592	11810202	1	1	false	0.00529247	C4H8S+Cl-
Hochschule Mannheim	230524_sc_norm	2023-05-25_13h31m40s	C6H6O3	M-H		C6H6O3-H-	125.0243391	0.042620365	0.1	0.043626909	0.980366596	0.996492914	Methyl 2-furoate, 1,2,3-Trihydroxybenzene, 1,3,5-Trihydroxybenzene, Maltol, 4-Hydroxy-2H-pyran-3-carboxaldehyde, (Z)-Tamarindienal, benzene-1,2,4-triol	HMDB0029750, HMDB0013674, HMDB0013675, HMDB0030776, HMDB0031256, HMDB0032651, HMDB0124831	0	3480.223145	51640788	7	0	false	4.36989E-06
Hochschule Mannheim	231027_68er_20_1	2023-11-02_08h57m04s	C6H6O3	M-H		C6H6O3-H-	125.0244176	0.21437955	0.1	0.217325463	0.988611329	0.997808399	Methyl 2-furoate, 1,2,3-Trihydroxybenzene, 1,3,5-Trihydroxybenzene, Maltol, 4-Hydroxy-2H-pyran-3-carboxaldehyde, (Z)-Tamarindienal, benzene-1,2,4-triol	HMDB0029750, HMDB0013674, HMDB0013675, HMDB0030776, HMDB0031256, HMDB0032651, HMDB0124831	0	4364	121054496	7	0	false	0.013892191
Hochschule Mannheim	231027_35er_20_1	2023-11-02_08h55m38s	C6H6O3	M-H		C6H6O3-H-	125.0244176	0.19703327	0.1	0.199741883	0.989175614	0.997233872	Methyl 2-furoate, 1,2,3-Trihydroxybenzene, 1,3,5-Trihydroxybenzene, Maltol, 4-Hydroxy-2H-pyran-3-carboxaldehyde, (Z)-Tamarindienal, benzene-1,2,4-triol	HMDB0029750, HMDB0013674, HMDB0013675, HMDB0030776, HMDB0031256, HMDB0032651, HMDB0124831	0	3328	93076608	7	0
Hochschule Mannheim	230119_EOC_20_1.5	2023-01-22_00h57m48s	C5H6N2O2	M-H		C5H6N2O2-H-	125.0355725	0.114679724	0.1	0.117072774	0.985380589	0.99409236	Thymine, Imidazoleacetic acid, 1H-Imidazole-1-acetic acid	HMDB0000262, HMDB0002024, HMDB0029736	0	3616	46672144	3	0	false	0.382339209
Hochschule Mannheim	230119_EOC	2023-01-19_20h15m05s	C8H14O	M-H		C8H14O-H-	125.0971101	0.48265332	0.05	0.493835154	0.980469756	0.996825397	(E)-2-octenal, 2-Octenal, (3xi,5Z)-1,5-Octadien-3-ol, 2,4,4-Trimethylcyclopentanone, 2-Octen-4-one, 1-Octen-3-one, 3-Methyl-3-hepten-2-one, 5-Methyl-5-hepten-2-one, 6-Methyl-3-hepten-2-one,trans-, 4-Octen-3-one, Sulcatone, 2,5-Octadien-1-ol, (3E,5Z)-3,5-Octadien-1-ol, (2E,4E)-2,4-Octadien-1-ol	HMDB0013809, HMDB0030961, HMDB0030966, HMDB0031197, HMDB0031301, HMDB0031309, HMDB0031590, HMDB0031591, HMDB0032403, HMDB0032451, HMDB0035915, HMDB0040146, HMDB0040149, HMDB0040151	0	7034	344508	14	0
Hochschule Mannheim	230119_EOC_20_1.5	2023-01-22_00h57m48s	C8H14O	M-H		C8H14O-H-	125.0971101	0.45648634	0.05	0.465226464	0.983350043	0.997826995	(E)-2-octenal, 2-Octenal, (3xi,5Z)-1,5-Octadien-3-ol, 2,4,4-Trimethylcyclopentanone, 2-Octen-4-one, 1-Octen-3-one, 3-Methyl-3-hepten-2-one, 5-Methyl-5-hepten-2-one, 6-Methyl-3-hepten-2-one,trans-, 4-Octen-3-one, Sulcatone, 2,5-Octadien-1-ol, (3E,5Z)-3,5-Octadien-1-ol, (2E,4E)-2,4-Octadien-1-ol	HMDB0013809, HMDB0030961, HMDB0030966, HMDB0031197, HMDB0031301, HMDB0031309, HMDB0031590, HMDB0031591, HMDB0032403, HMDB0032451, HMDB0035915, HMDB0040146, HMDB0040149, HMDB0040151	0	8204	14385290	14	0	false	0.002542175
Hochschule Mannheim	231027_68er_20_1	2023-11-02_08h57m04s	C6H9NO2	M-H		C6H9NO2-H-	126.0560521	0.12985744	0.1	0.13225262	0.984151655	0.997701263	(±)-4-Methylene-2-pyrrolidinecarboxylic acid, D-1-Piperideine-2-carboxylic acid, (S)-2,3,4,5-Tetrahydropiperidine-2-carboxylate	HMDB0029434, HMDB0001084, HMDB0012130	0	6634	84934232	3	0	false	0.009180686
Hochschule Mannheim	230119_EOC	2023-01-19_20h15m05s	C5H8N2O2	M-H		C5H8N2O2-H-	127.0512226	0.17797945	0.1	0.185447031	0.964610345	0.994942688	Dihydrothymine, Squamolone, L-Cyclo(alanylglycyl)	HMDB0000079, HMDB0029874, HMDB0031547	0	9914	11063324	3	2			C6H10O3-H-, C6H11NS-H-
Hochschule Mannheim	230220_SIMA9	2023-02-21_12h21m30s	C5H8N2O2	M-H		C5H8N2O2-H-	127.0512226	0.13955052	0.1	0.142934867	0.98401649	0.992181023	Dihydrothymine, Squamolone, L-Cyclo(alanylglycyl)	HMDB0000079, HMDB0029874, HMDB0031547	0	5302	10214584	3	1	true	0.906526268	C6H11NS-H-
Hochschule Mannheim	230119_SIMA9	2023-01-19_20h13m34s	C5H8N2O2	M-H		C5H8N2O2-H-	127.0512226	0.17447215	0.1	0.178736425	0.982995214	0.993028322	Dihydrothymine, Squamolone, L-Cyclo(alanylglycyl)	HMDB0000079, HMDB0029874, HMDB0031547	0	6600	8258996	3	2			C6H11NS-H-, C6H10O3-H-
Hochschule Mannheim	230220_EOC	2023-02-21_12h18m48s	C5H8N2O2	M-H		C5H8N2O2-H-	127.0512226	0.12969625	0.1	0.137440713	0.94757622	0.995859056	Dihydrothymine, Squamolone, L-Cyclo(alanylglycyl)	HMDB0000079, HMDB0029874, HMDB0031547	0	8992	10123696	3	2	false	0.244192511	C6H10O3-H-, C6H11NS-H-
Hochschule Mannheim	231027_68er_20_1	2023-11-02_08h57m04s	C5H8N2O2	M-H		C5H8N2O2-H-	127.0513011	0.1547077	0.1	0.157112301	0.987358414	0.997302529	Dihydrothymine, Squamolone, L-Cyclo(alanylglycyl)	HMDB0000079, HMDB0029874, HMDB0031547	0	4870	191969472	3	0	false	0.012076411
Hochschule Mannheim	230405_SIMA9_direct	2023-04-05_13h15m50s	C5H7NO3	M-H		C5H7NO3-H-	128.0352382	0.44438538	0.1	0.450929195	0.990610617	0.994828973	Pyroglutamic acid, Pyrrolidonecarboxylic acid, Pyrroline hydroxycarboxylic acid, N-Acryloylglycine, 1-Pyrroline-4-hydroxy-2-carboxylate, dimethadione	HMDB0000267, HMDB0000805, HMDB0001369, HMDB0001843, HMDB0002234, HMDB0061093	0	20898	32947008	6	1	true	0.799428225	C6H10OS-H-
Hochschule Mannheim	230525_DMA_ITO_HCl_moreshots	2023-05-26_18h24m43s	C5H7NO3	M-H		C5H7NO3-H-	128.0352382	0.66594356	0.05	0.671379979	0.993564848	0.998327014	Pyroglutamic acid, Pyrrolidonecarboxylic acid, Pyrroline hydroxycarboxylic acid, N-Acryloylglycine, 1-Pyrroline-4-hydroxy-2-carboxylate, dimethadione	HMDB0000267, HMDB0000805, HMDB0001369, HMDB0001843, HMDB0002234, HMDB0061093	0	50612	154040160	6	1	true	0.711319864	C6H10OS-H-
Hochschule Mannheim	230601_EOC	2023-06-01_19h12m06s	C5H7NO3	M-H		C5H7NO3-H-	128.0352382	0.23721029	0.05	0.239752917	0.990789191	0.998592628	Pyroglutamic acid, Pyrrolidonecarboxylic acid, Pyrroline hydroxycarboxylic acid, N-Acryloylglycine, 1-Pyrroline-4-hydroxy-2-carboxylate, dimethadione	HMDB0000267, HMDB0000805, HMDB0001369, HMDB0001843, HMDB0002234, HMDB0061093	0	13606	27346164	6	1			C6H10OS-H-
Hochschule Mannheim	230601_SIMA9	2023-06-01_19h12m42s	C5H7NO3	M-H		C5H7NO3-H-	128.0352382	0.24786018	0.05	0.250629521	0.990202315	0.998735746	Pyroglutamic acid, Pyrrolidonecarboxylic acid, Pyrroline hydroxycarboxylic acid, N-Acryloylglycine, 1-Pyrroline-4-hydroxy-2-carboxylate, dimethadione	HMDB0000267, HMDB0000805, HMDB0001369, HMDB0001843, HMDB0002234, HMDB0061093	0	22020	10996396	6	1	false	0.000916722	C6H10OS-H-
Hochschule Mannheim	230511_sc_hcl_atp	2023-05-11_17h34m49s	C5H7NO3	M-H		C5H7NO3-H-	128.0352382	0.16060972	0.1	0.162462936	0.989377301	0.9992073	Pyroglutamic acid, Pyrrolidonecarboxylic acid, Pyrroline hydroxycarboxylic acid, N-Acryloylglycine, 1-Pyrroline-4-hydroxy-2-carboxylate, dimethadione	HMDB0000267, HMDB0000805, HMDB0001369, HMDB0001843, HMDB0002234, HMDB0061093	0	27292.42969	120940224	6	1	false	4.55199E-05	C6H10OS-H-
Hochschule Mannheim	230222_IPSC	2023-02-22_16h21m43s	C5H7NO3	M-H		C5H7NO3-H-	128.0352382	0.21692452	0.1	0.219740644	0.98832422	0.998846643	Pyroglutamic acid, Pyrrolidonecarboxylic acid, Pyrroline hydroxycarboxylic acid, N-Acryloylglycine, 1-Pyrroline-4-hydroxy-2-carboxylate, dimethadione	HMDB0000267, HMDB0000805, HMDB0001369, HMDB0001843, HMDB0002234, HMDB0061093	0	14842	3530862	6	1			C6H10OS-H-
Hochschule Mannheim	230330_EOC_2k	2023-03-30_17h27m42s	C5H7NO3	M-H		C5H7NO3-H-	128.0352382	0.18420607	0.05	0.186809029	0.989749171	0.996278894	Pyroglutamic acid, Pyrrolidonecarboxylic acid, Pyrroline hydroxycarboxylic acid, N-Acryloylglycine, 1-Pyrroline-4-hydroxy-2-carboxylate, dimethadione	HMDB0000267, HMDB0000805, HMDB0001369, HMDB0001843, HMDB0002234, HMDB0061093	0	18702	22756682	6	1			C6H10OS-H-
Hochschule Mannheim	230426_SIMA9_100_nowash	2023-04-26_17h27m25s	C5H7NO3	M-H		C5H7NO3-H-	128.0352382	0.120001726	0.1	0.121977575	0.988927002	0.994817129	Pyroglutamic acid, Pyrrolidonecarboxylic acid, Pyrroline hydroxycarboxylic acid, N-Acryloylglycine, 1-Pyrroline-4-hydroxy-2-carboxylate, dimethadione	HMDB0000267, HMDB0000805, HMDB0001369, HMDB0001843, HMDB0002234, HMDB0061093	0	12596	7780880	6	1			C6H10OS-H-
Hochschule Mannheim	230302_EOC	2023-03-02_19h24m17s	C5H7NO3	M-H		C5H7NO3-H-	128.0352382	0.81333905	0.05	0.81971889	0.993171032	0.999039465	Pyroglutamic acid, Pyrrolidonecarboxylic acid, Pyrroline hydroxycarboxylic acid, N-Acryloylglycine, 1-Pyrroline-4-hydroxy-2-carboxylate, dimethadione	HMDB0000267, HMDB0000805, HMDB0001369, HMDB0001843, HMDB0002234, HMDB0061093	0	149002	184151904	6	1	false	0.433810771	C6H10OS-H-
Hochschule Mannheim	230330_SIMA9_2k	2023-03-30_17h25m16s	C5H7NO3	M-H		C5H7NO3-H-	128.0352382	0.24164593	0.1	0.245122337	0.98938954	0.996389818	Pyroglutamic acid, Pyrrolidonecarboxylic acid, Pyrroline hydroxycarboxylic acid, N-Acryloylglycine, 1-Pyrroline-4-hydroxy-2-carboxylate, dimethadione	HMDB0000267, HMDB0000805, HMDB0001369, HMDB0001843, HMDB0002234, HMDB0061093	0	12286	27361868	6	1			C6H10OS-H-
Hochschule Mannheim	230222_GoldSlide	2023-02-22_16h28m15s	C5H7NO3	M-H		C5H7NO3-H-	128.0352382	0.645861	0.05	0.652604777	0.991891534	0.997756662	Pyroglutamic acid, Pyrrolidonecarboxylic acid, Pyrroline hydroxycarboxylic acid, N-Acryloylglycine, 1-Pyrroline-4-hydroxy-2-carboxylate, dimethadione	HMDB0000267, HMDB0000805, HMDB0001369, HMDB0001843, HMDB0002234, HMDB0061093	0	65542	112148232	6	1	true	0.794571817	C6H10OS-H-
Hochschule Mannheim	230405_SIMA9_indirect	2023-04-05_15h53m57s	C5H7NO3	M-H		C5H7NO3-H-	128.0352382	0.48014754	0.05	0.488225886	0.991017587	0.992367508	Pyroglutamic acid, Pyrrolidonecarboxylic acid, Pyrroline hydroxycarboxylic acid, N-Acryloylglycine, 1-Pyrroline-4-hydroxy-2-carboxylate, dimethadione	HMDB0000267, HMDB0000805, HMDB0001369, HMDB0001843, HMDB0002234, HMDB0061093	0	24424	63818200	6	1	false	0.0262054	C6H10OS-H-
Hochschule Mannheim	230220_SIMA9	2023-02-21_12h21m30s	C5H7NO3	M-H		C5H7NO3-H-	128.0352382	0.5299066	0.05	0.536923425	0.990762659	0.996133012	Pyroglutamic acid, Pyrrolidonecarboxylic acid, Pyrroline hydroxycarboxylic acid, N-Acryloylglycine, 1-Pyrroline-4-hydroxy-2-carboxylate, dimethadione	HMDB0000267, HMDB0000805, HMDB0001369, HMDB0001843, HMDB0002234, HMDB0061093	0	21662	44106920	6	1	true	0.908542156	C6H10OS-H-
Hochschule Mannheim	230119_SIMA9	2023-01-19_20h13m34s	C5H7NO3	M-H		C5H7NO3-H-	128.0352382	0.4421378	0.05	0.448534715	0.990664009	0.995027758	Pyroglutamic acid, Pyrrolidonecarboxylic acid, Pyrroline hydroxycarboxylic acid, N-Acryloylglycine, 1-Pyrroline-4-hydroxy-2-carboxylate, dimethadione	HMDB0000267, HMDB0000805, HMDB0001369, HMDB0001843, HMDB0002234, HMDB0061093	0	16408	24264488	6	1			C6H10OS-H-
Hochschule Mannheim	230119_EOC	2023-01-19_20h15m05s	C5H7NO3	M-H		C5H7NO3-H-	128.0352382	0.57522523	0.05	0.5817598	0.99154278	0.997201092	Pyroglutamic acid, Pyrrolidonecarboxylic acid, Pyrroline hydroxycarboxylic acid, N-Acryloylglycine, 1-Pyrroline-4-hydroxy-2-carboxylate, dimethadione	HMDB0000267, HMDB0000805, HMDB0001369, HMDB0001843, HMDB0002234, HMDB0061093	0	37510	38481756	6	2			C6H10OS-H-, C6H9NS-H-
Hochschule Mannheim	230220_EOC	2023-02-21_12h18m48s	C5H7NO3	M-H		C5H7NO3-H-	128.0352382	0.7464841	0.05	0.753320017	0.992774967	0.99813715	Pyroglutamic acid, Pyrrolidonecarboxylic acid, Pyrroline hydroxycarboxylic acid, N-Acryloylglycine, 1-Pyrroline-4-hydroxy-2-carboxylate, dimethadione	HMDB0000267, HMDB0000805, HMDB0001369, HMDB0001843, HMDB0002234, HMDB0061093	0	68542	81294592	6	1	true	0.582121909	C6H10OS-H-
Hochschule Mannheim	230222_SC	2023-02-22_18h58m24s	C5H7NO3	M-H		C5H7NO3-H-	128.0352382	0.22499019	0.05	0.228132658	0.986657419	0.999561988	Pyroglutamic acid, Pyrrolidonecarboxylic acid, Pyrroline hydroxycarboxylic acid, N-Acryloylglycine, 1-Pyrroline-4-hydroxy-2-carboxylate, dimethadione	HMDB0000267, HMDB0000805, HMDB0001369, HMDB0001843, HMDB0002234, HMDB0061093	0	53810	68278616	6	0	false	0.000354843
Hochschule Mannheim	230119_EOC_20_1.5	2023-01-22_00h57m48s	C5H7NO3	M-H		C5H7NO3-H-	128.0352382	0.2422505	0.05	0.246487438	0.98679203	0.995965435	Pyroglutamic acid, Pyrrolidonecarboxylic acid, Pyrroline hydroxycarboxylic acid, N-Acryloylglycine, 1-Pyrroline-4-hydroxy-2-carboxylate, dimethadione	HMDB0000267, HMDB0000805, HMDB0001369, HMDB0001843, HMDB0002234, HMDB0061093	0	28334	435120960	6	1	false	0.23591125	C4H5N3O2-H-
Hochschule Mannheim	230302_SIMA9	2023-03-02_19h24m41s	C5H7NO3	M-H		C5H7NO3-H-	128.0352382	0.51647407	0.05	0.522974795	0.989997913	0.997547301	Pyroglutamic acid, Pyrrolidonecarboxylic acid, Pyrroline hydroxycarboxylic acid, N-Acryloylglycine, 1-Pyrroline-4-hydroxy-2-carboxylate, dimethadione	HMDB0000267, HMDB0000805, HMDB0001369, HMDB0001843, HMDB0002234, HMDB0061093	0	23274	68217128	6	1	true	0.595923245	C6H10OS-H-
Hochschule Mannheim	230222_MetalSlide	2023-02-22_16h36m38s	C5H7NO3	M-H		C5H7NO3-H-	128.0352382	0.6681321	0.05	0.674172635	0.992495994	0.998533078	Pyroglutamic acid, Pyrrolidonecarboxylic acid, Pyrroline hydroxycarboxylic acid, N-Acryloylglycine, 1-Pyrroline-4-hydroxy-2-carboxylate, dimethadione	HMDB0000267, HMDB0000805, HMDB0001369, HMDB0001843, HMDB0002234, HMDB0061093	0	80752	108557112	6	1	false	0.15628919	C6H10OS-H-
Hochschule Mannheim	230222_SC_10	2023-02-22_20h39m04s	C5H7NO3	M-H		C5H7NO3-H-	128.0352382	0.16712354	0.1	0.169420115	0.986845421	0.999593692	Pyroglutamic acid, Pyrrolidonecarboxylic acid, Pyrroline hydroxycarboxylic acid, N-Acryloylglycine, 1-Pyrroline-4-hydroxy-2-carboxylate, dimethadione	HMDB0000267, HMDB0000805, HMDB0001369, HMDB0001843, HMDB0002234, HMDB0061093	0	46338	255073840	6	0	false	0.006040297
Hochschule Mannheim	230608_IPSC_rerun	2023-06-08_12h34m10s	C5H7NO3	M-H		C5H7NO3-H-	128.0352382	0.2711262	0.1	0.277132639	0.978787157	0.999529428	Pyroglutamic acid, Pyrrolidonecarboxylic acid, Pyrroline hydroxycarboxylic acid, N-Acryloylglycine, 1-Pyrroline-4-hydroxy-2-carboxylate, dimethadione	HMDB0000267, HMDB0000805, HMDB0001369, HMDB0001843, HMDB0002234, HMDB0061093	0	18726	5111718	6	1	false	0.013316272	C6H10OS-H-
Hochschule Mannheim	230608_SIMA9_lyo	2023-06-08_15h59m48s	C5H7NO3	M-H		C5H7NO3-H-	128.0352382	0.1991687	0.1	0.202698563	0.985189831	0.997356631	Pyroglutamic acid, Pyrrolidonecarboxylic acid, Pyrroline hydroxycarboxylic acid, N-Acryloylglycine, 1-Pyrroline-4-hydroxy-2-carboxylate, dimethadione	HMDB0000267, HMDB0000805, HMDB0001369, HMDB0001843, HMDB0002234, HMDB0061093	0	9804	971352	6	0	false	0.12479876
Hochschule Mannheim	230615_SIMA9_lyo	2023-06-15_12h31m18s	C5H7NO3	M-H		C5H7NO3-H-	128.0352382	0.17159571	0.1	0.174331053	0.986607982	0.997670328	Pyroglutamic acid, Pyrrolidonecarboxylic acid, Pyrroline hydroxycarboxylic acid, N-Acryloylglycine, 1-Pyrroline-4-hydroxy-2-carboxylate, dimethadione	HMDB0000267, HMDB0000805, HMDB0001369, HMDB0001843, HMDB0002234, HMDB0061093	0	8926	4168330	6	1	false	0.023099516	C6H10OS-H-
Hochschule Mannheim	230615_SIMA9_norm	2023-06-15_12h53m10s	C5H7NO3	M-H		C5H7NO3-H-	128.0352382	0.20487078	0.05	0.207833597	0.98677907	0.998951311	Pyroglutamic acid, Pyrrolidonecarboxylic acid, Pyrroline hydroxycarboxylic acid, N-Acryloylglycine, 1-Pyrroline-4-hydroxy-2-carboxylate, dimethadione	HMDB0000267, HMDB0000805, HMDB0001369, HMDB0001843, HMDB0002234, HMDB0061093	0	19718	5265370	6	1	false	0.01305917	C6H10OS-H-
Hochschule Mannheim	230618_SIMA9_norm	2023-06-18_14h51m51s	C5H7NO3	M-H		C5H7NO3-H-	128.0352382	0.4112821	0.05	0.415767181	0.989829419	0.999376771	Pyroglutamic acid, Pyrrolidonecarboxylic acid, Pyrroline hydroxycarboxylic acid, N-Acryloylglycine, 1-Pyrroline-4-hydroxy-2-carboxylate, dimethadione	HMDB0000267, HMDB0000805, HMDB0001369, HMDB0001843, HMDB0002234, HMDB0061093	0	49376	7544114	6	2	false	0.482990682	C6H9NS-H-, C6H10OS-H-
Hochschule Mannheim	230618_SIMA9_lyo	2023-06-18_14h51m30s	C5H7NO3	M-H		C5H7NO3-H-	128.0352382	0.2531561	0.05	0.255892396	0.989799751	0.999502038	Pyroglutamic acid, Pyrrolidonecarboxylic acid, Pyrroline hydroxycarboxylic acid, N-Acryloylglycine, 1-Pyrroline-4-hydroxy-2-carboxylate, dimethadione	HMDB0000267, HMDB0000805, HMDB0001369, HMDB0001843, HMDB0002234, HMDB0061093	0	39774	11128724	6	1	false	0.066970393	C6H10OS-H-
Hochschule Mannheim	230616_SIMA9_lyo	2023-06-16_10h46m46s	C5H7NO3	M-H		C5H7NO3-H-	128.0352382	0.21671765	0.1	0.219620185	0.989334574	0.997421731	Pyroglutamic acid, Pyrrolidonecarboxylic acid, Pyrroline hydroxycarboxylic acid, N-Acryloylglycine, 1-Pyrroline-4-hydroxy-2-carboxylate, dimethadione	HMDB0000267, HMDB0000805, HMDB0001369, HMDB0001843, HMDB0002234, HMDB0061093	0	7566	7896876	6	1	false	0.010894077	C6H10OS-H-
Hochschule Mannheim	230616_SIMA9_norm	2023-06-16_11h48m35s	C5H7NO3	M-H		C5H7NO3-H-	128.0352382	0.24586892	0.05	0.24879435	0.989173601	0.999057775	Pyroglutamic acid, Pyrrolidonecarboxylic acid, Pyrroline hydroxycarboxylic acid, N-Acryloylglycine, 1-Pyrroline-4-hydroxy-2-carboxylate, dimethadione	HMDB0000267, HMDB0000805, HMDB0001369, HMDB0001843, HMDB0002234, HMDB0061093	0	21918	8873418	6	1	false	0.009626053	C6H10OS-H-
Hochschule Mannheim	230804_DMA_Gold_20_1.25	2023-08-05_13h51m43s	C5H7NO3	M-H		C5H7NO3-H-	128.0353166	0.44937629	0.1	0.454117036	0.990378427	0.999174152	Pyroglutamic acid, Pyrrolidonecarboxylic acid, Pyrroline hydroxycarboxylic acid, N-Acryloylglycine, 1-Pyrroline-4-hydroxy-2-carboxylate, dimethadione	HMDB0000267, HMDB0000805, HMDB0001369, HMDB0001843, HMDB0002234, HMDB0061093	0	31982	856624192	6	0	false	0.028627718
Hochschule Mannheim	231006_IPSC_35er_20_1	2023-10-10_16h22m19s	C5H7NO3	M-H		C5H7NO3-H-	128.0353166	0.5572344	0.05	0.561983974	0.99246952	0.999072096	Pyroglutamic acid, Pyrrolidonecarboxylic acid, Pyrroline hydroxycarboxylic acid, N-Acryloylglycine, 1-Pyrroline-4-hydroxy-2-carboxylate, dimethadione	HMDB0000267, HMDB0000805, HMDB0001369, HMDB0001843, HMDB0002234, HMDB0061093	0	54262	701116736	6	1	false	0.071485952	C6H10OS-H-
Hochschule Mannheim	231006_IPSC_68er_20_1	2023-10-10_15h39m51s	C5H7NO3	M-H		C5H7NO3-H-	128.0353166	0.7886476	0.05	0.794012681	0.993836533	0.999402859	Pyroglutamic acid, Pyrrolidonecarboxylic acid, Pyrroline hydroxycarboxylic acid, N-Acryloylglycine, 1-Pyrroline-4-hydroxy-2-carboxylate, dimethadione	HMDB0000267, HMDB0000805, HMDB0001369, HMDB0001843, HMDB0002234, HMDB0061093	0	134970	461028320	6	1	false	0.027531406	C6H10OS-H-
Hochschule Mannheim	231027_68er_20_1	2023-11-02_08h57m04s	C5H7NO3	M-H		C5H7NO3-H-	128.0353166	0.7140075	0.05	0.719450347	0.993156911	0.999272832	Pyroglutamic acid, Pyrrolidonecarboxylic acid, Pyrroline hydroxycarboxylic acid, N-Acryloylglycine, 1-Pyrroline-4-hydroxy-2-carboxylate, dimethadione	HMDB0000267, HMDB0000805, HMDB0001369, HMDB0001843, HMDB0002234, HMDB0061093	0	41410	579052032	6	1	false	0.084605999	C6H10OS-H-
Hochschule Mannheim	231027_35er_20_1	2023-11-02_08h55m38s	C5H7NO3	M-H		C5H7NO3-H-	128.0353166	0.55822784	0.05	0.563174351	0.992371008	0.998836876	Pyroglutamic acid, Pyrrolidonecarboxylic acid, Pyrroline hydroxycarboxylic acid, N-Acryloylglycine, 1-Pyrroline-4-hydroxy-2-carboxylate, dimethadione	HMDB0000267, HMDB0000805, HMDB0001369, HMDB0001843, HMDB0002234, HMDB0061093	0	21412	453371904	6	1			C6H10OS-H-
Hochschule Mannheim	231123_sc_fticr	2023-11-28_14h02m10s	C5H7NO3	M-H		C5H7NO3-H-	128.0353166	0.37367573	0.1	0.378660768	0.990519586	0.996280246	Pyroglutamic acid, Pyrrolidonecarboxylic acid, Pyrroline hydroxycarboxylic acid, N-Acryloylglycine, 1-Pyrroline-4-hydroxy-2-carboxylate, dimethadione	HMDB0000267, HMDB0000805, HMDB0001369, HMDB0001843, HMDB0002234, HMDB0061093	0	91977512	21861208064	6	0	false	2.20505E-05
Hochschule Mannheim	230601_SIMA9	2023-06-01_19h12m42s	C5H6O4	M-H		C5H6O4-H-	129.0192537	0.09224377	0.05	0.094185112	0.984914838	0.994388512	Mesaconic acid, Itaconic acid, Glutaconic acid, Citraconic acid, Gamma-delta-Dioxovaleric acid, Methyl hydrogen fumarate	HMDB0000749, HMDB0002092, HMDB0000620, HMDB0000634, HMDB0013233, HMDB0033809	0	3072	1412902	6	0	false	0.001368535
Hochschule Mannheim	230330_SIMA9_2k	2023-03-30_17h25m16s	C5H6O4	M-H		C5H6O4-H-	129.0192537	0.18673326	0.1	0.189504715	0.990785653	0.99453928	Mesaconic acid, Itaconic acid, Glutaconic acid, Citraconic acid, Gamma-delta-Dioxovaleric acid, Methyl hydrogen fumarate	HMDB0000749, HMDB0002092, HMDB0000620, HMDB0000634, HMDB0013233, HMDB0033809	0	3394	2171662	6	0
Hochschule Mannheim	230618_SIMA9_lyo	2023-06-18_14h51m30s	C5H6O4	M-H		C5H6O4-H-	129.0192537	0.13865246	0.1	0.140537209	0.989539308	0.997018421	Mesaconic acid, Itaconic acid, Glutaconic acid, Citraconic acid, Gamma-delta-Dioxovaleric acid, Methyl hydrogen fumarate	HMDB0000749, HMDB0002092, HMDB0000620, HMDB0000634, HMDB0013233, HMDB0033809	0	3728	2904426	6	0	false	5.48488E-05
Hochschule Mannheim	231123_sc_fticr	2023-11-28_14h02m10s	C5H6O4	M-H		C5H6O4-H-	129.0193322	0.5625777	0.05	0.57141773	0.989452324	0.995024876	Mesaconic acid, Itaconic acid, Glutaconic acid, Citraconic acid, Gamma-delta-Dioxovaleric acid, Methyl hydrogen fumarate	HMDB0000749, HMDB0002092, HMDB0000620, HMDB0000634, HMDB0013233, HMDB0033809	0	39089652	3562380800	6	0	false	0.000168008
Hochschule Mannheim	230119_EOC	2023-01-19_20h15m05s	C6H10OS	M-H		C6H10OS-H-	129.0378807	0.11726005	0.1	0.119995594	0.986860193	0.990214146	2-[(Methylthio)methyl]-2-butenal	HMDB0031370	0	2262	970526	1	1			C5H7NO3-H-
Hochschule Mannheim	230220_EOC	2023-02-21_12h18m48s	C6H10OS	M-H		C6H10OS-H-	129.0378807	0.123687975	0.1	0.126559136	0.985514638	0.991678506	2-[(Methylthio)methyl]-2-butenal	HMDB0031370	0	3634	1653276	1	1	false	0.224627107	C5H7NO3-H-
Hochschule Mannheim	230119_EOC	2023-01-19_20h15m05s	C6H10O3	M-H		C6H10O3-H-	129.0556392	0.100002944	0.1	0.107266103	0.946946998	0.984520176	2-Methyl-3-ketovaleric acid, 3-Methyl-2-oxovaleric acid, Ketoleucine, 2-Ketohexanoic acid, Mevalonolactone, 3-Oxohexanoic acid, Adipate semialdehyde, 5-Ethoxy-4,5-dihydro-2(3H)furanone, Ethyl acetoacetate, 4-Acetylbutyrate	HMDB0000408, HMDB0000491, HMDB0000695, HMDB0001864, HMDB0006024, HMDB0010717, HMDB0012882, HMDB0031214, HMDB0031216, HMDB0061881	0	2434	1504360	10	1			C5H8N2O2-H-
Hochschule Mannheim	230119_EOC_20_1.5	2023-01-22_00h57m48s	C6H14N2O	M-H		C6H14N2O-H-	129.1032582	0.10608166	0.1	0.108170715	0.987451286	0.993150163	N-Acetylputrescine	HMDB0002064	0	2200	19023804	1	0	true	0.652736187
Hochschule Mannheim	230601_SC	2023-06-01_19h16m41s	C6H14N2O	M-H		C6H14N2O-H-	129.1033749	0.74267405	0.087878786	0.027229836	0.981449107	0.993202309	N-Acetylputrescine	HMDB0002064	0	1472	9117306	1	0
Hochschule Mannheim	230511_sc_hcl_atp	2023-05-11_17h34m49s	C5H9NO3	M-H		C5H9NO3-H-	130.0508882	0.1722874	0.1	0.174382665	0.989208184	0.998763134	4-Hydroxyproline, N-Acetyl-L-alanine, Propionylglycine, 5-Aminolevulinic acid, L-Glutamic gamma-semialdehyde, 3-Hydroxy-L-proline, 5-Amino-2-oxopentanoic acid	HMDB0000725, HMDB0000766, HMDB0000783, HMDB0001149, HMDB0002104, HMDB0002113, HMDB0006272	0	14847.26465	90638128	7	0	false	2.5258E-05
Hochschule Mannheim	230525_sc_hcl_norm	2023-05-25_14h59m07s	C5H9NO3	M-H		C5H9NO3-H-	130.0508882	0.13188359	0.1	0.133645813	0.988348976	0.998447191	4-Hydroxyproline, N-Acetyl-L-alanine, Propionylglycine, 5-Aminolevulinic acid, L-Glutamic gamma-semialdehyde, 3-Hydroxy-L-proline, 5-Amino-2-oxopentanoic acid	HMDB0000725, HMDB0000766, HMDB0000783, HMDB0001149, HMDB0002104, HMDB0002113, HMDB0006272	0	7793.8125	98097080	7	0	false	3.44578E-05
Hochschule Mannheim	230524_sc_norm	2023-05-25_13h31m40s	C5H9NO3	M-H		C5H9NO3-H-	130.0508882	0.048821066	0.1	0.049563203	0.986363746	0.9986442	4-Hydroxyproline, N-Acetyl-L-alanine, Propionylglycine, 5-Aminolevulinic acid, L-Glutamic gamma-semialdehyde, 3-Hydroxy-L-proline, 5-Amino-2-oxopentanoic acid	HMDB0000725, HMDB0000766, HMDB0000783, HMDB0001149, HMDB0002104, HMDB0002113, HMDB0006272	0	7594.38916	156160208	7	0	false	2.24597E-05
Hochschule Mannheim	230511_sc_meta	2023-05-11_20h17m20s	C5H9NO3	M-H		C5H9NO3-H-	130.0508882	0.12359416	0.1	0.125235913	0.988409822	0.998463035	4-Hydroxyproline, N-Acetyl-L-alanine, Propionylglycine, 5-Aminolevulinic acid, L-Glutamic gamma-semialdehyde, 3-Hydroxy-L-proline, 5-Amino-2-oxopentanoic acid	HMDB0000725, HMDB0000766, HMDB0000783, HMDB0001149, HMDB0002104, HMDB0002113, HMDB0006272	0	10215.03809	173819344	7	1	false	0.000362809	C6H12OS-H-
Hochschule Mannheim	231123_sc_fticr	2023-11-28_14h02m10s	C5H9NO3	M-H		C5H9NO3-H-	130.0509667	0.22662835	0.1	0.230701544	0.985610462	0.99668616	4-Hydroxyproline, N-Acetyl-L-alanine, Propionylglycine, 5-Aminolevulinic acid, L-Glutamic gamma-semialdehyde, 3-Hydroxy-L-proline, 5-Amino-2-oxopentanoic acid	HMDB0000725, HMDB0000766, HMDB0000783, HMDB0001149, HMDB0002104, HMDB0002113, HMDB0006272	0	49073968	12383499264	7	0	false	7.14098E-05
Hochschule Mannheim	231123_sc_fticr	2023-11-28_14h02m10s	C4H9N3O2	M-H		C4H9N3O2-H-	130.0622001	0.44019294	0.1	0.445252346	0.991146236	0.997468354	Creatine, Beta-Guanidinopropionic acid	HMDB0000064, HMDB0013222	0	126725704	26614599680	2	0	false	3.37095E-05
Hochschule Mannheim	230316_SC_10micron	2023-03-17_13h54m50s	C9H9N	M-H		C9H9N-H-	130.0661444	0.059704103	0.1	0.060838314	0.982898182	0.998431951	3-Methylindole	HMDB0000466	0	11368	250730128	1	1	false	0.00156427	C7H14S-H-
Hochschule Mannheim	230316_SC_5micron	2023-03-17_13h54m41s	C9H9N	M-H		C9H9N-H-	130.0661444	0.081410766	0.1	0.083204963	0.981570418	0.996807187	3-Methylindole	HMDB0000466	0	8096	152451136	1	0	true	0.526976645
Hochschule Mannheim	221412_SC_DAN_encoding_32	2022-12-15_08h16m03s	C9H9N	M-H		C9H9N-H-	130.0661444	0.1904586	0.05	0.194933789	0.9786758	0.998331076	3-Methylindole	HMDB0000466	0	41364	640006784	1	0	false	0.030370858
Hochschule Mannheim	230330_SC	2023-03-30_17h25m08s	C9H9N	M-H		C9H9N-H-	130.0661444	0.04931913	0.1	0.050264259	0.982347443	0.998828667	3-Methylindole	HMDB0000466	0	12138	267974320	1	0	true	0.990359664
Hochschule Mannheim	230222_SC	2023-02-22_18h58m24s	C9H9N	M-H		C9H9N-H-	130.0661444	0.14510083	0.1	0.148458715	0.981521289	0.995782484	3-Methylindole	HMDB0000466	0	13772	139360608	1	0	false	5.65399E-05
Hochschule Mannheim	230503_SC_A	2023-05-04_09h52m16s	C9H9N	M-H		C9H9N-H-	130.0661444	0.06815495	0.1	0.069735882	0.980045677	0.997228769	3-Methylindole	HMDB0000466	0	20105.79297	313205344	1	0	false	7.24335E-06
Hochschule Mannheim	230608_IPSC_rerun	2023-06-08_12h34m10s	C9H9N	M-H		C9H9N-H-	130.0661444	0.25188303	0.1	0.255077214	0.989014198	0.998446346	3-Methylindole	HMDB0000466	0	4098	20748318	1	0	false	0.000353312
Hochschule Mannheim	230331_sima9_fticr	2023-04-01_11h41m09s	C9H9N	M-H		C9H9N-H-	130.0662118	0.5423429	0.1	0.559099414	0.979633716	0.990196078	3-Methylindole	HMDB0000466	0	1379224.75	789434304	1	0	false	0.06531243
Hochschule Mannheim	231006_IPSC_35er_20_1	2023-10-10_16h22m19s	C9H9N	M-H		C9H9N-H-	130.0662229	0.1681128	0.1	0.171688236	0.983258688	0.995846605	3-Methylindole	HMDB0000466	0	8286	618423744	1	0	false	0.02716152
Hochschule Mannheim	231006_IPSC_68er_20_1	2023-10-10_15h39m51s	C9H9N	M-H		C9H9N-H-	130.0662229	0.17756557	0.1	0.181096201	0.984071332	0.99637509	3-Methylindole	HMDB0000466	0	10114	604645632	1	0	false	0.002865328
Hochschule Mannheim	230601_SC	2023-06-01_19h16m41s	C9H9N	M-H		C9H9N-H-	130.0662614	0.77743053	0.046	0.083830152	0.980559216	0.999247842	3-Methylindole	HMDB0000466	0	21964	381915296	1	1			C7H14S-H-
Hochschule Mannheim	230601_EOC	2023-06-01_19h12m06s	C6H13NO2	M-H		C6H13NO2-H-	130.0872737	0.14953938	0.05	0.15167424	0.987757026	0.998145009	L-Norleucine, L-Alloisoleucine, Beta-Leucine, D-Leucine, N-(2-Hydroxyethyl)-morpholine	HMDB0001645, HMDB0000557, HMDB0003640, HMDB0013773, HMDB0060650	0	5046	5310290	5	0
Hochschule Mannheim	230601_SIMA9	2023-06-01_19h12m42s	C6H13NO2	M-H		C6H13NO2-H-	130.0872737	0.08195578	0.05	0.083420186	0.985646297	0.99675259	L-Norleucine, L-Alloisoleucine, Beta-Leucine, D-Leucine, N-(2-Hydroxyethyl)-morpholine	HMDB0001645, HMDB0000557, HMDB0003640, HMDB0013773, HMDB0060650	0	3894	2031598	5	0	false	0.00106098
Hochschule Mannheim	221118_DAN_nowash	2022-11-21_16h33m14s	C6H13NO2	M-H		C6H13NO2-H-	130.0872737	0.49067158	0.05	0.495696447	0.993794088	0.99604438	L-Norleucine, L-Alloisoleucine, Beta-Leucine, D-Leucine, N-(2-Hydroxyethyl)-morpholine	HMDB0001645, HMDB0000557, HMDB0003640, HMDB0013773, HMDB0060650	0	7124	8685762	5	1			C7H16S-H-
Hochschule Mannheim	230330_EOC_2k	2023-03-30_17h27m42s	C6H13NO2	M-H		C6H13NO2-H-	130.0872737	0.14139777	0.1	0.143481959	0.987629547	0.997817739	L-Norleucine, L-Alloisoleucine, Beta-Leucine, D-Leucine, N-(2-Hydroxyethyl)-morpholine	HMDB0001645, HMDB0000557, HMDB0003640, HMDB0013773, HMDB0060650	0	13726	18543498	5	1			C7H16S-H-
Hochschule Mannheim	230302_EOC	2023-03-02_19h24m17s	C6H13NO2	M-H		C6H13NO2-H-	130.0872737	0.58342904	0.05	0.591401648	0.988388678	0.998108503	L-Norleucine, L-Alloisoleucine, Beta-Leucine, D-Leucine, N-(2-Hydroxyethyl)-morpholine	HMDB0001645, HMDB0000557, HMDB0003640, HMDB0013773, HMDB0060650	0	60054	104542120	5	1	true	0.662313759	C7H16S-H-
Hochschule Mannheim	230330_SIMA9_2k	2023-03-30_17h25m16s	C6H13NO2	M-H		C6H13NO2-H-	130.0872737	0.35406917	0.05	0.359310589	0.986381549	0.999017649	L-Norleucine, L-Alloisoleucine, Beta-Leucine, D-Leucine, N-(2-Hydroxyethyl)-morpholine	HMDB0001645, HMDB0000557, HMDB0003640, HMDB0013773, HMDB0060650	0	27032	6695188	5	1			C7H16S-H-
Hochschule Mannheim	230222_GoldSlide	2023-02-22_16h28m15s	C6H13NO2	M-H		C6H13NO2-H-	130.0872737	0.4557887	0.1	0.463076113	0.986944219	0.997283322	L-Norleucine, L-Alloisoleucine, Beta-Leucine, D-Leucine, N-(2-Hydroxyethyl)-morpholine	HMDB0001645, HMDB0000557, HMDB0003640, HMDB0013773, HMDB0060650	0	45888	44693776	5	1	true	0.957057714	C7H16S-H-
Hochschule Mannheim	230405_SIMA9_indirect	2023-04-05_15h53m57s	C6H13NO2	M-H		C6H13NO2-H-	130.0872737	0.31770235	0.1	0.323869548	0.986207139	0.994677198	L-Norleucine, L-Alloisoleucine, Beta-Leucine, D-Leucine, N-(2-Hydroxyethyl)-morpholine	HMDB0001645, HMDB0000557, HMDB0003640, HMDB0013773, HMDB0060650	0	28492	59623648	5	1	false	0.031439047	C7H16S-H-
Hochschule Mannheim	230220_SIMA9	2023-02-21_12h21m30s	C6H13NO2	M-H		C6H13NO2-H-	130.0872737	0.21671592	0.1	0.22091582	0.984849796	0.996079469	L-Norleucine, L-Alloisoleucine, Beta-Leucine, D-Leucine, N-(2-Hydroxyethyl)-morpholine	HMDB0001645, HMDB0000557, HMDB0003640, HMDB0013773, HMDB0060650	0	18224	18862738	5	1	true	0.962180376	C7H16S-H-
Hochschule Mannheim	230119_SIMA9	2023-01-19_20h13m34s	C6H13NO2	M-H		C6H13NO2-H-	130.0872737	0.33929422	0.05	0.344912633	0.987066885	0.996599799	L-Norleucine, L-Alloisoleucine, Beta-Leucine, D-Leucine, N-(2-Hydroxyethyl)-morpholine	HMDB0001645, HMDB0000557, HMDB0003640, HMDB0013773, HMDB0060650	0	18036	10977496	5	1			C7H16S-H-
Hochschule Mannheim	230220_EOC	2023-02-21_12h18m48s	C6H13NO2	M-H		C6H13NO2-H-	130.0872737	0.54126185	0.05	0.548671026	0.988200267	0.998275573	L-Norleucine, L-Alloisoleucine, Beta-Leucine, D-Leucine, N-(2-Hydroxyethyl)-morpholine	HMDB0001645, HMDB0000557, HMDB0003640, HMDB0013773, HMDB0060650	0	41424	43314916	5	1	false	0.350493819	C7H16S-H-
Hochschule Mannheim	230119_EOC	2023-01-19_20h15m05s	C6H13NO2	M-H		C6H13NO2-H-	130.0872737	0.49455085	0.05	0.501562989	0.989037753	0.996948198	L-Norleucine, L-Alloisoleucine, Beta-Leucine, D-Leucine, N-(2-Hydroxyethyl)-morpholine	HMDB0001645, HMDB0000557, HMDB0003640, HMDB0013773, HMDB0060650	0	34150	25564080	5	1			C7H16S-H-
Hochschule Mannheim	230119_EOC_20_1.5	2023-01-22_00h57m48s	C6H13NO2	M-H		C6H13NO2-H-	130.0872737	0.18098526	0.05	0.183295104	0.989677201	0.997697255	L-Norleucine, L-Alloisoleucine, Beta-Leucine, D-Leucine, N-(2-Hydroxyethyl)-morpholine	HMDB0001645, HMDB0000557, HMDB0003640, HMDB0013773, HMDB0060650	0	11336	61369232	5	1	false	0.255627036	C7H16S-H-
Hochschule Mannheim	221118_DAN_wash	2022-11-21_16h32m46s	C6H13NO2	M-H		C6H13NO2-H-	130.0872737	0.34370524	0.05	0.347881462	0.990864937	0.997103848	L-Norleucine, L-Alloisoleucine, Beta-Leucine, D-Leucine, N-(2-Hydroxyethyl)-morpholine	HMDB0001645, HMDB0000557, HMDB0003640, HMDB0013773, HMDB0060650	0	7386	4331400	5	1			C7H16S-H-
Hochschule Mannheim	230222_MetalSlide	2023-02-22_16h36m38s	C6H13NO2	M-H		C6H13NO2-H-	130.0872737	0.5304319	0.05	0.538135658	0.98738844	0.998274165	L-Norleucine, L-Alloisoleucine, Beta-Leucine, D-Leucine, N-(2-Hydroxyethyl)-morpholine	HMDB0001645, HMDB0000557, HMDB0003640, HMDB0013773, HMDB0060650	0	62800	48486676	5	1	true	0.760761321	C7H16S-H-
Hochschule Mannheim	230618_SIMA9_norm	2023-06-18_14h51m51s	C6H13NO2	M-H		C6H13NO2-H-	130.0872737	0.19581088	0.05	0.199241576	0.985661223	0.997078152	L-Norleucine, L-Alloisoleucine, Beta-Leucine, D-Leucine, N-(2-Hydroxyethyl)-morpholine	HMDB0001645, HMDB0000557, HMDB0003640, HMDB0013773, HMDB0060650	0	6262	1620588	5	0	false	0.083019048
Hochschule Mannheim	230618_SIMA9_lyo	2023-06-18_14h51m30s	C6H13NO2	M-H		C6H13NO2-H-	130.0872737	0.2396377	0.05	0.243278914	0.98805487	0.996941355	L-Norleucine, L-Alloisoleucine, Beta-Leucine, D-Leucine, N-(2-Hydroxyethyl)-morpholine	HMDB0001645, HMDB0000557, HMDB0003640, HMDB0013773, HMDB0060650	0	3970	3694574	5	0	false	0.000104945
Hochschule Mannheim	230616_SIMA9_lyo	2023-06-16_10h46m46s	C6H13NO2	M-H		C6H13NO2-H-	130.0872737	0.13608524	0.1	0.138842389	0.985837812	0.994222222	L-Norleucine, L-Alloisoleucine, Beta-Leucine, D-Leucine, N-(2-Hydroxyethyl)-morpholine	HMDB0001645, HMDB0000557, HMDB0003640, HMDB0013773, HMDB0060650	0	2458	1410952	5	0	false	0.446154773
Hochschule Mannheim	230616_SIMA9_norm	2023-06-16_11h48m35s	C6H13NO2	M-H		C6H13NO2-H-	130.0872737	0.24191315	0.1	0.245635531	0.987636896	0.997174102	L-Norleucine, L-Alloisoleucine, Beta-Leucine, D-Leucine, N-(2-Hydroxyethyl)-morpholine	HMDB0001645, HMDB0000557, HMDB0003640, HMDB0013773, HMDB0060650	0	6868	2104298	5	0	false	0.035718311
Hochschule Mannheim	230714_68er	2023-07-14_11h02m07s	C6H13NO2	M-H		C6H13NO2-H-	130.0872737	0.42295426	0.05	0.43084547	0.985128924	0.996503441	L-Norleucine, L-Alloisoleucine, Beta-Leucine, D-Leucine, N-(2-Hydroxyethyl)-morpholine	HMDB0001645, HMDB0000557, HMDB0003640, HMDB0013773, HMDB0060650	0	17104	2163334	5	0	false	0.005854205
Hochschule Mannheim	231006_IPSC_35er_20_1	2023-10-10_16h22m19s	C6H13NO2	M-H		C6H13NO2-H-	130.0873522	0.47988656	0.05	0.486933505	0.987225527	0.998280425	L-Norleucine, L-Alloisoleucine, Beta-Leucine, D-Leucine, N-(2-Hydroxyethyl)-morpholine	HMDB0001645, HMDB0000557, HMDB0003640, HMDB0013773, HMDB0060650	0	23868	29747630	5	1	true	0.994709969	C7H16S-H-
Hochschule Mannheim	231006_IPSC_68er_20_1	2023-10-10_15h39m51s	C6H13NO2	M-H		C6H13NO2-H-	130.0873522	0.64623666	0.05	0.653880774	0.990050341	0.998241795	L-Norleucine, L-Alloisoleucine, Beta-Leucine, D-Leucine, N-(2-Hydroxyethyl)-morpholine	HMDB0001645, HMDB0000557, HMDB0003640, HMDB0013773, HMDB0060650	0	38466	63060616	5	1	true	0.827925801	C7H16S-H-
Hochschule Mannheim	231027_68er_20_1	2023-11-02_08h57m04s	C6H13NO2	M-H		C6H13NO2-H-	130.0873522	0.502096	0.05	0.508948126	0.987359675	0.999166465	L-Norleucine, L-Alloisoleucine, Beta-Leucine, D-Leucine, N-(2-Hydroxyethyl)-morpholine	HMDB0001645, HMDB0000557, HMDB0003640, HMDB0013773, HMDB0060650	0	19228	57064280	5	1	false	0.492475837	C7H16S-H-
Hochschule Mannheim	231027_35er_20_1	2023-11-02_08h55m38s	C6H13NO2	M-H		C6H13NO2-H-	130.0873522	0.58635527	0.05	0.59389722	0.988408481	0.998879494	L-Norleucine, L-Alloisoleucine, Beta-Leucine, D-Leucine, N-(2-Hydroxyethyl)-morpholine	HMDB0001645, HMDB0000557, HMDB0003640, HMDB0013773, HMDB0060650	0	14872	35158800	5	1			C7H16S-H-
Hochschule Mannheim	231123_sc_fticr	2023-11-28_14h02m10s	C5H8O4	M-H		C5H8O4-H-	131.0349823	0.25716823	0.1	0.262363088	0.984924492	0.995202952	Monoethyl malonic acid, Ethylmalonic acid, Glutaric acid, Methylsuccinic acid, Dimethylmalonic acid, 2-Acetolactate, (S)-2-Acetolactate, (S)-Methylbutanethioic acid	HMDB0000576, HMDB0000622, HMDB0000661, HMDB0001844, HMDB0002001, HMDB0006833, HMDB0006855, HMDB0061879	0	21909768	4843176960	8	0	false	1.2954E-05
Hochschule Mannheim	230119_EOC	2023-01-19_20h15m05s	C5H12N2O2	M-H		C5H12N2O2-H-	131.0825227	0.11882896	0.1	0.127077421	0.94647997	0.987967055	Ornithine, D-Ornithine	HMDB0000214, HMDB0003374	0	2460	1736710	2	0
Hochschule Mannheim	230220_SIMA9	2023-02-21_12h21m30s	C5H12N2O2	M-H		C5H12N2O2-H-	131.0825227	0.18147224	0.1	0.186829907	0.981739826	0.989389718	Ornithine, D-Ornithine	HMDB0000214, HMDB0003374	0	3078	4162784	2	0	true	0.951788843
Hochschule Mannheim	230119_SIMA9	2023-01-19_20h13m34s	C5H12N2O2	M-H		C5H12N2O2-H-	131.0825227	0.12696312	0.1	0.134869956	0.952103195	0.988731466	Ornithine, D-Ornithine	HMDB0000214, HMDB0003374	0	2360	2090966	2	0
Hochschule Mannheim	230220_EOC	2023-02-21_12h18m48s	C5H12N2O2	M-H		C5H12N2O2-H-	131.0825227	0.15907583	0.1	0.16494486	0.972415616	0.991775745	Ornithine, D-Ornithine	HMDB0000214, HMDB0003374	0	3180	2990854	2	0	false	0.265618026
Hochschule Mannheim	231006_IPSC_35er_20_1	2023-10-10_16h22m19s	C5H12N2O2	M-H		C5H12N2O2-H-	131.0826012	0.15332513	0.1	0.1953138	0.78696039	0.997533571	Ornithine, D-Ornithine	HMDB0000214, HMDB0003374	0	3652	3864830	2	0	true	0.970960021
Hochschule Mannheim	231027_68er_20_1	2023-11-02_08h57m04s	C5H12N2O2	M-H		C5H12N2O2-H-	131.0826012	0.13616009	0.1	0.193929436	0.704743933	0.996264687	Ornithine, D-Ornithine	HMDB0000214, HMDB0003374	0	2782	9043208	2	0	true	0.510611475
Hochschule Mannheim	230601_SIMA9	2023-06-01_19h12m42s	C4H7NO4	M-H		C4H7NO4-H-	132.0301528	0.039025664	0.1	0.040076893	0.988225096	0.985372405	L-Aspartic acid, D-Aspartic acid	HMDB0000191, HMDB0006483	0	3286	1660038	2	1	false	0.009201085	C5H10O2S-H-
Hochschule Mannheim	230511_sc_hcl_atp	2023-05-11_17h34m49s	C4H7NO4	M-H		C4H7NO4-H-	132.0301528	0.24169093	0.1	0.243730949	0.992554719	0.999068378	L-Aspartic acid, D-Aspartic acid	HMDB0000191, HMDB0006483	0	32049.37109	161682624	2	1	false	3.42296E-05	C5H10O2S-H-
Hochschule Mannheim	230316_SC_10micron	2023-03-17_13h54m50s	C4H7NO4	M-H		C4H7NO4-H-	132.0301528	0.11251735	0.05	0.113557856	0.99281669	0.998006236	L-Aspartic acid, D-Aspartic acid	HMDB0000191, HMDB0006483	0	6342	135732016	2	0	false	0.001330193
Hochschule Mannheim	230316_SC_5micron	2023-03-17_13h54m41s	C4H7NO4	M-H		C4H7NO4-H-	132.0301528	0.113398686	0.1	0.114570921	0.992711422	0.997035428	L-Aspartic acid, D-Aspartic acid	HMDB0000191, HMDB0006483	0	5622	118924416	2	0	true	0.579410851
Hochschule Mannheim	230316_sc_5micron_trp_norm	2023-03-17_15h39m25s	C4H7NO4	M-H		C4H7NO4-H-	132.0301528	0.08423849	0.1	0.08502572	0.992300212	0.998429018	L-Aspartic acid, D-Aspartic acid	HMDB0000191, HMDB0006483	0	8163.245117	117834152	2	1	false	0.002174739	C5H10O2S-H-
Hochschule Mannheim	230525_sc_hcl_norm	2023-05-25_14h59m07s	C4H7NO4	M-H		C4H7NO4-H-	132.0301528	0.35051543	0.05	0.353344683	0.992899786	0.99908667	L-Aspartic acid, D-Aspartic acid	HMDB0000191, HMDB0006483	0	25788.80078	268104304	2	1	false	5.71656E-06	C5H10O2S-H-
Hochschule Mannheim	230524_sc_norm	2023-05-25_13h31m40s	C4H7NO4	M-H		C4H7NO4-H-	132.0301528	0.25163993	0.05	0.253790861	0.992256632	0.999262465	L-Aspartic acid, D-Aspartic acid	HMDB0000191, HMDB0006483	0	18850.12109	460554784	2	2	false	3.6222E-05	C4H5FN2O2-H-, C5H10O2S-H-
Hochschule Mannheim	230330_SC	2023-03-30_17h25m08s	C4H7NO4	M-H		C4H7NO4-H-	132.0301528	0.1326687	0.1	0.133938919	0.99213068	0.998373019	L-Aspartic acid, D-Aspartic acid	HMDB0000191, HMDB0006483	0	7170	124018464	2	0	true	0.956310332
Hochschule Mannheim	230119_SIMA9	2023-01-19_20h13m34s	C4H7NO4	M-H		C4H7NO4-H-	132.0301528	0.15461673	0.1	0.156719802	0.991478365	0.99506021	L-Aspartic acid, D-Aspartic acid	HMDB0000191, HMDB0006483	0	6008	3082702	2	2			C4H5FN2O2-H-, C5H10O2S-H-
Hochschule Mannheim	230119_EOC	2023-01-19_20h15m05s	C4H7NO4	M-H		C4H7NO4-H-	132.0301528	0.11294568	0.1	0.114607145	0.990053511	0.995403753	L-Aspartic acid, D-Aspartic acid	HMDB0000191, HMDB0006483	0	3616	628184	2	0
Hochschule Mannheim	230511_sc_meta	2023-05-11_20h17m20s	C4H7NO4	M-H		C4H7NO4-H-	132.0301528	0.22334759	0.05	0.225349827	0.991364955	0.999747866	L-Aspartic acid, D-Aspartic acid	HMDB0000191, HMDB0006483	0	144794.5469	485812768	2	1	false	1.33451E-05	C5H10O2S-H-
Hochschule Mannheim	230222_SC	2023-02-22_18h58m24s	C4H7NO4	M-H		C4H7NO4-H-	132.0301528	0.10985606	0.1	0.11093015	0.991937372	0.998366923	L-Aspartic acid, D-Aspartic acid	HMDB0000191, HMDB0006483	0	7710	56360176	2	0	false	6.4421E-06
Hochschule Mannheim	230503_SC_A	2023-05-04_09h52m16s	C4H7NO4	M-H		C4H7NO4-H-	132.0301528	0.20468655	0.05	0.206658083	0.992188084	0.998258255	L-Aspartic acid, D-Aspartic acid	HMDB0000191, HMDB0006483	0	17804.36328	287075072	2	1	false	9.15599E-05	C4H5FN2O2-H-
Hochschule Mannheim	230615_SIMA9_lyo	2023-06-15_12h31m18s	C4H7NO4	M-H		C4H7NO4-H-	132.0301528	0.09935759	0.1	0.100978182	0.989020939	0.994873842	L-Aspartic acid, D-Aspartic acid	HMDB0000191, HMDB0006483	0	5224	4657826	2	1	false	2.5947E-05	C5H10O2S-H-
Hochschule Mannheim	230618_SIMA9_norm	2023-06-18_14h51m51s	C4H7NO4	M-H		C4H7NO4-H-	132.0301528	0.19559935	0.05	0.197576022	0.991257264	0.998726942	L-Aspartic acid, D-Aspartic acid	HMDB0000191, HMDB0006483	0	20140	6310220	2	0	false	0.000122365
Hochschule Mannheim	230618_SIMA9_lyo	2023-06-18_14h51m30s	C4H7NO4	M-H		C4H7NO4-H-	132.0301528	0.16204809	0.1	0.163746803	0.990620741	0.998995772	L-Aspartic acid, D-Aspartic acid	HMDB0000191, HMDB0006483	0	21278	8087018	2	2	false	7.01466E-05	C4H5FN2O2-H-, C5H10O2S-H-
Hochschule Mannheim	230616_SIMA9_lyo	2023-06-16_10h46m46s	C4H7NO4	M-H		C4H7NO4-H-	132.0301528	0.15374295	0.1	0.155760572	0.99059384	0.996419116	L-Aspartic acid, D-Aspartic acid	HMDB0000191, HMDB0006483	0	6670	8672762	2	2	false	9.55897E-06	C4H5FN2O2-H-, C5H10O2S-H-
Hochschule Mannheim	230616_SIMA9_norm	2023-06-16_11h48m35s	C4H7NO4	M-H		C4H7NO4-H-	132.0301528	0.1567242	0.1	0.158588643	0.990808769	0.997410969	L-Aspartic acid, D-Aspartic acid	HMDB0000191, HMDB0006483	0	7350	6882012	2	0	false	1.32715E-05
Hochschule Mannheim	230804_DMA_Gold_20_1.25	2023-08-05_13h51m43s	C4H7NO4	M-H		C4H7NO4-H-	132.0302313	0.32184702	0.1	0.325090272	0.990753894	0.999262873	L-Aspartic acid, D-Aspartic acid	HMDB0000191, HMDB0006483	0	39504	802876416	2	0	false	0.234358892
Hochschule Mannheim	230615_SIMA9_lyo_20_1	2023-09-28_11h33m43s	C4H7NO4	M-H		C4H7NO4-H-	132.0302313	0.07131708	0.1	0.072824804	0.986854169	0.99234171	L-Aspartic acid, D-Aspartic acid	HMDB0000191, HMDB0006483	0	13764	56109860	2	0	false	0.001625517
Hochschule Mannheim	231027_68er_20_1	2023-11-02_08h57m04s	C4H7NO4	M-H		C4H7NO4-H-	132.0302313	0.39759156	0.05	0.402340649	0.989589737	0.998591961	L-Aspartic acid, D-Aspartic acid	HMDB0000191, HMDB0006483	0	12526	150110464	2	1	false	0.005138792	C5H10O2S-H-
Hochschule Mannheim	231027_35er_20_1	2023-11-02_08h55m38s	C4H7NO4	M-H		C4H7NO4-H-	132.0302313	0.39937755	0.05	0.403847342	0.990727044	0.998188128	L-Aspartic acid, D-Aspartic acid	HMDB0000191, HMDB0006483	0	10808	158770384	2	1			C5H10O2S-H-
Hochschule Mannheim	231123_sc_fticr	2023-11-28_14h02m10s	C4H7NO4	M-H		C4H7NO4-H-	132.0302313	0.8017941	0.05	0.805869474	0.997714364	0.997222222	L-Aspartic acid, D-Aspartic acid	HMDB0000191, HMDB0006483	0	408347520	1.13487E+11	2	0	false	8.47374E-05
Hochschule Mannheim	230601_SC	2023-06-01_19h16m41s	C4H7NO4	M-H		C4H7NO4-H-	132.0302704	0.75303215	0.08617021	0.134377865	0.99241297	0.998091932	L-Aspartic acid, D-Aspartic acid	HMDB0000191, HMDB0006483	0	7568	192566864	2	0
Hochschule Mannheim	230601_SIMA9	2023-06-01_19h12m42s	C4H6O5	M-H		C4H6O5-H-	133.0141684	0.04203909	0.1	0.043303723	0.982207579	0.988381895	L-Malic acid, Malic acid, D-Malic acid	HMDB0000156, HMDB0000744, HMDB0031518	0	1672	1079916	3	0	false	0.004945359
Hochschule Mannheim	230511_sc_hcl_atp	2023-05-11_17h34m49s	C4H6O5	M-H		C4H6O5-H-	133.0141684	0.23595557	0.1	0.238205607	0.991374967	0.999172097	L-Malic acid, Malic acid, D-Malic acid	HMDB0000156, HMDB0000744, HMDB0031518	0	20680.93555	114928928	3	0	false	6.21714E-05
Hochschule Mannheim	230330_SIMA9_2k	2023-03-30_17h25m16s	C4H6O5	M-H		C4H6O5-H-	133.0141684	0.31103945	0.05	0.314835575	0.990871633	0.997043933	L-Malic acid, Malic acid, D-Malic acid	HMDB0000156, HMDB0000744, HMDB0031518	0	8334	5609636	3	0
Hochschule Mannheim	230119_SIMA9	2023-01-19_20h13m34s	C4H6O5	M-H		C4H6O5-H-	133.0141684	0.14984088	0.1	0.152487591	0.989883349	0.992685777	L-Malic acid, Malic acid, D-Malic acid	HMDB0000156, HMDB0000744, HMDB0031518	0	3246	1710000	3	0
Hochschule Mannheim	230511_sc_meta	2023-05-11_20h17m20s	C4H6O5	M-H		C4H6O5-H-	133.0141684	0.20508032	0.1	0.20711218	0.990481079	0.999705666	L-Malic acid, Malic acid, D-Malic acid	HMDB0000156, HMDB0000744, HMDB0031518	0	57704.66016	279409760	3	0	false	3.47327E-05
Hochschule Mannheim	230512_SIMA9_100_20_1	2023-05-15_17h30m45s	C4H6O5	M-H		C4H6O5-H-	133.0141684	0.08752074	0.1	0.08908066	0.989505884	0.992908351	L-Malic acid, Malic acid, D-Malic acid	HMDB0000156, HMDB0000744, HMDB0031518	0	9110	25537102	3	0	false	0.00091422
Hochschule Mannheim	230608_SIMA9_lyo_20_1	2023-06-09_12h35m46s	C4H6O5	M-H		C4H6O5-H-	133.0141684	0.11025232	0.1	0.111848536	0.990273731	0.995410435	L-Malic acid, Malic acid, D-Malic acid	HMDB0000156, HMDB0000744, HMDB0031518	0	11326	221062544	3	0	false	7.98706E-05
Hochschule Mannheim	230615_SIMA9_lyo	2023-06-15_12h31m18s	C4H6O5	M-H		C4H6O5-H-	133.0141684	0.16573891	0.1	0.168009925	0.990798647	0.995644159	L-Malic acid, Malic acid, D-Malic acid	HMDB0000156, HMDB0000744, HMDB0031518	0	4274	3360460	3	0	false	4.25819E-06
Hochschule Mannheim	230615_SIMA9_norm	2023-06-15_12h53m10s	C4H6O5	M-H		C4H6O5-H-	133.0141684	0.1326156	0.1	0.134419162	0.990832166	0.995711071	L-Malic acid, Malic acid, D-Malic acid	HMDB0000156, HMDB0000744, HMDB0031518	0	3476	3004294	3	0	false	4.18098E-06
Hochschule Mannheim	230618_SIMA9_norm	2023-06-18_14h51m51s	C4H6O5	M-H		C4H6O5-H-	133.0141684	0.18932325	0.05	0.19138221	0.991575847	0.99764593	L-Malic acid, Malic acid, D-Malic acid	HMDB0000156, HMDB0000744, HMDB0031518	0	5258	5119580	3	0	false	3.67141E-06
Hochschule Mannheim	230618_SIMA9_lyo	2023-06-18_14h51m30s	C4H6O5	M-H		C4H6O5-H-	133.0141684	0.22415522	0.05	0.226494655	0.991719365	0.997934663	L-Malic acid, Malic acid, D-Malic acid	HMDB0000156, HMDB0000744, HMDB0031518	0	6706	6234540	3	0	false	3.4285E-06
Hochschule Mannheim	230616_SIMA9_lyo	2023-06-16_10h46m46s	C4H6O5	M-H		C4H6O5-H-	133.0141684	0.2008456	0.1	0.20331809	0.991155248	0.996654469	L-Malic acid, Malic acid, D-Malic acid	HMDB0000156, HMDB0000744, HMDB0031518	0	5238	6084724	3	0	false	3.88973E-06
Hochschule Mannheim	230616_SIMA9_norm	2023-06-16_11h48m35s	C4H6O5	M-H		C4H6O5-H-	133.0141684	0.20732982	0.1	0.209738245	0.992004298	0.996484613	L-Malic acid, Malic acid, D-Malic acid	HMDB0000156, HMDB0000744, HMDB0031518	0	4688	5055246	3	0	false	3.42204E-06
Hochschule Mannheim	230615_SIMA9_norm_20_1	2023-06-16_07h54m01s	C4H6O5	M-H		C4H6O5-H-	133.0141684	0.13225779	0.1	0.134598716	0.988918471	0.993618931	L-Malic acid, Malic acid, D-Malic acid	HMDB0000156, HMDB0000744, HMDB0031518	0	9086	48134808	3	0	false	0.000113826
Hochschule Mannheim	230804_DMA_Gold_20_1.25	2023-08-05_13h51m43s	C4H6O5	M-H		C4H6O5-H-	133.0142469	0.34657988	0.1	0.349617826	0.992136035	0.999168107	L-Malic acid, Malic acid, D-Malic acid	HMDB0000156, HMDB0000744, HMDB0031518	0	30688	334136096	3	0	false	0.324951231
Hochschule Mannheim	230616_SIMA9_lyo_20_1	2023-09-28_11h13m13s	C4H6O5	M-H		C4H6O5-H-	133.0142469	0.15083958	0.1	0.153220211	0.989456067	0.994953406	L-Malic acid, Malic acid, D-Malic acid	HMDB0000156, HMDB0000744, HMDB0031518	0	13116	89615264	3	0	false	0.001247551
Hochschule Mannheim	230616_SIMA9_norm_20_1	2023-09-28_11h23m51s	C4H6O5	M-H		C4H6O5-H-	133.0142469	0.11633401	0.1	0.118382051	0.989563551	0.993063817	L-Malic acid, Malic acid, D-Malic acid	HMDB0000156, HMDB0000744, HMDB0031518	0	10144	59831100	3	0	false	0.000911595
Hochschule Mannheim	230615_SIMA9_norm_20_1	2023-09-28_10h52m37s	C4H6O5	M-H		C4H6O5-H-	133.0142469	0.13225779	0.1	0.134598716	0.988918471	0.993618931	L-Malic acid, Malic acid, D-Malic acid	HMDB0000156, HMDB0000744, HMDB0031518	0	9086	48134808	3	0	false	0.000113826
Hochschule Mannheim	230615_SIMA9_lyo_20_1	2023-09-28_11h33m43s	C4H6O5	M-H		C4H6O5-H-	133.0142469	0.13969634	0.1	0.142036712	0.987959749	0.99550895	L-Malic acid, Malic acid, D-Malic acid	HMDB0000156, HMDB0000744, HMDB0031518	0	12194	60853660	3	0	false	0.001001025
Hochschule Mannheim	230618_SIMA9_lyo_20_1	2023-09-28_11h39m20s	C4H6O5	M-H		C4H6O5-H-	133.0142469	0.14433438	0.1	0.146617009	0.990608334	0.993764415	L-Malic acid, Malic acid, D-Malic acid	HMDB0000156, HMDB0000744, HMDB0031518	0	10774	84486840	3	0	false	0.000760752
Hochschule Mannheim	230618_SIMA9_norm_20_1	2023-09-28_11h44m16s	C4H6O5	M-H		C4H6O5-H-	133.0142469	0.1551982	0.1	0.157466544	0.990761746	0.994784803	L-Malic acid, Malic acid, D-Malic acid	HMDB0000156, HMDB0000744, HMDB0031518	0	10862	65271580	3	0	false	0.000180709
Hochschule Mannheim	231123_sc_fticr	2023-11-28_14h02m10s	C4H6O5	M-H		C4H6O5-H-	133.0142469	0.5745469	0.05	0.580317515	0.992784967	0.997251258	L-Malic acid, Malic acid, D-Malic acid	HMDB0000156, HMDB0000744, HMDB0031518	0	107984016	26219433984	3	0	false	2.65394E-05
Hochschule Mannheim	230316_SC_10micron	2023-03-17_13h54m50s	C5H5N5	M-H		C5H5N5-H-	134.0471403	0.09844076	0.1	0.099985364	0.986663327	0.997859823	Adenine	HMDB0000034	0	6450	131750912	1	1	false	0.001160064	C4H9NO4-H-
Hochschule Mannheim	230505_SIMA9_100_1k_norm_20_1	2023-05-07_11h11m43s	C5H5N5	M-H		C5H5N5-H-	134.0471403	0.31501582	0.05	0.319253354	0.988176881	0.998532554	Adenine	HMDB0000034	0	26102	943440192	1	0	false	0.001274854
Hochschule Mannheim	230316_SC_5micron	2023-03-17_13h54m41s	C5H5N5	M-H		C5H5N5-H-	134.0471403	0.09450725	0.1	0.096235578	0.986114267	0.995869017	Adenine	HMDB0000034	0	4622	93951776	1	1	false	0.429553598	C4H9NO4-H-
Hochschule Mannheim	230316_sc_5micron_trp_norm	2023-03-17_15h39m25s	C5H5N5	M-H		C5H5N5-H-	134.0471403	0.06361305	0.1	0.06466044	0.986349947	0.997416422	Adenine	HMDB0000034	0	5583.277344	92667160	1	1	false	0.004241239	C4H9NO4-H-
Hochschule Mannheim	230524_sc_norm	2023-05-25_13h31m40s	C5H5N5	M-H		C5H5N5-H-	134.0471403	0.13314071	0.05	0.134930226	0.987880573	0.998842921	Adenine	HMDB0000034	0	9242.645508	238670928	1	0	false	2.2318E-05
Hochschule Mannheim	230330_SC	2023-03-30_17h25m08s	C5H5N5	M-H		C5H5N5-H-	134.0471403	0.07746873	0.1	0.078598946	0.987370776	0.998227301	Adenine	HMDB0000034	0	6876	106733088	1	0	true	0.9618752
Hochschule Mannheim	230119_SIMA9_20_1.5	2023-01-22_00h57m42s	C5H5N5	M-H		C5H5N5-H-	134.0471403	0.30026904	0.1	0.30479701	0.988844979	0.996257571	Adenine	HMDB0000034	0	12060	361896128	1	1	false	0.000128702	C4H9NO4-H-
Hochschule Mannheim	230511_sc_meta	2023-05-11_20h17m20s	C5H5N5	M-H		C5H5N5-H-	134.0471403	0.12822653	0.1	0.129725968	0.989650963	0.998777918	Adenine	HMDB0000034	0	8250.476563	112820096	1	0	false	0.000219119
Hochschule Mannheim	230222_SC	2023-02-22_18h58m24s	C5H5N5	M-H		C5H5N5-H-	134.0471403	0.1638082	0.1	0.166143396	0.988140854	0.997777429	Adenine	HMDB0000034	0	10240	62756820	1	1	false	8.46317E-06	C4H9NO4-H-
Hochschule Mannheim	20221116_1k_cells_DAN_neg_cells_2sigma_281.2455	2022-11-18_11h54m25s	C5H5N5	M-H		C5H5N5-H-	134.0471403	0.7130406	0.05	0.724423781	0.992349979	0.991874406	Adenine	HMDB0000034	0	27196	31603842	1	1	false	0.002148618	C7H7N2O-H-
Hochschule Mannheim	230119_EOC_20_1.5	2023-01-22_00h57m48s	C5H5N5	M-H		C5H5N5-H-	134.0471403	0.28345743	0.05	0.287468192	0.987814158	0.998212016	Adenine	HMDB0000034	0	24534	257767312	1	1	false	0.004898697	C4H9NO4-H-
Hochschule Mannheim	230503_SC_A	2023-05-04_09h52m16s	C5H5N5	M-H		C5H5N5-H-	134.0471403	0.13383807	0.05	0.135764776	0.987282353	0.998507178	Adenine	HMDB0000034	0	13859.24805	137094896	1	1	false	1.22251E-05	C4H9NO4-H-
Hochschule Mannheim	230525_sc_hcl_norm	2023-05-25_14h59m07s	C5H5N5	M-H		C5H5N5-H-	134.0471403	0.17668408	0.05	0.178752206	0.990290762	0.998121178	Adenine	HMDB0000034	0	7997.829102	99702360	1	0	false	7.60269E-06
Hochschule Mannheim	230512_SIMA9_100_20_1	2023-05-15_17h30m45s	C5H5N5	M-H		C5H5N5-H-	134.0471403	0.33746427	0.05	0.342414736	0.987584862	0.997931958	Adenine	HMDB0000034	0	21888	237062352	1	0	false	0.003586524
Hochschule Mannheim	230512_SIMA9_500_20_1	2023-05-15_13h12m09s	C5H5N5	M-H		C5H5N5-H-	134.0471403	0.27757636	0.05	0.281581024	0.987268968	0.99848969	Adenine	HMDB0000034	0	22812	160411648	1	0	false	0.001654874
Hochschule Mannheim	230222_SC_10	2023-02-22_20h39m04s	C5H5N5	M-H		C5H5N5-H-	134.0471403	0.11104822	0.1	0.112718773	0.987562327	0.99758711	Adenine	HMDB0000034	0	7208	154091168	1	1	false	0.000154027	C4H9NO4-H-
Hochschule Mannheim	230608_SIMA9_lyo_20_1	2023-06-09_12h35m46s	C5H5N5	M-H		C5H5N5-H-	134.0471403	0.22482175	0.05	0.227952167	0.987403416	0.998849299	Adenine	HMDB0000034	0	18850	1033295040	1	0	false	0.001337302
Hochschule Mannheim	230608_SIMA9_norm_20_1	2023-06-09_14h37m23s	C5H5N5	M-H		C5H5N5-H-	134.0471403	0.21229325	0.1	0.215587264	0.985695767	0.999010861	Adenine	HMDB0000034	0	30858	570742592	1	0	false	0.001480254
Hochschule Mannheim	230615_SIMA9_norm_20_1	2023-06-16_07h54m01s	C5H5N5	M-H		C5H5N5-H-	134.0471403	0.23279184	0.05	0.236672096	0.986435108	0.997130938	Adenine	HMDB0000034	0	21956	304456896	1	0	false	0.000159278
Hochschule Mannheim	230616_SIMA9_lyo_20_1	2023-09-28_11h13m13s	C5H5N5	M-H		C5H5N5-H-	134.0472187	0.22166692	0.05	0.22537608	0.986918443	0.996579145	Adenine	HMDB0000034	0	18564	380045952	1	0	false	0.00232248
Hochschule Mannheim	230616_SIMA9_norm_20_1	2023-09-28_11h23m51s	C5H5N5	M-H		C5H5N5-H-	134.0472187	0.23491524	0.05	0.238953636	0.986681042	0.996370308	Adenine	HMDB0000034	0	19758	415802592	1	0	false	0.000257507
Hochschule Mannheim	230615_SIMA9_norm_20_1	2023-09-28_10h52m37s	C5H5N5	M-H		C5H5N5-H-	134.0472187	0.23279184	0.05	0.236672096	0.986435108	0.997130938	Adenine	HMDB0000034	0	21956	304456896	1	0	false	0.000159278
Hochschule Mannheim	230615_SIMA9_lyo_20_1	2023-09-28_11h33m43s	C5H5N5	M-H		C5H5N5-H-	134.0472187	0.20593746	0.05	0.209570652	0.986269947	0.996343482	Adenine	HMDB0000034	0	16474	243392384	1	0	false	0.00118561
Hochschule Mannheim	230618_SIMA9_lyo_20_1	2023-09-28_11h39m20s	C5H5N5	M-H		C5H5N5-H-	134.0472187	0.29179356	0.05	0.296199098	0.987896865	0.997195576	Adenine	HMDB0000034	0	22968	492898336	1	0	false	0.000385348
Hochschule Mannheim	230618_SIMA9_norm_20_1	2023-09-28_11h44m16s	C5H5N5	M-H		C5H5N5-H-	134.0472187	0.25534338	0.05	0.259623456	0.986666346	0.996805343	Adenine	HMDB0000034	0	20694	327729376	1	0	false	0.000259227
Hochschule Mannheim	231006_IPSC_68er_20_1	2023-10-10_15h39m51s	C5H5N5	M-H		C5H5N5-H-	134.0472187	0.19116981	0.1	0.195203432	0.981844512	0.99744544	Adenine	HMDB0000034	0	5722	61696752	1	0	false	0.000590697
Hochschule Mannheim	231027_68er_20_1	2023-11-02_08h57m04s	C5H5N5	M-H		C5H5N5-H-	134.0472187	0.16752869	0.1	0.169973482	0.986685989	0.998916243	Adenine	HMDB0000034	0	10592	208174528	1	0	false	0.003449574
Hochschule Mannheim	231027_35er_20_1	2023-11-02_08h55m38s	C5H5N5	M-H		C5H5N5-H-	134.0472187	0.19169271	0.1	0.194514933	0.986563269	0.998913122	Adenine	HMDB0000034	0	10762	222473632	1	0
Hochschule Mannheim	230601_SC	2023-06-01_19h16m41s	C5H5N5	M-H		C5H5N5-H-	134.0472585	0.7798457	0.046	0.091198508	0.987493486	0.998263305	Adenine	HMDB0000034	0	7254	125308688	1	0
Hochschule Mannheim	230615_SIMA9_lyo_20_1	2023-06-15_19h47m33s	C5H5N5	M-H		C5H5N5-H-	134.0472585	0.76092523	0.07666667	0.146544485	0.985049927	0.9963079	Adenine	HMDB0000034	0	16474	241356016	1	1	false	0.00138613	C4H9NO4-H-
Hochschule Mannheim	231027_68er_20_1	2023-11-02_08h57m04s	C4H8O5	M-H		C4H8O5-H-	135.0298969	0.55583197	0.05	0.566031276	0.984921864	0.997014119	Erythronic acid, Threonic acid	HMDB0000613, HMDB0000943	0	23510	38659736	2	3	false	0.208162963	C5H12S2-H-, C5H4N4O-H-, C6H6N2O2-H-
Hochschule Mannheim	230524_sc_norm	2023-05-25_13h31m40s	C5H12S2	M-H		C5H12S2-H-	135.0306869	0.079771094	0.05	0.082554204	0.967200173	0.999056348	1-Pentanesulfenothioic acid	HMDB0031160	0	7566.27832	120444240	1	3	false	3.58676E-06	C3H6N2O4-H-, C4H8O5-H-, C5H4N4O-H-
Hochschule Mannheim	230220_EOC	2023-02-21_12h18m48s	C5H12S2	M-H		C5H12S2-H-	135.0306869	0.11467365	0.1	0.117157163	0.981185583	0.997570588	1-Pentanesulfenothioic acid	HMDB0031160	0	25250	3608070	1	2	true	0.876589	C5H4N4O-H-, C4H8O5-H-
Hochschule Mannheim	230503_SC_A	2023-05-04_09h52m16s	C5H12S2	M-H		C5H12S2-H-	135.0306869	0.08611924	0.1	0.088963609	0.969391395	0.998593281	1-Pentanesulfenothioic acid	HMDB0031160	0	13898.50879	123160272	1	2	false	4.17391E-06	C5H4N4O-H-, C4H8O5-H-
Hochschule Mannheim	230316_SC_10micron	2023-03-17_13h54m50s	C5H4N4O	M-H		C5H4N4O-H-	135.0311559	0.1124606	0.05	0.11427505	0.985896528	0.998200133	Hypoxanthine	HMDB0000157	0	7770	137807072	1	2	false	0.000788492	C4H8O5-H-, C5H12S2-H-
Hochschule Mannheim	230316_SC_5micron	2023-03-17_13h54m41s	C5H4N4O	M-H		C5H4N4O-H-	135.0311559	0.08814578	0.1	0.089888587	0.983858872	0.996699279	Hypoxanthine	HMDB0000157	0	5000	64163872	1	2	false	0.256396621	C4H8O5-H-, C5H12S2-H-
Hochschule Mannheim	230511_sc_hcl_atp	2023-05-11_17h34m49s	C5H4N4O	M-H		C5H4N4O-H-	135.0311559	0.14599611	0.1	0.147755838	0.989315518	0.998761562	Hypoxanthine	HMDB0000157	0	8492.950195	81224824	1	2	false	9.09935E-05	C4H8O5-H-, C5H12S2-H-
Hochschule Mannheim	230316_sc_5micron_trp_norm	2023-03-17_15h39m25s	C5H4N4O	M-H		C5H4N4O-H-	135.0311559	0.06028272	0.1	0.061455903	0.98405999	0.996799151	Hypoxanthine	HMDB0000157	0	4162.083984	61947896	1	2	false	0.000919974	C4H8O5-H-, C5H12S2-H-
Hochschule Mannheim	230330_EOC_2k	2023-03-30_17h27m42s	C5H4N4O	M-H		C5H4N4O-H-	135.0311559	0.09271805	0.1	0.095330064	0.980968738	0.991469244	Hypoxanthine	HMDB0000157	0	2944	1678944	1	1			C5H12S2-H-
Hochschule Mannheim	230525_sc_hcl_norm	2023-05-25_14h59m07s	C5H4N4O	M-H		C5H4N4O-H-	135.0311559	0.23256546	0.05	0.235469101	0.98864367	0.999013843	Hypoxanthine	HMDB0000157	0	10238.12109	77230528	1	1	false	3.10638E-06	C5H12S2-H-
Hochschule Mannheim	230119_EOC	2023-01-19_20h15m05s	C5H4N4O	M-H		C5H4N4O-H-	135.0311559	0.10423993	0.1	0.108710629	0.968896035	0.989657553	Hypoxanthine	HMDB0000157	0	2380	1281914	1	3			C4H8O5-H-, C5H12S2-H-, C6H6N2O2-H-
Hochschule Mannheim	230524_sc_norm	2023-05-25_13h31m40s	C5H4N4O	M-H		C5H4N4O-H-	135.0311559	0.15150744	0.05	0.15414995	0.983785849	0.999056348	Hypoxanthine	HMDB0000157	0	7566.27832	120444240	1	2	false	3.58676E-06	C4H8O5-H-, C5H12S2-H-
Hochschule Mannheim	230330_SC	2023-03-30_17h25m08s	C5H4N4O	M-H		C5H4N4O-H-	135.0311559	0.10424615	0.1	0.105963624	0.985429924	0.998337648	Hypoxanthine	HMDB0000157	0	7700	111776424	1	1	true	0.931003392	C5H12S2-H-
Hochschule Mannheim	230119_SIMA9	2023-01-19_20h13m34s	C5H4N4O	M-H		C5H4N4O-H-	135.0311559	0.1338573	0.1	0.138264927	0.97670316	0.991213988	Hypoxanthine	HMDB0000157	0	2942	1569794	1	2			C4H8O5-H-, C5H12S2-H-
Hochschule Mannheim	230220_EOC	2023-02-21_12h18m48s	C5H4N4O	M-H		C5H4N4O-H-	135.0311559	0.52628434	0.05	0.537592634	0.981132926	0.997790321	Hypoxanthine	HMDB0000157	0	28852	5026540	1	3	true	0.840165257	C4H8O5-H-, C5H12S2-H-, C6H6N2O2-H-
Hochschule Mannheim	230511_sc_meta	2023-05-11_20h17m20s	C5H4N4O	M-H		C5H4N4O-H-	135.0311559	0.13841444	0.1	0.140038685	0.989398118	0.998992725	Hypoxanthine	HMDB0000157	0	11003.07129	176377680	1	2	false	0.000420698	C5H12S2-H-, C6H6N2O2-H-
Hochschule Mannheim	230222_SC	2023-02-22_18h58m24s	C5H4N4O	M-H		C5H4N4O-H-	135.0311559	0.12673995	0.1	0.128628643	0.987213264	0.998078833	Hypoxanthine	HMDB0000157	0	10006	83663976	1	3	false	4.86552E-06	C6H6N2O2-H-, C4H8O5-H-, C5H12S2-H-
Hochschule Mannheim	230503_SC_A	2023-05-04_09h52m16s	C5H4N4O	M-H		C5H4N4O-H-	135.0311559	0.13583337	0.05	0.137834449	0.986870255	0.998593281	Hypoxanthine	HMDB0000157	0	13898.50879	123160272	1	2	false	4.17391E-06	C4H8O5-H-, C5H12S2-H-
Hochschule Mannheim	231006_IPSC_68er_20_1	2023-10-10_15h39m51s	C5H4N4O	M-H		C5H4N4O-H-	135.0312343	0.26226312	0.1	0.276634233	0.950491222	0.997431703	Hypoxanthine	HMDB0000157	0	6156	24560358	1	2	false	0.045464367	C4H8O5-H-, C5H12S2-H-
Hochschule Mannheim	230601_SC	2023-06-01_19h16m41s	C5H4N4O	M-H		C5H4N4O-H-	135.0312744	0.76581275	0.054166667	0.09139969	0.982901421	0.998350558	Hypoxanthine	HMDB0000157	0	7412	128891464	1	1			C5H12S2-H-
Hochschule Mannheim	230222_SC	2023-02-22_18h58m24s	C6H6N2O2	M-H		C6H6N2O2-H-	137.0355725	0.106487036	0.1	0.1213616	0.88045895	0.996566608	Urocanic acid, Nicotinamide N-oxide, 5-Oxo-2(5H)-isoxazolepropanenitrile	HMDB0000301, HMDB0002730, HMDB0031338	0	17552	1589754	3	2	true	0.766578734	C4H8O5-H-, C5H4N4O-H-
Hochschule Mannheim	230222_SC_10	2023-02-22_20h39m04s	C6H6N2O2	M-H		C6H6N2O2-H-	137.0355725	0.115477994	0.1	0.129669273	0.893570293	0.996628813	Urocanic acid, Nicotinamide N-oxide, 5-Oxo-2(5H)-isoxazolepropanenitrile	HMDB0000301, HMDB0002730, HMDB0031338	0	15578	5607794	3	2	true	0.721273363	C4H8O5-H-, C5H4N4O-H-
Hochschule Mannheim	230616_SIMA9_norm	2023-06-16_11h48m35s	C6H6N2O2	M-H		C6H6N2O2-H-	137.0355725	0.16692641	0.1	0.173752585	0.963690788	0.996910299	Urocanic acid, Nicotinamide N-oxide, 5-Oxo-2(5H)-isoxazolepropanenitrile	HMDB0000301, HMDB0002730, HMDB0031338	0	5738	320786	3	1	false	0.030724848	C5H4N4O-H-
Hochschule Mannheim	230316_SC_10micron	2023-03-17_13h54m50s	C2H4O5S	M-H		C2H4O5S-H-	138.970589	0.104058124	0.1	0.105384814	0.991179277	0.996198189	(2-oxoethoxy)sulfonic acid	HMDB0142001	0	6552	9348044	1	1	false	0.043627199	C3H8S3-H-
Hochschule Mannheim	230511_sc_hcl_atp	2023-05-11_17h34m49s	C2H4O5S	M-H		C2H4O5S-H-	138.970589	0.14502445	0.1	0.146280327	0.993770997	0.997628811	(2-oxoethoxy)sulfonic acid	HMDB0142001	0	7514.91748	13606737	1	1	false	2.97E-07	C3H8S3-H-
Hochschule Mannheim	230316_SC_5micron	2023-03-17_13h54m41s	C2H4O5S	M-H		C2H4O5S-H-	138.970589	0.06940333	0.1	0.070502118	0.990603931	0.993752105	(2-oxoethoxy)sulfonic acid	HMDB0142001	0	2684	5542326	1	1	true	0.670140982	C3H8S3-H-
Hochschule Mannheim	230316_sc_5micron_trp_norm	2023-03-17_15h39m25s	C2H4O5S	M-H		C2H4O5S-H-	138.970589	0.060902055	0.1	0.061816183	0.989902859	0.995261487	(2-oxoethoxy)sulfonic acid	HMDB0142001	0	4059.097168	5801272.5	1	1	false	0.000380308	C3H8S3-H-
Hochschule Mannheim	230524_sc_norm	2023-05-25_13h31m40s	C2H4O5S	M-H		C2H4O5S-H-	138.970589	0.053378988	0.1	0.05435818	0.986322804	0.995603324	(2-oxoethoxy)sulfonic acid	HMDB0142001	0	5034.050781	6302836	1	1	false	4.56088E-05	C3H8S3-H-
Hochschule Mannheim	230330_SC	2023-03-30_17h25m08s	C2H4O5S	M-H		C2H4O5S-H-	138.970589	0.13230014	0.1	0.133928592	0.991199857	0.996611179	(2-oxoethoxy)sulfonic acid	HMDB0142001	0	6210	8824914	1	1	true	0.993926942	C3H8S3-H-
Hochschule Mannheim	230511_sc_meta	2023-05-11_20h17m20s	C2H4O5S	M-H		C2H4O5S-H-	138.970589	0.11252438	0.1	0.113564391	0.994203003	0.996619514	(2-oxoethoxy)sulfonic acid	HMDB0142001	0	9550.335938	14635350	1	1	false	6.79552E-05	C3H8S3-H-
Hochschule Mannheim	230503_SC_A	2023-05-04_09h52m16s	C2H4O5S	M-H		C2H4O5S-H-	138.970589	0.17505935	0.05	0.176956905	0.992539239	0.996712968	(2-oxoethoxy)sulfonic acid	HMDB0142001	0	14824	12720113	1	1	false	3.20707E-05	C3H8S3-H-
Hochschule Mannheim	230601_SC	2023-06-01_19h16m41s	C2H4O5S	M-H		C2H4O5S-H-	138.9707087	0.76479954	0.054166667	0.037002462	0.98640145	0.995000887	(2-oxoethoxy)sulfonic acid	HMDB0142001	0	4474	6393858	1	1			C3H8S3-H-
Hochschule Mannheim	230316_SC_10micron	2023-03-17_13h54m50s	C3H8S3	M-H		C3H8S3-H-	138.9714575	0.07237463	0.1	0.075709585	0.96160095	0.994124021	Methyl (methylthio)methyl disulfide	HMDB0031875	0	5160	7273232	1	1	false	0.01464172	C2H4O5S-H-
Hochschule Mannheim	230330_SC	2023-03-30_17h25m08s	C3H8S3	M-H		C3H8S3-H-	138.9714575	0.1011256	0.1	0.105607372	0.961992959	0.995393875	Methyl (methylthio)methyl disulfide	HMDB0031875	0	5946	6568740	1	1	true	0.997817636	C2H4O5S-H-
Hochschule Mannheim	230503_SC_A	2023-05-04_09h52m16s	C3H8S3	M-H		C3H8S3-H-	138.9714575	0.098573774	0.1	0.102784382	0.962995899	0.995886424	Methyl (methylthio)methyl disulfide	HMDB0031875	0	14640	8344093	1	1	false	4.12688E-05	C2H4O5S-H-
Hochschule Mannheim	230524_sc_norm	2023-05-25_13h31m40s	C2H5O5P	M-H		C2H5O5P-H-	138.9801048	0.051549084	0.1	0.052288332	0.988456655	0.997375149	Phosphonoacetate, Acetylphosphate	HMDB0004110, HMDB0001494	0	3151.470459	76072608	2	2	false	1.84526E-05	C3H4O4+Cl-, C4H6OS+Cl-
Hochschule Mannheim	230316_SC_10micron	2023-03-17_13h54m50s	C6H5O4	M-H		C6H5O4-H-	140.0114287	0.05480331	0.1	0.05579627	0.983697885	0.998481192	(2E,4E)-5-carboxypenta-2,4-dienoate	HMDB0062704	0	12454	567729216	1	1	false	0.00334607	C2H8NO4P-H-
Hochschule Mannheim	230601_SIMA9	2023-06-01_19h12m42s	C6H5O4	M-H		C6H5O4-H-	140.0114287	0.05334616	0.1	0.054628598	0.982114276	0.99430839	(2E,4E)-5-carboxypenta-2,4-dienoate	HMDB0062704	0	3354	802814	1	1	false	0.00824283	C2H8NO4P-H-
Hochschule Mannheim	230511_sc_hcl_atp	2023-05-11_17h34m49s	C6H5O4	M-H		C6H5O4-H-	140.0114287	0.18909812	0.1	0.19221545	0.984464902	0.999306444	(2E,4E)-5-carboxypenta-2,4-dienoate	HMDB0062704	0	33136.76172	327943776	1	1	false	6.82952E-05	C2H8NO4P-H-
Hochschule Mannheim	230316_SC_5micron	2023-03-17_13h54m41s	C6H5O4	M-H		C6H5O4-H-	140.0114287	0.083014645	0.1	0.084630096	0.983700927	0.997164514	(2E,4E)-5-carboxypenta-2,4-dienoate	HMDB0062704	0	9378	400813856	1	1	false	0.340094924	C2H8NO4P-H-
Hochschule Mannheim	230316_sc_5micron_trp_norm	2023-03-17_15h39m25s	C6H5O4	M-H		C6H5O4-H-	140.0114287	0.059583034	0.1	0.060688872	0.98357173	0.998176908	(2E,4E)-5-carboxypenta-2,4-dienoate	HMDB0062704	0	17233.80664	438802112	1	1	false	0.032312825	C2H8NO4P-H-
Hochschule Mannheim	230525_sc_hcl_norm	2023-05-25_14h59m07s	C6H5O4	M-H		C6H5O4-H-	140.0114287	0.22516915	0.05	0.229207676	0.984334946	0.998014432	(2E,4E)-5-carboxypenta-2,4-dienoate	HMDB0062704	0	23547.42773	499678048	1	3	false	5.5772E-05	C2H8NO4P-H-, C4H9NS+Cl-, C3H7NO3+Cl-
Hochschule Mannheim	230524_sc_norm	2023-05-25_13h31m40s	C6H5O4	M-H		C6H5O4-H-	140.0114287	0.17575312	0.05	0.178874522	0.984086065	0.998438871	(2E,4E)-5-carboxypenta-2,4-dienoate	HMDB0062704	0	38206.42578	1596269696	1	4	false	0.000162555	C2H8NO4P-H-, C4H9NS+Cl-, C3H7NO3+Cl-, C4H8O3+Cl-
Hochschule Mannheim	230511_sc_meta	2023-05-11_20h17m20s	C6H5O4	M-H		C6H5O4-H-	140.0114287	0.166286	0.1	0.169002499	0.984182289	0.999739941	(2E,4E)-5-carboxypenta-2,4-dienoate	HMDB0062704	0	133244.2031	1171581952	1	2	false	5.17894E-05	C2H8NO4P-H-, C3H7NO3+Cl-
Hochschule Mannheim	230503_SC_A	2023-05-04_09h52m16s	C6H5O4	M-H		C6H5O4-H-	140.0114287	0.20146698	0.05	0.205261299	0.98364245	0.997836868	(2E,4E)-5-carboxypenta-2,4-dienoate	HMDB0062704	0	57323.875	1465716864	1	4	false	0.000100675	C2H8NO4P-H-, C4H9NS+Cl-, C3H7NO3+Cl-, C4H8O3+Cl-
Hochschule Mannheim	231006_IPSC_35er_20_1	2023-10-10_16h22m19s	C6H5O4	M-H		C6H5O4-H-	140.0115072	0.18120658	0.1	0.185346597	0.982839027	0.994733965	(2E,4E)-5-carboxypenta-2,4-dienoate	HMDB0062704	0	20126	834470336	1	1	false	0.024367347	C2H8NO4P-H-
Hochschule Mannheim	231006_IPSC_68er_20_1	2023-10-10_15h39m51s	C6H5O4	M-H		C6H5O4-H-	140.0115072	0.1957094	0.1	0.200056105	0.982972624	0.995218533	(2E,4E)-5-carboxypenta-2,4-dienoate	HMDB0062704	0	16934	369613536	1	1	false	0.000403609	C2H8NO4P-H-
Hochschule Mannheim	231027_68er_20_1	2023-11-02_08h57m04s	C6H5O4	M-H		C6H5O4-H-	140.0115072	0.13187608	0.1	0.134654331	0.981840139	0.997481714	(2E,4E)-5-carboxypenta-2,4-dienoate	HMDB0062704	0	20360	840967936	1	1	false	0.008710084	C2H8NO4P-H-
Hochschule Mannheim	230601_SIMA9	2023-06-01_19h12m42s	C2H8NO4P	M-H		C2H8NO4P-H-	140.0117393	0.074776895	0.05	0.075880675	0.991681398	0.993720115	O-Phosphoethanolamine	HMDB0000224	0	3354	892674	1	1	false	0.006980154	C6H5O4-H-
Hochschule Mannheim	230511_sc_hcl_atp	2023-05-11_17h34m49s	C2H8NO4P	M-H		C2H8NO4P-H-	140.0117393	0.1713178	0.1	0.172140908	0.995909133	0.999306444	O-Phosphoethanolamine	HMDB0000224	0	33136.76172	327943776	1	1	false	6.82952E-05	C6H5O4-H-
Hochschule Mannheim	230316_SC_5micron	2023-03-17_13h54m41s	C2H8NO4P	M-H		C2H8NO4P-H-	140.0117393	0.0792405	0.1	0.079816766	0.995315945	0.997452314	O-Phosphoethanolamine	HMDB0000224	0	9378	427200000	1	1	true	0.703874886	C6H5O4-H-
Hochschule Mannheim	230316_sc_5micron_trp_norm	2023-03-17_15h39m25s	C2H8NO4P	M-H		C2H8NO4P-H-	140.0117393	0.064474955	0.1	0.064891048	0.995402523	0.998176908	O-Phosphoethanolamine	HMDB0000224	0	17233.80664	438802112	1	1	false	0.032312825	C6H5O4-H-
Hochschule Mannheim	230524_sc_norm	2023-05-25_13h31m40s	C2H8NO4P	M-H		C2H8NO4P-H-	140.0117393	0.2039075	0.05	0.204997891	0.996236263	0.998438871	O-Phosphoethanolamine	HMDB0000224	0	38206.42578	1596269696	1	3	false	0.000162555	C6H5O4-H-, C3H7NO3+Cl-, C4H9NS+Cl-
Hochschule Mannheim	230330_SC	2023-03-30_17h25m08s	C2H8NO4P	M-H		C2H8NO4P-H-	140.0117393	0.05939247	0.1	0.059726719	0.995686734	0.998711433	O-Phosphoethanolamine	HMDB0000224	0	12356	478557824	1	1	true	0.988463581	C6H5O4-H-
Hochschule Mannheim	230511_sc_meta	2023-05-11_20h17m20s	C2H8NO4P	M-H		C2H8NO4P-H-	140.0117393	0.15495537	0.1	0.155624492	0.995959395	0.999739941	O-Phosphoethanolamine	HMDB0000224	0	133244.2031	1171581952	1	2	false	5.17894E-05	C6H5O4-H-, C3H7NO3+Cl-
Hochschule Mannheim	230503_SC_A	2023-05-04_09h52m16s	C2H8NO4P	M-H		C2H8NO4P-H-	140.0117393	0.22484314	0.05	0.226274073	0.995830246	0.997836868	O-Phosphoethanolamine	HMDB0000224	0	57323.875	1465716864	1	3	false	0.000100675	C6H5O4-H-, C3H7NO3+Cl-, C4H9NS+Cl-
Hochschule Mannheim	230525_sc_hcl_norm	2023-05-25_14h59m07s	C2H8NO4P	M-H		C2H8NO4P-H-	140.0117393	0.2263018	0.05	0.227644806	0.99607821	0.998014432	O-Phosphoethanolamine	HMDB0000224	0	23547.42773	499678048	1	3	false	5.5772E-05	C6H5O4-H-, C4H9NS+Cl-, C3H7NO3+Cl-
Hochschule Mannheim	231006_IPSC_35er_20_1	2023-10-10_16h22m19s	C2H8NO4P	M-H		C2H8NO4P-H-	140.0118183	0.24267893	0.1	0.245024657	0.994706721	0.99569706	O-Phosphoethanolamine	HMDB0000224	0	20126	976086784	1	1	false	0.026390707	C6H5O4-H-
Hochschule Mannheim	231006_IPSC_68er_20_1	2023-10-10_15h39m51s	C2H8NO4P	M-H		C2H8NO4P-H-	140.0118183	0.25044656	0.1	0.252720988	0.994909383	0.996070867	O-Phosphoethanolamine	HMDB0000224	0	16934	448288896	1	1	false	0.000439398	C6H5O4-H-
Hochschule Mannheim	231027_68er_20_1	2023-11-02_08h57m04s	C2H8NO4P	M-H		C2H8NO4P-H-	140.0118183	0.18474124	0.1	0.186361559	0.993655134	0.997635382	O-Phosphoethanolamine	HMDB0000224	0	20360	868999232	1	1	false	0.008074589	C6H5O4-H-
Hochschule Mannheim	231027_35er_20_1	2023-11-02_08h55m38s	C2H8NO4P	M-H		C2H8NO4P-H-	140.0118183	0.23230326	0.1	0.2344295	0.993867097	0.997044914	O-Phosphoethanolamine	HMDB0000224	0	22530	797887488	1	1			C6H5O4-H-
Hochschule Mannheim	231123_sc_fticr	2023-11-28_14h02m10s	C2H8NO4P	M-H		C2H8NO4P-H-	140.0118183	0.3887052	0.1	0.392141544	0.994486163	0.996732789	O-Phosphoethanolamine	HMDB0000224	0	210219840	52997488640	1	0	false	1.1104E-05
Hochschule Mannheim	230601_SC	2023-06-01_19h16m41s	C2H8NO4P	M-H		C2H8NO4P-H-	140.0118593	0.74851674	0.087878786	0.05283462	0.995652973	0.998722034	O-Phosphoethanolamine	HMDB0000224	0	14404	635065536	1	1			C6H5O4-H-
Hochschule Mannheim	230119_EOC	2023-01-19_20h15m05s	C8H14O2	M-H		C8H14O2-H-	141.0920248	0.09619331	0.1	0.098756365	0.977771064	0.996190997	2-ene-Valproic acid, (3Z)-2-Propylpent-3-enoic acid, (3E)-2-Propylpent-3-enoic acid, 2-Octenoic acid, trans-2-Octenoic acid, 4-ene-Valproic acid, Ethyl (±)-2-methyl-4-pentenoate, 2,3-Octanedione, Methyl cyclohexanecarboxylate, Cyclohexyl acetate, Cyclohexaneacetic acid, Allyl valerate, cis-5-Octenoic acid, Ethyl (E)-3-hexenoate, Ethyl 5-hexenoate, Ethyl 2E-hexenoate, Ethyl trans-2-methyl-2-penten…	HMDB0013902, HMDB0013903, HMDB0013904, HMDB0000392, HMDB0001568, HMDB0013897, HMDB0029761, HMDB0031293, HMDB0031343, HMDB0031352, HMDB0031403, HMDB0032164, HMDB0032207, HMDB0032266, HMDB0032267, HMDB0032268, HMDB0032278, HMDB0032533, HMDB0036212, HMDB0036236, HMDB0037622, HMDB0037624, HMDB0038036, HMDB0039793, HMDB0039872, HMDB0059908	0	1082	147832	26	0
Hochschule Mannheim	230330_SC	2023-03-30_17h25m08s	C7H17N3	M-H		C7H17N3-H-	142.1348926	0.12173968	0.1	0.123914808	0.983154941	0.999279484	Dehydrospermidine	HMDB0012925	0	3228	129110	1	0	true	0.813515425
Hochschule Mannheim	230316_SC_10micron	2023-03-17_13h54m50s	C9H7NO	M-H		C9H7NO-H-	144.0454089	0.51636004	0.05	0.529951947	0.975923779	0.998390055	1H-Indole-3-carboxaldehyde	HMDB0029737	0	75700	6156192	1	0	true	0.671471
Hochschule Mannheim	230222_IPSC	2023-02-22_16h21m43s	C9H7NO	M-H		C9H7NO-H-	144.0454089	0.5215816	0.05	0.530919182	0.982570156	0.999839438	1H-Indole-3-carboxaldehyde	HMDB0029737	0	54052	5616942	1	0
Hochschule Mannheim	230302_EOC	2023-03-02_19h24m17s	C9H7NO	M-H		C9H7NO-H-	144.0454089	0.66825104	0.05	0.684515139	0.976337097	0.999900478	1H-Indole-3-carboxaldehyde	HMDB0029737	0	116300	9036606	1	0	true	0.630980074
Hochschule Mannheim	230524_sc_norm	2023-05-25_13h31m40s	C9H7NO	M-H		C9H7NO-H-	144.0454089	0.48346052	0.05	0.488502393	0.990092348	0.99958241	1H-Indole-3-carboxaldehyde	HMDB0029737	0	146288.625	11819119	1	0	true	0.76921314
Hochschule Mannheim	230220_SIMA9	2023-02-21_12h21m30s	C9H7NO	M-H		C9H7NO-H-	144.0454089	0.3504046	0.05	0.360490409	0.972183368	0.999833972	1H-Indole-3-carboxaldehyde	HMDB0029737	0	30974	7371918	1	0	false	0.224464744
Hochschule Mannheim	230119_SIMA9	2023-01-19_20h13m34s	C9H7NO	M-H		C9H7NO-H-	144.0454089	0.5088894	0.05	0.52069147	0.977461944	0.999868872	1H-Indole-3-carboxaldehyde	HMDB0029737	0	49740	3856986	1	0
Hochschule Mannheim	230220_EOC	2023-02-21_12h18m48s	C9H7NO	M-H		C9H7NO-H-	144.0454089	0.4742366	0.05	0.48772391	0.972387714	0.999957572	1H-Indole-3-carboxaldehyde	HMDB0029737	0	38170	8527676	1	0	true	0.501087785
Hochschule Mannheim	230511_sc_meta	2023-05-11_20h17m20s	C9H7NO	M-H		C9H7NO-H-	144.0454089	0.17868562	0.1	0.182309684	0.983281864	0.99678582	1H-Indole-3-carboxaldehyde	HMDB0029737	0	42837.3125	2527029.25	1	0	true	0.598880827
Hochschule Mannheim	230503_SC_A	2023-05-04_09h52m16s	C9H7NO	M-H		C9H7NO-H-	144.0454089	0.117340386	0.05	0.120964734	0.971341894	0.998657595	1H-Indole-3-carboxaldehyde	HMDB0029737	0	22845.71289	8655379	1	0	false	2.98793E-06
Hochschule Mannheim	230302_SIMA9	2023-03-02_19h24m41s	C9H7NO	M-H		C9H7NO-H-	144.0454089	0.38424337	0.05	0.394977559	0.973552977	0.999250521	1H-Indole-3-carboxaldehyde	HMDB0029737	0	28946	8924946	1	0	true	0.799537539
Hochschule Mannheim	230524_DMA_ITO_20_1	2023-05-26_17h57m13s	C9H7NO	M-H		C9H7NO-H-	144.0454089	0.31637028	0.05	0.32476586	0.974402334	0.999739832	1H-Indole-3-carboxaldehyde	HMDB0029737	0	151124	180763088	1	0	true	0.523866773
Hochschule Mannheim	230512_SIMA9_500_20_1	2023-05-15_13h12m09s	C9H7NO	M-H		C9H7NO-H-	144.0454089	0.37330532	0.05	0.383275218	0.974094228	0.999890539	1H-Indole-3-carboxaldehyde	HMDB0029737	0	119918	113892392	1	0	false	0.343085527
Hochschule Mannheim	230608_SIMA9_lyo_20_1	2023-06-09_12h35m46s	C9H7NO	M-H		C9H7NO-H-	144.0454089	0.16500734	0.1	0.169839861	0.971624564	0.999919769	1H-Indole-3-carboxaldehyde	HMDB0029737	0	130924	226850528	1	0	false	0.239525601
Hochschule Mannheim	230608_SIMA9_norm_20_1	2023-06-09_14h37m23s	C9H7NO	M-H		C9H7NO-H-	144.0454089	0.2897678	0.05	0.297510034	0.97404871	0.999925931	1H-Indole-3-carboxaldehyde	HMDB0029737	0	217264	260148672	1	0	true	0.545673847
Hochschule Mannheim	230616_SIMA9_norm	2023-06-16_11h48m35s	C9H7NO	M-H		C9H7NO-H-	144.0454089	0.29460758	0.05	0.304103523	0.968845147	0.999926537	1H-Indole-3-carboxaldehyde	HMDB0029737	0	32392	5024218	1	0	false	0.068291627
Hochschule Mannheim	230615_SIMA9_norm_20_1	2023-06-16_07h54m01s	C9H7NO	M-H		C9H7NO-H-	144.0454089	0.13923942	0.1	0.143311885	0.971865941	0.999709042	1H-Indole-3-carboxaldehyde	HMDB0029737	0	122628	271632608	1	0	false	0.048437208
Hochschule Mannheim	230616_SIMA9_lyo_20_1	2023-09-28_11h13m13s	C9H7NO	M-H		C9H7NO-H-	144.0454874	0.13593508	0.1	0.140007406	0.971224886	0.999679376	1H-Indole-3-carboxaldehyde	HMDB0029737	0	94740	258850816	1	0	false	0.242987618
Hochschule Mannheim	230616_SIMA9_norm_20_1	2023-09-28_11h23m51s	C9H7NO	M-H		C9H7NO-H-	144.0454874	0.5419558	0.05	0.557341122	0.972753786	0.999631353	1H-Indole-3-carboxaldehyde	HMDB0029737	0	275646	188464608	1	0	true	0.642449796
Hochschule Mannheim	230615_SIMA9_norm_20_1	2023-09-28_10h52m37s	C9H7NO	M-H		C9H7NO-H-	144.0454874	0.13923942	0.1	0.143311885	0.971865941	0.999709042	1H-Indole-3-carboxaldehyde	HMDB0029737	0	122628	271632608	1	0	false	0.048437208
Hochschule Mannheim	231027_68er_20_1	2023-11-02_08h57m04s	C9H7NO	M-H		C9H7NO-H-	144.0454874	0.7687833	0.05	0.788966989	0.974540334	0.999874	1H-Indole-3-carboxaldehyde	HMDB0029737	0	212744	172238240	1	0	true	0.800079584
Hochschule Mannheim	231027_35er_20_1	2023-11-02_08h55m38s	C9H7NO	M-H		C9H7NO-H-	144.0454874	0.8228502	0.05	0.842384531	0.976950348	0.999857064	1H-Indole-3-carboxaldehyde	HMDB0029737	0	370392	162919872	1	0
Hochschule Mannheim	230615_SIMA9_lyo_20_1	2023-06-15_19h47m33s	C9H7NO	M-H		C9H7NO-H-	144.0455301	0.8027735	0.04	0.045899065	0.972649906	0.999288972	1H-Indole-3-carboxaldehyde	HMDB0029737	0	49876	411008608	1	0	false	0.061334524
Hochschule Mannheim	230405_SIMA9_direct	2023-04-05_13h15m50s	C5H10N2O3	M-H		C5H10N2O3-H-	145.0617873	0.41216254	0.1	0.418061242	0.991590532	0.994251459	L-Glutamine, Ureidoisobutyric acid, D-Glutamine, Alanylglycine	HMDB0000641, HMDB0002031, HMDB0003423, HMDB0006899	0	28988	52128720	4	0	true	0.695433199
Hochschule Mannheim	230525_DMA_ITO_HCl_moreshots	2023-05-26_18h24m43s	C5H10N2O3	M-H		C5H10N2O3-H-	145.0617873	0.714678	0.05	0.721182574	0.993330566	0.997634314	L-Glutamine, Ureidoisobutyric acid, D-Glutamine, Alanylglycine	HMDB0000641, HMDB0002031, HMDB0003423, HMDB0006899	0	84012	187062880	4	0	false	0.393566042
Hochschule Mannheim	230316_SC_10micron	2023-03-17_13h54m50s	C5H10N2O3	M-H		C5H10N2O3-H-	145.0617873	0.17582162	0.05	0.178064565	0.988801123	0.998586814	L-Glutamine, Ureidoisobutyric acid, D-Glutamine, Alanylglycine	HMDB0000641, HMDB0002031, HMDB0003423, HMDB0006899	0	30674	810096832	4	1	false	0.002732536	C6H12O4-H-
Hochschule Mannheim	230601_EOC	2023-06-01_19h12m06s	C5H10N2O3	M-H		C5H10N2O3-H-	145.0617873	0.121613696	0.05	0.124706869	0.976444213	0.998722149	L-Glutamine, Ureidoisobutyric acid, D-Glutamine, Alanylglycine	HMDB0000641, HMDB0002031, HMDB0003423, HMDB0006899	0	12498	13966550	4	1			C6H12O4-H-
Hochschule Mannheim	230601_SIMA9	2023-06-01_19h12m42s	C5H10N2O3	M-H		C5H10N2O3-H-	145.0617873	0.14309405	0.05	0.146576553	0.978962317	0.997220278	L-Glutamine, Ureidoisobutyric acid, D-Glutamine, Alanylglycine	HMDB0000641, HMDB0002031, HMDB0003423, HMDB0006899	0	11812	14152584	4	0	false	0.001193376
Hochschule Mannheim	230511_sc_hcl_atp	2023-05-11_17h34m49s	C5H10N2O3	M-H		C5H10N2O3-H-	145.0617873	0.2972137	0.05	0.300469822	0.989593906	0.999564759	L-Glutamine, Ureidoisobutyric acid, D-Glutamine, Alanylglycine	HMDB0000641, HMDB0002031, HMDB0003423, HMDB0006899	0	188335.8438	547798976	4	0	false	0.000112767
Hochschule Mannheim	230316_SC_5micron	2023-03-17_13h54m41s	C5H10N2O3	M-H		C5H10N2O3-H-	145.0617873	0.15838924	0.05	0.160602637	0.988583964	0.997606903	L-Glutamine, Ureidoisobutyric acid, D-Glutamine, Alanylglycine	HMDB0000641, HMDB0002031, HMDB0003423, HMDB0006899	0	18616	657026432	4	1	true	0.675699711	C6H12O4-H-
Hochschule Mannheim	230316_sc_5micron_trp_norm	2023-03-17_15h39m25s	C5H10N2O3	M-H		C5H10N2O3-H-	145.0617873	0.09924308	0.1	0.100517297	0.988303283	0.999008561	L-Glutamine, Ureidoisobutyric acid, D-Glutamine, Alanylglycine	HMDB0000641, HMDB0002031, HMDB0003423, HMDB0006899	0	26485.06836	648343744	4	1	false	0.017514199	C6H12O4-H-
Hochschule Mannheim	230426_SIMA9_100_nowash	2023-04-26_17h27m25s	C5H10N2O3	M-H		C5H10N2O3-H-	145.0617873	0.122626945	0.1	0.124275308	0.990938222	0.995759536	L-Glutamine, Ureidoisobutyric acid, D-Glutamine, Alanylglycine	HMDB0000641, HMDB0002031, HMDB0003423, HMDB0006899	0	10908	12853448	4	0
Hochschule Mannheim	230330_EOC_2k	2023-03-30_17h27m42s	C5H10N2O3	M-H		C5H10N2O3-H-	145.0617873	0.081587076	0.1	0.082659926	0.991045116	0.995939404	L-Glutamine, Ureidoisobutyric acid, D-Glutamine, Alanylglycine	HMDB0000641, HMDB0002031, HMDB0003423, HMDB0006899	0	11524	10236284	4	0
Hochschule Mannheim	230302_EOC	2023-03-02_19h24m17s	C5H10N2O3	M-H		C5H10N2O3-H-	145.0617873	0.6734485	0.05	0.680739633	0.991509629	0.997760745	L-Glutamine, Ureidoisobutyric acid, D-Glutamine, Alanylglycine	HMDB0000641, HMDB0002031, HMDB0003423, HMDB0006899	0	58522	146463168	4	0	true	0.584552705
Hochschule Mannheim	230525_sc_hcl_norm	2023-05-25_14h59m07s	C5H10N2O3	M-H		C5H10N2O3-H-	145.0617873	0.37236145	0.05	0.37640364	0.990741837	0.998505348	L-Glutamine, Ureidoisobutyric acid, D-Glutamine, Alanylglycine	HMDB0000641, HMDB0002031, HMDB0003423, HMDB0006899	0	40491.8125	772373696	4	0	false	8.04897E-05
Hochschule Mannheim	230119_EOC	2023-01-19_20h15m05s	C5H10N2O3	M-H		C5H10N2O3-H-	145.0617873	0.60294473	0.05	0.610731586	0.990098951	0.997122518	L-Glutamine, Ureidoisobutyric acid, D-Glutamine, Alanylglycine	HMDB0000641, HMDB0002031, HMDB0003423, HMDB0006899	0	46116	71836592	4	0
Hochschule Mannheim	230222_GoldSlide	2023-02-22_16h28m15s	C5H10N2O3	M-H		C5H10N2O3-H-	145.0617873	0.4922759	0.05	0.498806141	0.989371329	0.997510464	L-Glutamine, Ureidoisobutyric acid, D-Glutamine, Alanylglycine	HMDB0000641, HMDB0002031, HMDB0003423, HMDB0006899	0	44826	109129408	4	0	true	0.863434911
Hochschule Mannheim	230405_SIMA9_indirect	2023-04-05_15h53m57s	C5H10N2O3	M-H		C5H10N2O3-H-	145.0617873	0.49204588	0.05	0.499423719	0.992424041	0.992748317	L-Glutamine, Ureidoisobutyric acid, D-Glutamine, Alanylglycine	HMDB0000641, HMDB0002031, HMDB0003423, HMDB0006899	0	30362	98544720	4	0	false	0.049310826
Hochschule Mannheim	230524_sc_norm	2023-05-25_13h31m40s	C5H10N2O3	M-H		C5H10N2O3-H-	145.0617873	0.33562428	0.05	0.33914696	0.990264712	0.999341978	L-Glutamine, Ureidoisobutyric acid, D-Glutamine, Alanylglycine	HMDB0000641, HMDB0002031, HMDB0003423, HMDB0006899	0	71320.5625	1934861696	4	1	false	3.26708E-05	C6H12O4-H-
Hochschule Mannheim	230330_SC	2023-03-30_17h25m08s	C5H10N2O3	M-H		C5H10N2O3-H-	145.0617873	0.2310892	0.05	0.233705188	0.990508442	0.998281698	L-Glutamine, Ureidoisobutyric acid, D-Glutamine, Alanylglycine	HMDB0000641, HMDB0002031, HMDB0003423, HMDB0006899	0	23188	613370496	4	1	true	0.96599555	C6H12O4-H-
Hochschule Mannheim	230220_SIMA9	2023-02-21_12h21m30s	C5H10N2O3	M-H		C5H10N2O3-H-	145.0617873	0.4578658	0.05	0.464587817	0.989313064	0.99617731	L-Glutamine, Ureidoisobutyric acid, D-Glutamine, Alanylglycine	HMDB0000641, HMDB0002031, HMDB0003423, HMDB0006899	0	27244	57465836	4	0	true	0.922319055
Hochschule Mannheim	230119_SIMA9_20_1.5	2023-01-22_00h57m42s	C5H10N2O3	M-H		C5H10N2O3-H-	145.0617873	0.1735807	0.1	0.176435942	0.986872315	0.996904175	L-Glutamine, Ureidoisobutyric acid, D-Glutamine, Alanylglycine	HMDB0000641, HMDB0002031, HMDB0003423, HMDB0006899	0	8978	496871264	4	0	false	0.059313886
Hochschule Mannheim	230119_SIMA9	2023-01-19_20h13m34s	C5H10N2O3	M-H		C5H10N2O3-H-	145.0617873	0.49068943	0.05	0.49782873	0.989003686	0.996618265	L-Glutamine, Ureidoisobutyric acid, D-Glutamine, Alanylglycine	HMDB0000641, HMDB0002031, HMDB0003423, HMDB0006899	0	32346	54855176	4	0
Hochschule Mannheim	230220_EOC	2023-02-21_12h18m48s	C5H10N2O3	M-H		C5H10N2O3-H-	145.0617873	0.60818464	0.05	0.615645422	0.990159247	0.997699471	L-Glutamine, Ureidoisobutyric acid, D-Glutamine, Alanylglycine	HMDB0000641, HMDB0002031, HMDB0003423, HMDB0006899	0	41724	61597568	4	0	false	0.383028835
Hochschule Mannheim	230511_sc_meta	2023-05-11_20h17m20s	C5H10N2O3	M-H		C5H10N2O3-H-	145.0617873	0.3366082	0.05	0.340411328	0.989052667	0.99977269	L-Glutamine, Ureidoisobutyric acid, D-Glutamine, Alanylglycine	HMDB0000641, HMDB0002031, HMDB0003423, HMDB0006899	0	547244.875	1250962688	4	0	false	1.6978E-05
Hochschule Mannheim	230222_SC	2023-02-22_18h58m24s	C5H10N2O3	M-H		C5H10N2O3-H-	145.0617873	0.20491935	0.05	0.207554347	0.989081364	0.998203546	L-Glutamine, Ureidoisobutyric acid, D-Glutamine, Alanylglycine	HMDB0000641, HMDB0002031, HMDB0003423, HMDB0006899	0	21046	202062080	4	1	false	4.17389E-06	C6H12O4-H-
Hochschule Mannheim	230119_EOC_20_1.5	2023-01-22_00h57m48s	C5H10N2O3	M-H		C5H10N2O3-H-	145.0617873	0.29842845	0.05	0.30282539	0.987104321	0.99835477	L-Glutamine, Ureidoisobutyric acid, D-Glutamine, Alanylglycine	HMDB0000641, HMDB0002031, HMDB0003423, HMDB0006899	0	24932	634375872	4	0	false	0.146673456
Hochschule Mannheim	230503_SC_A	2023-05-04_09h52m16s	C5H10N2O3	M-H		C5H10N2O3-H-	145.0617873	0.24847688	0.05	0.251509026	0.989529964	0.998397436	L-Glutamine, Ureidoisobutyric acid, D-Glutamine, Alanylglycine	HMDB0000641, HMDB0002031, HMDB0003423, HMDB0006899	0	55192.65625	1069869184	4	1	false	0.000426656	C6H12O4-H-
Hochschule Mannheim	230302_SIMA9	2023-03-02_19h24m41s	C5H10N2O3	M-H		C5H10N2O3-H-	145.0617873	0.40905678	0.05	0.414875074	0.988519459	0.997426824	L-Glutamine, Ureidoisobutyric acid, D-Glutamine, Alanylglycine	HMDB0000641, HMDB0002031, HMDB0003423, HMDB0006899	0	25624	80159640	4	0	true	0.548939943
Hochschule Mannheim	230512_SIMA9_100_20_1	2023-05-15_17h30m45s	C5H10N2O3	M-H		C5H10N2O3-H-	145.0617873	0.1467984	0.1	0.149950356	0.981559074	0.997372448	L-Glutamine, Ureidoisobutyric acid, D-Glutamine, Alanylglycine	HMDB0000641, HMDB0002031, HMDB0003423, HMDB0006899	0	14582	289539392	4	1	false	0.006020579	C6H12O4-H-
Hochschule Mannheim	230222_MetalSlide	2023-02-22_16h36m38s	C5H10N2O3	M-H		C5H10N2O3-H-	145.0617873	0.5454059	0.05	0.552230235	0.989491968	0.998130639	L-Glutamine, Ureidoisobutyric acid, D-Glutamine, Alanylglycine	HMDB0000641, HMDB0002031, HMDB0003423, HMDB0006899	0	50754	121071712	4	0	false	0.051816031
Hochschule Mannheim	230512_SIMA9_500_20_1	2023-05-15_13h12m09s	C5H10N2O3	M-H		C5H10N2O3-H-	145.0617873	0.10225134	0.1	0.105600922	0.970609076	0.997601209	L-Glutamine, Ureidoisobutyric acid, D-Glutamine, Alanylglycine	HMDB0000641, HMDB0002031, HMDB0003423, HMDB0006899	0	13484	132243400	4	0	false	0.000646794
Hochschule Mannheim	230222_SC_10	2023-02-22_20h39m04s	C5H10N2O3	M-H		C5H10N2O3-H-	145.0617873	0.16559705	0.1	0.167532722	0.989364145	0.99907196	L-Glutamine, Ureidoisobutyric acid, D-Glutamine, Alanylglycine	HMDB0000641, HMDB0002031, HMDB0003423, HMDB0006899	0	28532	793176576	4	1	false	0.000108235	C6H12O4-H-
Hochschule Mannheim	230608_SIMA9_lyo_20_1	2023-06-09_12h35m46s	C5H10N2O3	M-H		C5H10N2O3-H-	145.0617873	0.14531443	0.1	0.147826082	0.98481274	0.998168801	L-Glutamine, Ureidoisobutyric acid, D-Glutamine, Alanylglycine	HMDB0000641, HMDB0002031, HMDB0003423, HMDB0006899	0	26576	1020169216	4	1	false	0.000143172	C6H12O4-H-
Hochschule Mannheim	230608_SIMA9_lyo	2023-06-08_15h59m48s	C5H10N2O3	M-H		C5H10N2O3-H-	145.0617873	0.22410567	0.1	0.231859784	0.971373211	0.995041728	L-Glutamine, Ureidoisobutyric acid, D-Glutamine, Alanylglycine	HMDB0000641, HMDB0002031, HMDB0003423, HMDB0006899	0	7902	2011128	4	0	false	0.054849148
Hochschule Mannheim	230615_SIMA9_lyo	2023-06-15_12h31m18s	C5H10N2O3	M-H		C5H10N2O3-H-	145.0617873	0.18265194	0.1	0.18859204	0.971693586	0.996716348	L-Glutamine, Ureidoisobutyric acid, D-Glutamine, Alanylglycine	HMDB0000641, HMDB0002031, HMDB0003423, HMDB0006899	0	10060	13905072	4	0	false	7.93642E-05
Hochschule Mannheim	230615_SIMA9_norm	2023-06-15_12h53m10s	C5H10N2O3	M-H		C5H10N2O3-H-	145.0617873	0.17977169	0.1	0.1838988	0.979895081	0.997614644	L-Glutamine, Ureidoisobutyric acid, D-Glutamine, Alanylglycine	HMDB0000641, HMDB0002031, HMDB0003423, HMDB0006899	0	10278	20687352	4	0	false	3.06623E-06
Hochschule Mannheim	230618_SIMA9_norm	2023-06-18_14h51m51s	C5H10N2O3	M-H		C5H10N2O3-H-	145.0617873	0.252825	0.05	0.257761295	0.982576576	0.998242125	L-Glutamine, Ureidoisobutyric acid, D-Glutamine, Alanylglycine	HMDB0000641, HMDB0002031, HMDB0003423, HMDB0006899	0	19134	27888120	4	0	false	0.000936023
Hochschule Mannheim	230618_SIMA9_lyo	2023-06-18_14h51m30s	C5H10N2O3	M-H		C5H10N2O3-H-	145.0617873	0.2815423	0.05	0.286179657	0.98562831	0.998140596	L-Glutamine, Ureidoisobutyric acid, D-Glutamine, Alanylglycine	HMDB0000641, HMDB0002031, HMDB0003423, HMDB0006899	0	12374	41217888	4	0	false	2.49986E-05
Hochschule Mannheim	230616_SIMA9_lyo	2023-06-16_10h46m46s	C5H10N2O3	M-H		C5H10N2O3-H-	145.0617873	0.2495345	0.1	0.25442807	0.983165745	0.997559569	L-Glutamine, Ureidoisobutyric acid, D-Glutamine, Alanylglycine	HMDB0000641, HMDB0002031, HMDB0003423, HMDB0006899	0	14042	29780716	4	0	false	0.000120847
Hochschule Mannheim	230616_SIMA9_norm	2023-06-16_11h48m35s	C5H10N2O3	M-H		C5H10N2O3-H-	145.0617873	0.26535857	0.05	0.270228953	0.98402621	0.99791739	L-Glutamine, Ureidoisobutyric acid, D-Glutamine, Alanylglycine	HMDB0000641, HMDB0002031, HMDB0003423, HMDB0006899	0	15292	31634924	4	0	false	0.000433595
Hochschule Mannheim	230615_SIMA9_norm_20_1	2023-06-16_07h54m01s	C5H10N2O3	M-H		C5H10N2O3-H-	145.0617873	0.12491044	0.1	0.127976601	0.979879527	0.996082848	L-Glutamine, Ureidoisobutyric acid, D-Glutamine, Alanylglycine	HMDB0000641, HMDB0002031, HMDB0003423, HMDB0006899	0	22602	250068656	4	1	false	0.00059249	C6H12O4-H-
Hochschule Mannheim	230331_sima9_fticr	2023-04-01_11h41m09s	C5H10N2O3	M-H		C5H10N2O3-H-	145.0618547	0.5667416	0.1	0.574174659	0.987985966	0.999057055	L-Glutamine, Ureidoisobutyric acid, D-Glutamine, Alanylglycine	HMDB0000641, HMDB0002031, HMDB0003423, HMDB0006899	0	51161608	80078651392	4	0	false	0.094483085
Hochschule Mannheim	230804_DMA_Gold_20_1.25	2023-08-05_13h51m43s	C5H10N2O3	M-H		C5H10N2O3-H-	145.0618657	0.36311233	0.1	0.368108299	0.986896888	0.999524921	L-Glutamine, Ureidoisobutyric acid, D-Glutamine, Alanylglycine	HMDB0000641, HMDB0002031, HMDB0003423, HMDB0006899	0	164612	4129974784	4	0	false	0.262734383
Hochschule Mannheim	230616_SIMA9_lyo_20_1	2023-09-28_11h13m13s	C5H10N2O3	M-H		C5H10N2O3-H-	145.0618657	0.18067043	0.1	0.184336591	0.983603915	0.996449416	L-Glutamine, Ureidoisobutyric acid, D-Glutamine, Alanylglycine	HMDB0000641, HMDB0002031, HMDB0003423, HMDB0006899	0	27696	520714208	4	1	false	0.000584049	C6H12O4-H-
Hochschule Mannheim	230616_SIMA9_norm_20_1	2023-09-28_11h23m51s	C5H10N2O3	M-H		C5H10N2O3-H-	145.0618657	0.14703085	0.1	0.150226198	0.982887771	0.995769608	L-Glutamine, Ureidoisobutyric acid, D-Glutamine, Alanylglycine	HMDB0000641, HMDB0002031, HMDB0003423, HMDB0006899	0	23392	319179104	4	1	false	0.000511191	C6H12O4-H-
Hochschule Mannheim	230615_SIMA9_norm_20_1	2023-09-28_10h52m37s	C5H10N2O3	M-H		C5H10N2O3-H-	145.0618657	0.12491044	0.1	0.127976601	0.979879527	0.996082848	L-Glutamine, Ureidoisobutyric acid, D-Glutamine, Alanylglycine	HMDB0000641, HMDB0002031, HMDB0003423, HMDB0006899	0	22602	250068656	4	1	false	0.00059249	C6H12O4-H-
Hochschule Mannheim	230615_SIMA9_lyo_20_1	2023-09-28_11h33m43s	C5H10N2O3	M-H		C5H10N2O3-H-	145.0618657	0.15665844	0.1	0.161195824	0.975112622	0.9966559	L-Glutamine, Ureidoisobutyric acid, D-Glutamine, Alanylglycine	HMDB0000641, HMDB0002031, HMDB0003423, HMDB0006899	0	26624	295352352	4	1	false	0.000825724	C6H12O4-H-
Hochschule Mannheim	230618_SIMA9_lyo_20_1	2023-09-28_11h39m20s	C5H10N2O3	M-H		C5H10N2O3-H-	145.0618657	0.19895816	0.1	0.202515555	0.985351455	0.997039152	L-Glutamine, Ureidoisobutyric acid, D-Glutamine, Alanylglycine	HMDB0000641, HMDB0002031, HMDB0003423, HMDB0006899	0	32698	762942528	4	1	false	0.000168502	C6H12O4-H-
Hochschule Mannheim	230618_SIMA9_norm_20_1	2023-09-28_11h44m16s	C5H10N2O3	M-H		C5H10N2O3-H-	145.0618657	0.18828663	0.1	0.192452571	0.981763275	0.996526796	L-Glutamine, Ureidoisobutyric acid, D-Glutamine, Alanylglycine	HMDB0000641, HMDB0002031, HMDB0003423, HMDB0006899	0	30020	366516704	4	1	false	0.000381405	C6H12O4-H-
Hochschule Mannheim	231006_IPSC_35er_20_1	2023-10-10_16h22m19s	C5H10N2O3	M-H		C5H10N2O3-H-	145.0618657	0.21253012	0.1	0.215586577	0.987267785	0.998536199	L-Glutamine, Ureidoisobutyric acid, D-Glutamine, Alanylglycine	HMDB0000641, HMDB0002031, HMDB0003423, HMDB0006899	0	23246	542581120	4	1	false	0.019056167	C6H12O4-H-
Hochschule Mannheim	231006_IPSC_68er_20_1	2023-10-10_15h39m51s	C5H10N2O3	M-H		C5H10N2O3-H-	145.0618657	0.48843607	0.05	0.494921726	0.98790163	0.998981633	L-Glutamine, Ureidoisobutyric acid, D-Glutamine, Alanylglycine	HMDB0000641, HMDB0002031, HMDB0003423, HMDB0006899	0	31220	239086704	4	0	false	0.006175717
Hochschule Mannheim	231027_68er_20_1	2023-11-02_08h57m04s	C5H10N2O3	M-H		C5H10N2O3-H-	145.0618657	0.31032866	0.05	0.316195898	0.982675092	0.998747528	L-Glutamine, Ureidoisobutyric acid, D-Glutamine, Alanylglycine	HMDB0000641, HMDB0002031, HMDB0003423, HMDB0006899	0	23194	599489536	4	0	false	0.048549253
Hochschule Mannheim	231027_35er_20_1	2023-11-02_08h55m38s	C5H10N2O3	M-H		C5H10N2O3-H-	145.0618657	0.29835704	0.1	0.303918803	0.98300316	0.998674162	L-Glutamine, Ureidoisobutyric acid, D-Glutamine, Alanylglycine	HMDB0000641, HMDB0002031, HMDB0003423, HMDB0006899	0	21538	527841952	4	0
Hochschule Mannheim	230908_Slide_F	2023-09-11_18h53m27s	C5H10N2O3	M-H		C5H10N2O3-H-	145.0618657	0.34314248	0.05	0.347125687	0.989114452	0.999404193	L-Glutamine, Ureidoisobutyric acid, D-Glutamine, Alanylglycine	HMDB0000641, HMDB0002031, HMDB0003423, HMDB0006899	0	52234	5059749888	4	1	false	6.64404E-06	C6H12O4-H-
Hochschule Mannheim	231123_sc_fticr	2023-11-28_14h02m10s	C5H10N2O3	M-H		C5H10N2O3-H-	145.0618657	0.9009334	0.05	0.907686312	0.997011241	0.995535714	L-Glutamine, Ureidoisobutyric acid, D-Glutamine, Alanylglycine	HMDB0000641, HMDB0002031, HMDB0003423, HMDB0006899	0	3912936448	1.3756E+12	4	0	false	0.000206512
Hochschule Mannheim	230601_SC	2023-06-01_19h16m41s	C5H10N2O3	M-H		C5H10N2O3-H-	145.0619088	0.7702898	0.051612902	0.284042641	0.990140012	0.998684302	L-Glutamine, Ureidoisobutyric acid, D-Glutamine, Alanylglycine	HMDB0000641, HMDB0002031, HMDB0003423, HMDB0006899	0	43470	854118272	4	0
Hochschule Mannheim	230615_SIMA9_lyo_20_1	2023-06-15_19h47m33s	C5H10N2O3	M-H		C5H10N2O3-H-	145.0619088	0.75533646	0.084848486	0.143857819	0.986877781	0.996689118	L-Glutamine, Ureidoisobutyric acid, D-Glutamine, Alanylglycine	HMDB0000641, HMDB0002031, HMDB0003423, HMDB0006899	0	26624	300789792	4	0	false	0.000820869
Hochschule Mannheim	230601_EOC	2023-06-01_19h12m06s	C6H14N2O2	M-H		C6H14N2O2-H-	145.0981728	0.038527668	0.1	0.039577298	0.983333944	0.989978008	D-Lysine, (3S)-3,6-Diaminohexanoate, (3S,5S)-3,5-Diaminohexanoate, 2,6-diaminohexanoic acid	HMDB0003405, HMDB0012114, HMDB0012115, HMDB0142894	0	1064	1000700	4	0
Hochschule Mannheim	230302_EOC	2023-03-02_19h24m17s	C6H14N2O2	M-H		C6H14N2O2-H-	145.0981728	0.45054758	0.05	0.458826761	0.986980794	0.994908658	D-Lysine, (3S)-3,6-Diaminohexanoate, (3S,5S)-3,5-Diaminohexanoate, 2,6-diaminohexanoic acid	HMDB0003405, HMDB0012114, HMDB0012115, HMDB0142894	0	12476	22028376	4	0	true	0.793407619
Hochschule Mannheim	230222_GoldSlide	2023-02-22_16h28m15s	C6H14N2O2	M-H		C6H14N2O2-H-	145.0981728	0.28090343	0.1	0.286444712	0.985351982	0.995233178	D-Lysine, (3S)-3,6-Diaminohexanoate, (3S,5S)-3,5-Diaminohexanoate, 2,6-diaminohexanoic acid	HMDB0003405, HMDB0012114, HMDB0012115, HMDB0142894	0	9300	10822598	4	0	true	0.834178388
Hochschule Mannheim	230220_SIMA9	2023-02-21_12h21m30s	C6H14N2O2	M-H		C6H14N2O2-H-	145.0981728	0.211134	0.1	0.215412183	0.98690861	0.993141153	D-Lysine, (3S)-3,6-Diaminohexanoate, (3S,5S)-3,5-Diaminohexanoate, 2,6-diaminohexanoic acid	HMDB0003405, HMDB0012114, HMDB0012115, HMDB0142894	0	4306	5062522	4	0	true	0.93035394
Hochschule Mannheim	230119_SIMA9	2023-01-19_20h13m34s	C6H14N2O2	M-H		C6H14N2O2-H-	145.0981728	0.19109721	0.1	0.195162421	0.986775171	0.992293071	D-Lysine, (3S)-3,6-Diaminohexanoate, (3S,5S)-3,5-Diaminohexanoate, 2,6-diaminohexanoic acid	HMDB0003405, HMDB0012114, HMDB0012115, HMDB0142894	0	3718	3521572	4	0
Hochschule Mannheim	230220_EOC	2023-02-21_12h18m48s	C6H14N2O2	M-H		C6H14N2O2-H-	145.0981728	0.37637556	0.05	0.381927128	0.988690209	0.996737191	D-Lysine, (3S)-3,6-Diaminohexanoate, (3S,5S)-3,5-Diaminohexanoate, 2,6-diaminohexanoic acid	HMDB0003405, HMDB0012114, HMDB0012115, HMDB0142894	0	10236	11645298	4	0	false	0.239385039
Hochschule Mannheim	230119_EOC	2023-01-19_20h15m05s	C6H14N2O2	M-H		C6H14N2O2-H-	145.0981728	0.34399417	0.05	0.350151474	0.986845599	0.995510662	D-Lysine, (3S)-3,6-Diaminohexanoate, (3S,5S)-3,5-Diaminohexanoate, 2,6-diaminohexanoic acid	HMDB0003405, HMDB0012114, HMDB0012115, HMDB0142894	0	8776	8923130	4	0
Hochschule Mannheim	230119_EOC_20_1.5	2023-01-22_00h57m48s	C6H14N2O2	M-H		C6H14N2O2-H-	145.0981728	0.15170285	0.05	0.15441372	0.985796484	0.996599382	D-Lysine, (3S)-3,6-Diaminohexanoate, (3S,5S)-3,5-Diaminohexanoate, 2,6-diaminohexanoic acid	HMDB0003405, HMDB0012114, HMDB0012115, HMDB0142894	0	5010	63687652	4	0	false	0.176182821
Hochschule Mannheim	230222_MetalSlide	2023-02-22_16h36m38s	C6H14N2O2	M-H		C6H14N2O2-H-	145.0981728	0.38147584	0.1	0.387623509	0.987422043	0.996676216	D-Lysine, (3S)-3,6-Diaminohexanoate, (3S,5S)-3,5-Diaminohexanoate, 2,6-diaminohexanoic acid	HMDB0003405, HMDB0012114, HMDB0012115, HMDB0142894	0	10480	11826126	4	0	false	0.372616917
Hochschule Mannheim	231006_IPSC_35er_20_1	2023-10-10_16h22m19s	C6H14N2O2	M-H		C6H14N2O2-H-	145.0982513	0.4155846	0.05	0.422609604	0.986088903	0.997249918	D-Lysine, (3S)-3,6-Diaminohexanoate, (3S,5S)-3,5-Diaminohexanoate, 2,6-diaminohexanoic acid	HMDB0003405, HMDB0012114, HMDB0012115, HMDB0142894	0	7090	14063238	4	0	true	0.884276748
Hochschule Mannheim	231006_IPSC_68er_20_1	2023-10-10_15h39m51s	C6H14N2O2	M-H		C6H14N2O2-H-	145.0982513	0.43732768	0.05	0.443704268	0.988462814	0.997132834	D-Lysine, (3S)-3,6-Diaminohexanoate, (3S,5S)-3,5-Diaminohexanoate, 2,6-diaminohexanoic acid	HMDB0003405, HMDB0012114, HMDB0012115, HMDB0142894	0	6920	25610002	4	0	false	0.191685781
Hochschule Mannheim	231027_68er_20_1	2023-11-02_08h57m04s	C6H14N2O2	M-H		C6H14N2O2-H-	145.0982513	0.48622957	0.05	0.493030052	0.987563406	0.998626252	D-Lysine, (3S)-3,6-Diaminohexanoate, (3S,5S)-3,5-Diaminohexanoate, 2,6-diaminohexanoic acid	HMDB0003405, HMDB0012114, HMDB0012115, HMDB0142894	0	7304	32312568	4	0	false	0.255675316
Hochschule Mannheim	231027_35er_20_1	2023-11-02_08h55m38s	C6H14N2O2	M-H		C6H14N2O2-H-	145.0982513	0.34101897	0.05	0.346897811	0.985197354	0.997823514	D-Lysine, (3S)-3,6-Diaminohexanoate, (3S,5S)-3,5-Diaminohexanoate, 2,6-diaminohexanoic acid	HMDB0003405, HMDB0012114, HMDB0012115, HMDB0142894	0	4874	17729068	4	0
Hochschule Mannheim	231123_sc_fticr	2023-11-28_14h02m10s	C6H14N2O2	M-H		C6H14N2O2-H-	145.0982513	0.20061985	0.1	0.204764723	0.984413095	0.99527105	D-Lysine, (3S)-3,6-Diaminohexanoate, (3S,5S)-3,5-Diaminohexanoate, 2,6-diaminohexanoic acid	HMDB0003405, HMDB0012114, HMDB0012115, HMDB0142894	0	39495748	11493193728	4	0	false	1.6242E-05
Hochschule Mannheim	230316_SC_10micron	2023-03-17_13h54m50s	C5H9NO4	M-H		C5H9NO4-H-	146.0458028	0.22987024	0.05	0.232256565	0.991316581	0.998394989	N-Acetylserine, L-Glutamic acid, O-Acetylserine, L-4-Hydroxyglutamate semialdehyde	HMDB0002931, HMDB0000148, HMDB0003011, HMDB0006556	0	16342	385948192	4	1	false	0.002245577	C6H12O2S-H-
Hochschule Mannheim	230601_SIMA9	2023-06-01_19h12m42s	C5H9NO4	M-H		C5H9NO4-H-	146.0458028	0.18874124	0.05	0.192295799	0.988697594	0.992735449	N-Acetylserine, L-Glutamic acid, O-Acetylserine, L-4-Hydroxyglutamate semialdehyde	HMDB0002931, HMDB0000148, HMDB0003011, HMDB0006556	0	8642	8196908	4	0	false	0.002725886
Hochschule Mannheim	230505_SIMA9_100_1k_norm_20_1	2023-05-07_11h11m43s	C5H9NO4	M-H		C5H9NO4-H-	146.0458028	0.15553461	0.05	0.157599746	0.988476499	0.99840144	N-Acetylserine, L-Glutamic acid, O-Acetylserine, L-4-Hydroxyglutamate semialdehyde	HMDB0002931, HMDB0000148, HMDB0003011, HMDB0006556	0	15726	336267264	4	1	false	0.000431831	C6H12O2S-H-
Hochschule Mannheim	230511_sc_hcl_atp	2023-05-11_17h34m49s	C5H9NO4	M-H		C5H9NO4-H-	146.0458028	0.3537364	0.05	0.356703211	0.992270631	0.999407481	N-Acetylserine, L-Glutamic acid, O-Acetylserine, L-4-Hydroxyglutamate semialdehyde	HMDB0002931, HMDB0000148, HMDB0003011, HMDB0006556	0	86739.33594	349368992	4	1	false	4.45306E-05	C6H12O2S-H-
Hochschule Mannheim	230316_SC_5micron	2023-03-17_13h54m41s	C5H9NO4	M-H		C5H9NO4-H-	146.0458028	0.16185129	0.05	0.163818769	0.990791059	0.997172814	N-Acetylserine, L-Glutamic acid, O-Acetylserine, L-4-Hydroxyglutamate semialdehyde	HMDB0002931, HMDB0000148, HMDB0003011, HMDB0006556	0	10030	357772768	4	1	true	0.806076944	C6H12O2S-H-
Hochschule Mannheim	230316_sc_5micron_trp_norm	2023-03-17_15h39m25s	C5H9NO4	M-H		C5H9NO4-H-	146.0458028	0.08359645	0.1	0.084546719	0.990182308	0.998564033	N-Acetylserine, L-Glutamic acid, O-Acetylserine, L-4-Hydroxyglutamate semialdehyde	HMDB0002931, HMDB0000148, HMDB0003011, HMDB0006556	0	12579.66797	356317184	4	1	false	0.007707589	C6H12O2S-H-
Hochschule Mannheim	230330_EOC_2k	2023-03-30_17h27m42s	C5H9NO4	M-H		C5H9NO4-H-	146.0458028	0.2196482	0.05	0.223210948	0.990174851	0.99380287	N-Acetylserine, L-Glutamic acid, O-Acetylserine, L-4-Hydroxyglutamate semialdehyde	HMDB0002931, HMDB0000148, HMDB0003011, HMDB0006556	0	13610	5155454	4	1			C6H12O2S-H-
Hochschule Mannheim	230330_SIMA9_2k	2023-03-30_17h25m16s	C5H9NO4	M-H		C5H9NO4-H-	146.0458028	0.36428636	0.05	0.368901709	0.991037691	0.996419198	N-Acetylserine, L-Glutamic acid, O-Acetylserine, L-4-Hydroxyglutamate semialdehyde	HMDB0002931, HMDB0000148, HMDB0003011, HMDB0006556	0	19084	26740474	4	1			C6H12O2S-H-
Hochschule Mannheim	230525_sc_hcl_norm	2023-05-25_14h59m07s	C5H9NO4	M-H		C5H9NO4-H-	146.0458028	0.29866678	0.05	0.301342412	0.9924438	0.998667052	N-Acetylserine, L-Glutamic acid, O-Acetylserine, L-4-Hydroxyglutamate semialdehyde	HMDB0002931, HMDB0000148, HMDB0003011, HMDB0006556	0	23244	366770080	4	1	false	3.44989E-05	C6H12O2S-H-
Hochschule Mannheim	221412_SC_DAN_encoding_32	2022-12-15_08h16m03s	C5H9NO4	M-H		C5H9NO4-H-	146.0458028	0.11263181	0.1	0.114112726	0.989373224	0.997623872	N-Acetylserine, L-Glutamic acid, O-Acetylserine, L-4-Hydroxyglutamate semialdehyde	HMDB0002931, HMDB0000148, HMDB0003011, HMDB0006556	0	31168	407451904	4	0	false	0.011025278
Hochschule Mannheim	230524_sc_norm	2023-05-25_13h31m40s	C5H9NO4	M-H		C5H9NO4-H-	146.0458028	0.28287366	0.05	0.285326998	0.992322317	0.999072229	N-Acetylserine, L-Glutamic acid, O-Acetylserine, L-4-Hydroxyglutamate semialdehyde	HMDB0002931, HMDB0000148, HMDB0003011, HMDB0006556	0	23256.69336	793333760	4	1	false	0.000103894	C6H12O2S-H-
Hochschule Mannheim	230330_SC	2023-03-30_17h25m08s	C5H9NO4	M-H		C5H9NO4-H-	146.0458028	0.16700903	0.1	0.168709729	0.991834887	0.99806866	N-Acetylserine, L-Glutamic acid, O-Acetylserine, L-4-Hydroxyglutamate semialdehyde	HMDB0002931, HMDB0000148, HMDB0003011, HMDB0006556	0	10026	253540832	4	1	true	0.993394434	C6H12O2S-H-
Hochschule Mannheim	230220_SIMA9	2023-02-21_12h21m30s	C5H9NO4	M-H		C5H9NO4-H-	146.0458028	0.17798676	0.1	0.180883357	0.989281759	0.994647259	N-Acetylserine, L-Glutamic acid, O-Acetylserine, L-4-Hydroxyglutamate semialdehyde	HMDB0002931, HMDB0000148, HMDB0003011, HMDB0006556	0	9534	10335136	4	1	true	0.517998695	C6H12O2S-H-
Hochschule Mannheim	230119_SIMA9_20_1.5	2023-01-22_00h57m42s	C5H9NO4	M-H		C5H9NO4-H-	146.0458028	0.23939568	0.1	0.242447089	0.989538586	0.9978531	N-Acetylserine, L-Glutamic acid, O-Acetylserine, L-4-Hydroxyglutamate semialdehyde	HMDB0002931, HMDB0000148, HMDB0003011, HMDB0006556	0	12390	211228608	4	1	false	0.001252277	C6H12O2S-H-
Hochschule Mannheim	230119_SIMA9	2023-01-19_20h13m34s	C5H9NO4	M-H		C5H9NO4-H-	146.0458028	0.34803572	0.05	0.352744869	0.990317525	0.996296643	N-Acetylserine, L-Glutamic acid, O-Acetylserine, L-4-Hydroxyglutamate semialdehyde	HMDB0002931, HMDB0000148, HMDB0003011, HMDB0006556	0	15478	16019462	4	1			C6H12O2S-H-
Hochschule Mannheim	230220_EOC	2023-02-21_12h18m48s	C5H9NO4	M-H		C5H9NO4-H-	146.0458028	0.092311874	0.1	0.093825207	0.988019843	0.995800595	N-Acetylserine, L-Glutamic acid, O-Acetylserine, L-4-Hydroxyglutamate semialdehyde	HMDB0002931, HMDB0000148, HMDB0003011, HMDB0006556	0	10522	5360246	4	1	true	0.624120176	C6H12O2S-H-
Hochschule Mannheim	230511_sc_meta	2023-05-11_20h17m20s	C5H9NO4	M-H		C5H9NO4-H-	146.0458028	0.36841193	0.05	0.371120593	0.992873898	0.999826235	N-Acetylserine, L-Glutamic acid, O-Acetylserine, L-4-Hydroxyglutamate semialdehyde	HMDB0002931, HMDB0000148, HMDB0003011, HMDB0006556	0	331562.9063	882283776	4	1	false	6.2961E-06	C6H12O2S-H-
Hochschule Mannheim	230222_SC	2023-02-22_18h58m24s	C5H9NO4	M-H		C5H9NO4-H-	146.0458028	0.31629944	0.05	0.319611124	0.991012447	0.998613475	N-Acetylserine, L-Glutamic acid, O-Acetylserine, L-4-Hydroxyglutamate semialdehyde	HMDB0002931, HMDB0000148, HMDB0003011, HMDB0006556	0	13054	109264544	4	1	false	6.62169E-06	C6H12O2S-H-
Hochschule Mannheim	230119_EOC	2023-01-19_20h15m05s	C5H9NO4	M-H		C5H9NO4-H-	146.0458028	0.21445647	0.05	0.217461437	0.988869342	0.997281997	N-Acetylserine, L-Glutamic acid, O-Acetylserine, L-4-Hydroxyglutamate semialdehyde	HMDB0002931, HMDB0000148, HMDB0003011, HMDB0006556	0	16292	10188152	4	1			C6H12O2S-H-
Hochschule Mannheim	230119_EOC_20_1.5	2023-01-22_00h57m48s	C5H9NO4	M-H		C5H9NO4-H-	146.0458028	0.17682298	0.05	0.179930105	0.985258076	0.997435612	N-Acetylserine, L-Glutamic acid, O-Acetylserine, L-4-Hydroxyglutamate semialdehyde	HMDB0002931, HMDB0000148, HMDB0003011, HMDB0006556	0	11160	78104080	4	1	false	0.050352778	C6H12O2S-H-
Hochschule Mannheim	230503_SC_A	2023-05-04_09h52m16s	C5H9NO4	M-H		C5H9NO4-H-	146.0458028	0.2979548	0.05	0.30081231	0.991848535	0.998641034	N-Acetylserine, L-Glutamic acid, O-Acetylserine, L-4-Hydroxyglutamate semialdehyde	HMDB0002931, HMDB0000148, HMDB0003011, HMDB0006556	0	35193.78516	604764352	4	1	false	6.23522E-05	C6H12O2S-H-
Hochschule Mannheim	230302_SIMA9	2023-03-02_19h24m41s	C5H9NO4	M-H		C5H9NO4-H-	146.0458028	0.23949568	0.1	0.242853529	0.989727034	0.996409449	N-Acetylserine, L-Glutamic acid, O-Acetylserine, L-4-Hydroxyglutamate semialdehyde	HMDB0002931, HMDB0000148, HMDB0003011, HMDB0006556	0	14388	14909188	4	1	true	0.696979105	C6H12O2S-H-
Hochschule Mannheim	230512_SIMA9_100_20_1	2023-05-15_17h30m45s	C5H9NO4	M-H		C5H9NO4-H-	146.0458028	0.3189139	0.05	0.322517729	0.991055424	0.99775043	N-Acetylserine, L-Glutamic acid, O-Acetylserine, L-4-Hydroxyglutamate semialdehyde	HMDB0002931, HMDB0000148, HMDB0003011, HMDB0006556	0	26588	124278568	4	1	false	0.002235168	C6H12O2S-H-
Hochschule Mannheim	230222_MetalSlide	2023-02-22_16h36m38s	C5H9NO4	M-H		C5H9NO4-H-	146.0458028	0.33231312	0.1	0.336449533	0.989769661	0.997914728	N-Acetylserine, L-Glutamic acid, O-Acetylserine, L-4-Hydroxyglutamate semialdehyde	HMDB0002931, HMDB0000148, HMDB0003011, HMDB0006556	0	18428	34381896	4	1	false	0.006467144	C6H12O2S-H-
Hochschule Mannheim	230512_SIMA9_500_20_1	2023-05-15_13h12m09s	C5H9NO4	M-H		C5H9NO4-H-	146.0458028	0.24587967	0.05	0.248641759	0.991034866	0.997837036	N-Acetylserine, L-Glutamic acid, O-Acetylserine, L-4-Hydroxyglutamate semialdehyde	HMDB0002931, HMDB0000148, HMDB0003011, HMDB0006556	0	24456	55904672	4	1	false	0.000787457	C6H12O2S-H-
Hochschule Mannheim	230222_SC_10	2023-02-22_20h39m04s	C5H9NO4	M-H		C5H9NO4-H-	146.0458028	0.3006318	0.05	0.303656241	0.991094396	0.998936067	N-Acetylserine, L-Glutamic acid, O-Acetylserine, L-4-Hydroxyglutamate semialdehyde	HMDB0002931, HMDB0000148, HMDB0003011, HMDB0006556	0	15838	428859424	4	1	false	0.000162275	C6H12O2S-H-
Hochschule Mannheim	230608_SIMA9_lyo_20_1	2023-06-09_12h35m46s	C5H9NO4	M-H		C5H9NO4-H-	146.0458028	0.27477816	0.05	0.278125628	0.989858808	0.998085942	N-Acetylserine, L-Glutamic acid, O-Acetylserine, L-4-Hydroxyglutamate semialdehyde	HMDB0002931, HMDB0000148, HMDB0003011, HMDB0006556	0	22924	647580224	4	1	false	5.27205E-05	C6H12O2S-H-
Hochschule Mannheim	230608_SIMA9_norm_20_1	2023-06-09_14h37m23s	C5H9NO4	M-H		C5H9NO4-H-	146.0458028	0.24096155	0.1	0.244084199	0.989252553	0.997931899	N-Acetylserine, L-Glutamic acid, O-Acetylserine, L-4-Hydroxyglutamate semialdehyde	HMDB0002931, HMDB0000148, HMDB0003011, HMDB0006556	0	20160	218546144	4	1	false	0.000402925	C6H12O2S-H-
Hochschule Mannheim	230615_SIMA9_lyo	2023-06-15_12h31m18s	C5H9NO4	M-H		C5H9NO4-H-	146.0458028	0.2542312	0.05	0.258201334	0.988069531	0.996512845	N-Acetylserine, L-Glutamic acid, O-Acetylserine, L-4-Hydroxyglutamate semialdehyde	HMDB0002931, HMDB0000148, HMDB0003011, HMDB0006556	0	14520	10363624	4	1	false	9.69007E-06	C6H12O2S-H-
Hochschule Mannheim	230615_SIMA9_norm	2023-06-15_12h53m10s	C5H9NO4	M-H		C5H9NO4-H-	146.0458028	0.24298131	0.05	0.246614933	0.988551657	0.996676324	N-Acetylserine, L-Glutamic acid, O-Acetylserine, L-4-Hydroxyglutamate semialdehyde	HMDB0002931, HMDB0000148, HMDB0003011, HMDB0006556	0	8766	9490160	4	1	false	1.1254E-06	C6H12O2S-H-
Hochschule Mannheim	230618_SIMA9_norm	2023-06-18_14h51m51s	C5H9NO4	M-H		C5H9NO4-H-	146.0458028	0.280277	0.05	0.283984442	0.989735391	0.997180597	N-Acetylserine, L-Glutamic acid, O-Acetylserine, L-4-Hydroxyglutamate semialdehyde	HMDB0002931, HMDB0000148, HMDB0003011, HMDB0006556	0	8678	11483116	4	1	false	9.56073E-06	C6H12O2S-H-
Hochschule Mannheim	230618_SIMA9_lyo	2023-06-18_14h51m30s	C5H9NO4	M-H		C5H9NO4-H-	146.0458028	0.28975362	0.05	0.293661271	0.989240917	0.997424725	N-Acetylserine, L-Glutamic acid, O-Acetylserine, L-4-Hydroxyglutamate semialdehyde	HMDB0002931, HMDB0000148, HMDB0003011, HMDB0006556	0	8690	14009154	4	1	false	3.26146E-06	C6H12O2S-H-
Hochschule Mannheim	230616_SIMA9_lyo	2023-06-16_10h46m46s	C5H9NO4	M-H		C5H9NO4-H-	146.0458028	0.26297024	0.1	0.267062424	0.988711921	0.995919047	N-Acetylserine, L-Glutamic acid, O-Acetylserine, L-4-Hydroxyglutamate semialdehyde	HMDB0002931, HMDB0000148, HMDB0003011, HMDB0006556	0	10106	14050062	4	1	false	3.44477E-06	C6H12O2S-H-
Hochschule Mannheim	230616_SIMA9_norm	2023-06-16_11h48m35s	C5H9NO4	M-H		C5H9NO4-H-	146.0458028	0.27190357	0.05	0.275428829	0.989510193	0.997666209	N-Acetylserine, L-Glutamic acid, O-Acetylserine, L-4-Hydroxyglutamate semialdehyde	HMDB0002931, HMDB0000148, HMDB0003011, HMDB0006556	0	12114	13275742	4	0	false	4.13303E-06
Hochschule Mannheim	230615_SIMA9_norm_20_1	2023-06-16_07h54m01s	C5H9NO4	M-H		C5H9NO4-H-	146.0458028	0.20314121	0.05	0.206777707	0.988696488	0.993645169	N-Acetylserine, L-Glutamic acid, O-Acetylserine, L-4-Hydroxyglutamate semialdehyde	HMDB0002931, HMDB0000148, HMDB0003011, HMDB0006556	0	15996	105400272	4	1	false	0.000138851	C6H12O2S-H-
Hochschule Mannheim	230331_sima9_fticr	2023-04-01_11h41m09s	C5H9NO4	M-H		C5H9NO4-H-	146.0458703	0.810591	0.05	0.813166292	0.997312213	0.999519505	N-Acetylserine, L-Glutamic acid, O-Acetylserine, L-4-Hydroxyglutamate semialdehyde	HMDB0002931, HMDB0000148, HMDB0003011, HMDB0006556	0	89260712	70007185408	4	0	false	0.219985723
Hochschule Mannheim	230804_DMA_Gold_20_1.25	2023-08-05_13h51m43s	C5H9NO4	M-H		C5H9NO4-H-	146.0458813	0.6650542	0.05	0.670271612	0.992897446	0.999313631	N-Acetylserine, L-Glutamic acid, O-Acetylserine, L-4-Hydroxyglutamate semialdehyde	HMDB0002931, HMDB0000148, HMDB0003011, HMDB0006556	0	75138	2104296320	4	1	false	0.070104949	C6H12O2S-H-
Hochschule Mannheim	230616_SIMA9_lyo_20_1	2023-09-28_11h13m13s	C5H9NO4	M-H		C5H9NO4-H-	146.0458813	0.2217042	0.05	0.22515967	0.989189951	0.995413695	N-Acetylserine, L-Glutamic acid, O-Acetylserine, L-4-Hydroxyglutamate semialdehyde	HMDB0002931, HMDB0000148, HMDB0003011, HMDB0006556	0	21558	197079136	4	1	false	0.000587191	C6H12O2S-H-
Hochschule Mannheim	230616_SIMA9_norm_20_1	2023-09-28_11h23m51s	C5H9NO4	M-H		C5H9NO4-H-	146.0458813	0.19723074	0.05	0.200473232	0.988890246	0.994878651	N-Acetylserine, L-Glutamic acid, O-Acetylserine, L-4-Hydroxyglutamate semialdehyde	HMDB0002931, HMDB0000148, HMDB0003011, HMDB0006556	0	18702	126133472	4	1	false	0.000769794	C6H12O2S-H-
Hochschule Mannheim	230615_SIMA9_norm_20_1	2023-09-28_10h52m37s	C5H9NO4	M-H		C5H9NO4-H-	146.0458813	0.20314121	0.05	0.206777707	0.988696488	0.993645169	N-Acetylserine, L-Glutamic acid, O-Acetylserine, L-4-Hydroxyglutamate semialdehyde	HMDB0002931, HMDB0000148, HMDB0003011, HMDB0006556	0	15996	105400272	4	1	false	0.000138851	C6H12O2S-H-
Hochschule Mannheim	230615_SIMA9_lyo_20_1	2023-09-28_11h33m43s	C5H9NO4	M-H		C5H9NO4-H-	146.0458813	0.23617646	0.05	0.239729242	0.98906213	0.996074978	N-Acetylserine, L-Glutamic acid, O-Acetylserine, L-4-Hydroxyglutamate semialdehyde	HMDB0002931, HMDB0000148, HMDB0003011, HMDB0006556	0	29270	145056720	4	1	false	0.001137828	C6H12O2S-H-
Hochschule Mannheim	230618_SIMA9_lyo_20_1	2023-09-28_11h39m20s	C5H9NO4	M-H		C5H9NO4-H-	146.0458813	0.23664047	0.05	0.240290267	0.98929258	0.995469772	N-Acetylserine, L-Glutamic acid, O-Acetylserine, L-4-Hydroxyglutamate semialdehyde	HMDB0002931, HMDB0000148, HMDB0003011, HMDB0006556	0	19922	184292944	4	1	false	0.000514599	C6H12O2S-H-
Hochschule Mannheim	230618_SIMA9_norm_20_1	2023-09-28_11h44m16s	C5H9NO4	M-H		C5H9NO4-H-	146.0458813	0.23726636	0.05	0.240878388	0.989763011	0.995192577	N-Acetylserine, L-Glutamic acid, O-Acetylserine, L-4-Hydroxyglutamate semialdehyde	HMDB0002931, HMDB0000148, HMDB0003011, HMDB0006556	0	21764	119829848	4	1	false	0.000113579	C6H12O2S-H-
Hochschule Mannheim	231006_IPSC_35er_20_1	2023-10-10_16h22m19s	C5H9NO4	M-H		C5H9NO4-H-	146.0458813	0.35431334	0.1	0.358083978	0.992870567	0.996574975	N-Acetylserine, L-Glutamic acid, O-Acetylserine, L-4-Hydroxyglutamate semialdehyde	HMDB0002931, HMDB0000148, HMDB0003011, HMDB0006556	0	13262	614863680	4	1	false	0.002979566	C6H12O2S-H-
Hochschule Mannheim	231006_IPSC_68er_20_1	2023-10-10_15h39m51s	C5H9NO4	M-H		C5H9NO4-H-	146.0458813	0.196013	0.1	0.199021916	0.988417305	0.996422732	N-Acetylserine, L-Glutamic acid, O-Acetylserine, L-4-Hydroxyglutamate semialdehyde	HMDB0002931, HMDB0000148, HMDB0003011, HMDB0006556	0	4920	49706992	4	1	false	0.000347462	C6H12O2S-H-
Hochschule Mannheim	231027_68er_20_1	2023-11-02_08h57m04s	C5H9NO4	M-H		C5H9NO4-H-	146.0458813	0.6191685	0.05	0.624715463	0.992359729	0.998751622	N-Acetylserine, L-Glutamic acid, O-Acetylserine, L-4-Hydroxyglutamate semialdehyde	HMDB0002931, HMDB0000148, HMDB0003011, HMDB0006556	0	30606	486473504	4	1	false	0.004286274	C6H12O2S-H-
Hochschule Mannheim	231027_35er_20_1	2023-11-02_08h55m38s	C5H9NO4	M-H		C5H9NO4-H-	146.0458813	0.6430214	0.05	0.648492677	0.993017406	0.99853545	N-Acetylserine, L-Glutamic acid, O-Acetylserine, L-4-Hydroxyglutamate semialdehyde	HMDB0002931, HMDB0000148, HMDB0003011, HMDB0006556	0	29312	534968704	4	1			C6H12O2S-H-
Hochschule Mannheim	230908_Slide_F	2023-09-11_18h53m27s	C5H9NO4	M-H		C5H9NO4-H-	146.0458813	0.32624286	0.05	0.328982714	0.992451864	0.99921394	N-Acetylserine, L-Glutamic acid, O-Acetylserine, L-4-Hydroxyglutamate semialdehyde	HMDB0002931, HMDB0000148, HMDB0003011, HMDB0006556	0	41810	7392461824	4	1	false	1.67959E-05	C6H12O2S-H-
Hochschule Mannheim	231123_sc_fticr	2023-11-28_14h02m10s	C5H9NO4	M-H		C5H9NO4-H-	146.0458813	0.950569	0.05	0.95407745	0.999444778	0.996876109	N-Acetylserine, L-Glutamic acid, O-Acetylserine, L-4-Hydroxyglutamate semialdehyde	HMDB0002931, HMDB0000148, HMDB0003011, HMDB0006556	0	1314228608	4.19882E+11	4	0	false	7.94819E-05
Hochschule Mannheim	230601_SC	2023-06-01_19h16m41s	C5H9NO4	M-H		C5H9NO4-H-	146.0459246	0.788321	0.039285716	0.279059009	0.992732313	0.998258308	N-Acetylserine, L-Glutamic acid, O-Acetylserine, L-4-Hydroxyglutamate semialdehyde	HMDB0002931, HMDB0000148, HMDB0003011, HMDB0006556	0	15756	375969920	4	1			C6H12O2S-H-
Hochschule Mannheim	230220_EOC	2023-02-21_12h18m48s	C5H11NO2S	M-H		C5H11NO2S-H-	148.0436944	0.108055145	0.1	0.110886326	0.982972344	0.991348057	L-Methionine	HMDB0000696	0	2938	1350720	1	0	false	0.247867733
Hochschule Mannheim	230119_EOC	2023-01-19_20h15m05s	C5H11NO2S	M-H		C5H11NO2S-H-	148.0436944	0.102098085	0.1	0.10427557	0.989145951	0.989861996	L-Methionine	HMDB0000696	0	2846	1078866	1	0
Hochschule Mannheim	231006_IPSC_68er_20_1	2023-10-10_15h39m51s	C5H11NO2S	M-H		C5H11NO2S-H-	148.0437733	0.17866315	0.1	0.181460156	0.9875516	0.996997166	L-Methionine	HMDB0000696	0	4944	7467902	1	0	true	0.721227109
Hochschule Mannheim	231027_68er_20_1	2023-11-02_08h57m04s	C5H10O5	M-H		C5H10O5-H-	149.045547	0.24546397	0.1	0.250995706	0.980745426	0.997160751	L-Threo-2-pentulose, D-Xylulose, D-Xylose, D-Ribose, 2-Deoxyribonic acid, D-Ribulose, L-Arabinose, L-Ribulose, Beta-D-ribopyranose, Arabinofuranose, D-Apiose, D-Arabinose, 3-hydroxy-2,2-bis(hydroxymethyl)propanoic acid	HMDB0000751, HMDB0001644, HMDB0000098, HMDB0000283, HMDB0000366, HMDB0000621, HMDB0000646, HMDB0003371, HMDB0012194, HMDB0012325, HMDB0029941, HMDB0029942, HMDB0127617	0	7062	10492262	13	1	false	0.411866069	C6H14S2-H-
Hochschule Mannheim	230220_EOC	2023-02-21_12h18m48s	C5H4N4O2	M-H		C5H4N4O2-H-	151.0260705	0.28638065	0.05	0.290996378	0.98681721	0.997285146	Xanthine, Oxypurinol, 6,8-Dihydroxypurine	HMDB0000292, HMDB0000786, HMDB0001182	0	49022	4819942	3	0	true	0.860797286
Hochschule Mannheim	230512_SIMA9_500_20_1	2023-05-15_13h12m09s	C8H8O3	M-H		C8H8O3-H-	151.0399892	0.24920581	0.05	0.258068668	0.965877355	0.999771868	Mandelic acid, 2-(Hydroxymethyl)benzoic acid, Ortho-Hydroxyphenylacetic acid, p-Anisic acid, 3,4-Dihydroxyphenylacetaldehyde, 4-Hydroxy-3-methylbenzoic acid, Vanillin, 2,4'-Dihydroxyacetophenone, 2',3'-Dihydroxyacetophenone, 2',4'-Dihydroxyacetophenone, 2',6'-Dihydroxyacetophenone, 3',4'-Dihydroxyacetophenone, 3',5'-Dihydroxyacetophenone, Phenoxyacetic acid, Methyl furfuracrylate, Methylparaben, …	HMDB0000703, HMDB0032594, HMDB0000669, HMDB0001101, HMDB0003791, HMDB0004815, HMDB0012308, HMDB0029657, HMDB0029658, HMDB0029659, HMDB0029660, HMDB0029661, HMDB0029662, HMDB0031609, HMDB0032399, HMDB0032572, HMDB0032604, HMDB0032606, HMDB0032629, HMDB0125528, HMDB0124926, HMDB0137457	0	59706	110983112	22	1	false	0.017390186	C4H7FN2O3-H-
Hochschule Mannheim	231123_sc_fticr	2023-11-28_14h02m10s	C8H8O3	M-H		C8H8O3-H-	151.0400677	0.24527524	0.1	0.250897204	0.980942134	0.996585366	Mandelic acid, 2-(Hydroxymethyl)benzoic acid, Ortho-Hydroxyphenylacetic acid, p-Anisic acid, 3,4-Dihydroxyphenylacetaldehyde, 4-Hydroxy-3-methylbenzoic acid, Vanillin, 2,4'-Dihydroxyacetophenone, 2',3'-Dihydroxyacetophenone, 2',4'-Dihydroxyacetophenone, 2',6'-Dihydroxyacetophenone, 3',4'-Dihydroxyacetophenone, 3',5'-Dihydroxyacetophenone, Phenoxyacetic acid, Methyl furfuracrylate, Methylparaben, …	HMDB0000703, HMDB0032594, HMDB0000669, HMDB0001101, HMDB0003791, HMDB0004815, HMDB0012308, HMDB0029657, HMDB0029658, HMDB0029659, HMDB0029660, HMDB0029661, HMDB0029662, HMDB0031609, HMDB0032399, HMDB0032572, HMDB0032604, HMDB0032606, HMDB0032629, HMDB0125528, HMDB0124926, HMDB0137457	0	43170196	11295539200	22	0	false	4.75414E-05
Hochschule Mannheim	230405_SIMA9_direct	2023-04-05_13h15m50s	C7H6O4	M-H		C7H6O4-H-	153.0192537	0.4239541	0.1	0.430135602	0.993227477	0.992349666	2,4-Dihydroxybenzoic acid, Gentisic acid, 2-Pyrocatechuic acid, 2,6-Dihydroxybenzoic acid, 3,5-Dihydroxybenzoic acid, 2,4,6-trihydroxybenzaldehyde	HMDB0029666, HMDB0000152, HMDB0000397, HMDB0013676, HMDB0013677, HMDB0125090	0	137490	561310976	6	0	true	0.778115869
Hochschule Mannheim	230316_SC_10micron	2023-03-17_13h54m50s	C7H6O4	M-H		C7H6O4-H-	153.0192537	0.27901164	0.05	0.282194947	0.988863604	0.999854221	2,4-Dihydroxybenzoic acid, Gentisic acid, 2-Pyrocatechuic acid, 2,6-Dihydroxybenzoic acid, 3,5-Dihydroxybenzoic acid, 2,4,6-trihydroxybenzaldehyde	HMDB0029666, HMDB0000152, HMDB0000397, HMDB0013676, HMDB0013677, HMDB0125090	0	127564	242286608	6	1	false	0.05112534	C4H8NO3+Cl-
Hochschule Mannheim	230601_EOC	2023-06-01_19h12m06s	C7H6O4	M-H		C7H6O4-H-	153.0192537	0.65981317	0.05	0.66514331	0.992896067	0.999083896	2,4-Dihydroxybenzoic acid, Gentisic acid, 2-Pyrocatechuic acid, 2,6-Dihydroxybenzoic acid, 3,5-Dihydroxybenzoic acid, 2,4,6-trihydroxybenzaldehyde	HMDB0029666, HMDB0000152, HMDB0000397, HMDB0013676, HMDB0013677, HMDB0125090	0	91006	192431392	6	0
Hochschule Mannheim	230601_SIMA9	2023-06-01_19h12m42s	C7H6O4	M-H		C7H6O4-H-	153.0192537	0.53872126	0.05	0.542598464	0.993709053	0.999139924	2,4-Dihydroxybenzoic acid, Gentisic acid, 2-Pyrocatechuic acid, 2,6-Dihydroxybenzoic acid, 3,5-Dihydroxybenzoic acid, 2,4,6-trihydroxybenzaldehyde	HMDB0029666, HMDB0000152, HMDB0000397, HMDB0013676, HMDB0013677, HMDB0125090	0	99088	302792320	6	1	false	0.065190516	C4H8NO3+Cl-
Hochschule Mannheim	230505_SIMA9_100_1k_norm_20_1	2023-05-07_11h11m43s	C7H6O4	M-H		C7H6O4-H-	153.0192537	0.58129996	0.05	0.584819553	0.994793157	0.999184316	2,4-Dihydroxybenzoic acid, Gentisic acid, 2-Pyrocatechuic acid, 2,6-Dihydroxybenzoic acid, 3,5-Dihydroxybenzoic acid, 2,4,6-trihydroxybenzaldehyde	HMDB0029666, HMDB0000152, HMDB0000397, HMDB0013676, HMDB0013677, HMDB0125090	0	344150	35619102720	6	1	false	0.034084909	C4H8NO3+Cl-
Hochschule Mannheim	230316_SC_5micron	2023-03-17_13h54m41s	C7H6O4	M-H		C7H6O4-H-	153.0192537	0.19354899	0.05	0.196088063	0.987427926	0.999618655	2,4-Dihydroxybenzoic acid, Gentisic acid, 2-Pyrocatechuic acid, 2,6-Dihydroxybenzoic acid, 3,5-Dihydroxybenzoic acid, 2,4,6-trihydroxybenzaldehyde	HMDB0029666, HMDB0000152, HMDB0000397, HMDB0013676, HMDB0013677, HMDB0125090	0	43966	173403280	6	1	true	0.580560684	C4H8NO3+Cl-
Hochschule Mannheim	230511_sc_hcl_atp	2023-05-11_17h34m49s	C7H6O4	M-H		C7H6O4-H-	153.0192537	0.5958669	0.05	0.599534667	0.993957417	0.999924482	2,4-Dihydroxybenzoic acid, Gentisic acid, 2-Pyrocatechuic acid, 2,6-Dihydroxybenzoic acid, 3,5-Dihydroxybenzoic acid, 2,4,6-trihydroxybenzaldehyde	HMDB0029666, HMDB0000152, HMDB0000397, HMDB0013676, HMDB0013677, HMDB0125090	0	452709.875	154759520	6	0	false	0.005041394
Hochschule Mannheim	230222_IPSC	2023-02-22_16h21m43s	C7H6O4	M-H		C7H6O4-H-	153.0192537	0.18204956	0.1	0.184207098	0.989072766	0.999205997	2,4-Dihydroxybenzoic acid, Gentisic acid, 2-Pyrocatechuic acid, 2,6-Dihydroxybenzoic acid, 3,5-Dihydroxybenzoic acid, 2,4,6-trihydroxybenzaldehyde	HMDB0029666, HMDB0000152, HMDB0000397, HMDB0013676, HMDB0013677, HMDB0125090	0	109516	1774481408	6	0
Hochschule Mannheim	230426_SIMA9_100_wash	2023-04-26_17h28m14s	C7H6O4	M-H		C7H6O4-H-	153.0192537	0.38135564	0.05	0.388809357	0.987136345	0.99361087	2,4-Dihydroxybenzoic acid, Gentisic acid, 2-Pyrocatechuic acid, 2,6-Dihydroxybenzoic acid, 3,5-Dihydroxybenzoic acid, 2,4,6-trihydroxybenzaldehyde	HMDB0029666, HMDB0000152, HMDB0000397, HMDB0013676, HMDB0013677, HMDB0125090	0	133740	68091152	6	1			C4H8NO3+Cl-
Hochschule Mannheim	230330_EOC_2k	2023-03-30_17h27m42s	C7H6O4	M-H		C7H6O4-H-	153.0192537	0.23626003	0.05	0.240084287	0.987233075	0.99679723	2,4-Dihydroxybenzoic acid, Gentisic acid, 2-Pyrocatechuic acid, 2,6-Dihydroxybenzoic acid, 3,5-Dihydroxybenzoic acid, 2,4,6-trihydroxybenzaldehyde	HMDB0029666, HMDB0000152, HMDB0000397, HMDB0013676, HMDB0013677, HMDB0125090	0	130248	74530040	6	0
Hochschule Mannheim	230426_SIMA9_100_nowash	2023-04-26_17h27m25s	C7H6O4	M-H		C7H6O4-H-	153.0192537	0.5288021	0.05	0.536700198	0.989438262	0.99580136	2,4-Dihydroxybenzoic acid, Gentisic acid, 2-Pyrocatechuic acid, 2,6-Dihydroxybenzoic acid, 3,5-Dihydroxybenzoic acid, 2,4,6-trihydroxybenzaldehyde	HMDB0029666, HMDB0000152, HMDB0000397, HMDB0013676, HMDB0013677, HMDB0125090	0	144394	73792240	6	1			C4H8NO3+Cl-
Hochschule Mannheim	230302_EOC	2023-03-02_19h24m17s	C7H6O4	M-H		C7H6O4-H-	153.0192537	0.48561594	0.05	0.487039029	0.998169791	0.998906292	2,4-Dihydroxybenzoic acid, Gentisic acid, 2-Pyrocatechuic acid, 2,6-Dihydroxybenzoic acid, 3,5-Dihydroxybenzoic acid, 2,4,6-trihydroxybenzaldehyde	HMDB0029666, HMDB0000152, HMDB0000397, HMDB0013676, HMDB0013677, HMDB0125090	0	214106	3234578944	6	0	false	0.108720139
Hochschule Mannheim	230330_SIMA9_2k	2023-03-30_17h25m16s	C7H6O4	M-H		C7H6O4-H-	153.0192537	0.18007173	0.1	0.182635389	0.987920649	0.998018366	2,4-Dihydroxybenzoic acid, Gentisic acid, 2-Pyrocatechuic acid, 2,6-Dihydroxybenzoic acid, 3,5-Dihydroxybenzoic acid, 2,4,6-trihydroxybenzaldehyde	HMDB0029666, HMDB0000152, HMDB0000397, HMDB0013676, HMDB0013677, HMDB0125090	0	105280	113387808	6	0
Hochschule Mannheim	230525_sc_hcl_norm	2023-05-25_14h59m07s	C7H6O4	M-H		C7H6O4-H-	153.0192537	0.49895746	0.05	0.502962562	0.992053891	0.999982941	2,4-Dihydroxybenzoic acid, Gentisic acid, 2-Pyrocatechuic acid, 2,6-Dihydroxybenzoic acid, 3,5-Dihydroxybenzoic acid, 2,4,6-trihydroxybenzaldehyde	HMDB0029666, HMDB0000152, HMDB0000397, HMDB0013676, HMDB0013677, HMDB0125090	0	163625.2031	64290496	6	1	false	0.003381046	C4H8NO3+Cl-
Hochschule Mannheim	230119_EOC	2023-01-19_20h15m05s	C7H6O4	M-H		C7H6O4-H-	153.0192537	0.28639105	0.05	0.295089431	0.97118899	0.999314169	2,4-Dihydroxybenzoic acid, Gentisic acid, 2-Pyrocatechuic acid, 2,6-Dihydroxybenzoic acid, 3,5-Dihydroxybenzoic acid, 2,4,6-trihydroxybenzaldehyde	HMDB0029666, HMDB0000152, HMDB0000397, HMDB0013676, HMDB0013677, HMDB0125090	0	70958	1316442624	6	0
Hochschule Mannheim	230222_GoldSlide	2023-02-22_16h28m15s	C7H6O4	M-H		C7H6O4-H-	153.0192537	0.4081882	0.1	0.412449517	0.991051911	0.998603882	2,4-Dihydroxybenzoic acid, Gentisic acid, 2-Pyrocatechuic acid, 2,6-Dihydroxybenzoic acid, 3,5-Dihydroxybenzoic acid, 2,4,6-trihydroxybenzaldehyde	HMDB0029666, HMDB0000152, HMDB0000397, HMDB0013676, HMDB0013677, HMDB0125090	0	110582	1829283328	6	0	false	0.481704682
Hochschule Mannheim	221412_SC_DAN_encoding_32	2022-12-15_08h16m03s	C7H6O4	M-H		C7H6O4-H-	153.0192537	0.68314743	0.05	0.691077483	0.989464581	0.999050537	2,4-Dihydroxybenzoic acid, Gentisic acid, 2-Pyrocatechuic acid, 2,6-Dihydroxybenzoic acid, 3,5-Dihydroxybenzoic acid, 2,4,6-trihydroxybenzaldehyde	HMDB0029666, HMDB0000152, HMDB0000397, HMDB0013676, HMDB0013677, HMDB0125090	0	348624	857060864	6	0	false	0.068110295
Hochschule Mannheim	230524_sc_norm	2023-05-25_13h31m40s	C7H6O4	M-H		C7H6O4-H-	153.0192537	0.80606276	0.05	0.830938038	0.972477035	0.997518289	2,4-Dihydroxybenzoic acid, Gentisic acid, 2-Pyrocatechuic acid, 2,6-Dihydroxybenzoic acid, 3,5-Dihydroxybenzoic acid, 2,4,6-trihydroxybenzaldehyde	HMDB0029666, HMDB0000152, HMDB0000397, HMDB0013676, HMDB0013677, HMDB0125090	0	289866.5625	16390591	6	1	true	0.941117227	C4H8NO3+Cl-
Hochschule Mannheim	230330_SC	2023-03-30_17h25m08s	C7H6O4	M-H		C7H6O4-H-	153.0192537	0.56632763	0.05	0.578659807	0.979375701	0.999298174	2,4-Dihydroxybenzoic acid, Gentisic acid, 2-Pyrocatechuic acid, 2,6-Dihydroxybenzoic acid, 3,5-Dihydroxybenzoic acid, 2,4,6-trihydroxybenzaldehyde	HMDB0029666, HMDB0000152, HMDB0000397, HMDB0013676, HMDB0013677, HMDB0125090	0	135816	8914644	6	1	true	0.679448128	C4H8NO3+Cl-
Hochschule Mannheim	230220_SIMA9	2023-02-21_12h21m30s	C7H6O4	M-H		C7H6O4-H-	153.0192537	0.5535555	0.05	0.564593025	0.981094244	0.999343814	2,4-Dihydroxybenzoic acid, Gentisic acid, 2-Pyrocatechuic acid, 2,6-Dihydroxybenzoic acid, 3,5-Dihydroxybenzoic acid, 2,4,6-trihydroxybenzaldehyde	HMDB0029666, HMDB0000152, HMDB0000397, HMDB0013676, HMDB0013677, HMDB0125090	0	111494	2180178176	6	0	false	0.216008887
Hochschule Mannheim	230119_SIMA9_20_1.5	2023-01-22_00h57m42s	C7H6O4	M-H		C7H6O4-H-	153.0192537	0.7121741	0.05	0.717302124	0.997156967	0.99568176	2,4-Dihydroxybenzoic acid, Gentisic acid, 2-Pyrocatechuic acid, 2,6-Dihydroxybenzoic acid, 3,5-Dihydroxybenzoic acid, 2,4,6-trihydroxybenzaldehyde	HMDB0029666, HMDB0000152, HMDB0000397, HMDB0013676, HMDB0013677, HMDB0125090	0	68382	12932665344	6	1	false	0.308248758	C4H8NO3+Cl-
Hochschule Mannheim	230119_SIMA9	2023-01-19_20h13m34s	C7H6O4	M-H		C7H6O4-H-	153.0192537	0.18381028	0.1	0.189890445	0.968640737	0.999318593	2,4-Dihydroxybenzoic acid, Gentisic acid, 2-Pyrocatechuic acid, 2,6-Dihydroxybenzoic acid, 3,5-Dihydroxybenzoic acid, 2,4,6-trihydroxybenzaldehyde	HMDB0029666, HMDB0000152, HMDB0000397, HMDB0013676, HMDB0013677, HMDB0125090	0	70844	1368167680	6	0
Hochschule Mannheim	230220_EOC	2023-02-21_12h18m48s	C7H6O4	M-H		C7H6O4-H-	153.0192537	0.6470253	0.05	0.656128413	0.986537107	0.9995833	2,4-Dihydroxybenzoic acid, Gentisic acid, 2-Pyrocatechuic acid, 2,6-Dihydroxybenzoic acid, 3,5-Dihydroxybenzoic acid, 2,4,6-trihydroxybenzaldehyde	HMDB0029666, HMDB0000152, HMDB0000397, HMDB0013676, HMDB0013677, HMDB0125090	0	110900	2347096576	6	0	false	0.153827623
Hochschule Mannheim	230511_sc_meta	2023-05-11_20h17m20s	C7H6O4	M-H		C7H6O4-H-	153.0192537	0.21501537	0.05	0.217192494	0.990004568	0.999971226	2,4-Dihydroxybenzoic acid, Gentisic acid, 2-Pyrocatechuic acid, 2,6-Dihydroxybenzoic acid, 3,5-Dihydroxybenzoic acid, 2,4,6-trihydroxybenzaldehyde	HMDB0029666, HMDB0000152, HMDB0000397, HMDB0013676, HMDB0013677, HMDB0125090	0	449289.1563	248837520	6	1	false	0.000692446	C4H8NO3+Cl-
Hochschule Mannheim	230222_SC	2023-02-22_18h58m24s	C7H6O4	M-H		C7H6O4-H-	153.0192537	0.7980939	0.05	0.804830885	0.994222395	0.997391898	2,4-Dihydroxybenzoic acid, Gentisic acid, 2-Pyrocatechuic acid, 2,6-Dihydroxybenzoic acid, 3,5-Dihydroxybenzoic acid, 2,4,6-trihydroxybenzaldehyde	HMDB0029666, HMDB0000152, HMDB0000397, HMDB0013676, HMDB0013677, HMDB0125090	0	101870	230132000	6	0	false	4.49775E-05
Hochschule Mannheim	230119_EOC_20_1.5	2023-01-22_00h57m48s	C7H6O4	M-H		C7H6O4-H-	153.0192537	0.67631865	0.05	0.680853366	0.998114963	0.995215678	2,4-Dihydroxybenzoic acid, Gentisic acid, 2-Pyrocatechuic acid, 2,6-Dihydroxybenzoic acid, 3,5-Dihydroxybenzoic acid, 2,4,6-trihydroxybenzaldehyde	HMDB0029666, HMDB0000152, HMDB0000397, HMDB0013676, HMDB0013677, HMDB0125090	0	67082	13348040704	6	1	false	0.17291528	C4H8NO3+Cl-
Hochschule Mannheim	230503_SC_A	2023-05-04_09h52m16s	C7H6O4	M-H		C7H6O4-H-	153.0192537	0.4950986	0.05	0.499071408	0.992171696	0.999866849	2,4-Dihydroxybenzoic acid, Gentisic acid, 2-Pyrocatechuic acid, 2,6-Dihydroxybenzoic acid, 3,5-Dihydroxybenzoic acid, 2,4,6-trihydroxybenzaldehyde	HMDB0029666, HMDB0000152, HMDB0000397, HMDB0013676, HMDB0013677, HMDB0125090	0	388697.3125	652908224	6	1	false	9.22372E-06	C4H8NO3+Cl-
Hochschule Mannheim	230302_SIMA9	2023-03-02_19h24m41s	C7H6O4	M-H		C7H6O4-H-	153.0192537	0.48615184	0.05	0.487805008	0.997588897	0.999019736	2,4-Dihydroxybenzoic acid, Gentisic acid, 2-Pyrocatechuic acid, 2,6-Dihydroxybenzoic acid, 3,5-Dihydroxybenzoic acid, 2,4,6-trihydroxybenzaldehyde	HMDB0029666, HMDB0000152, HMDB0000397, HMDB0013676, HMDB0013677, HMDB0125090	0	210516	3145848320	6	0	false	0.099544071
Hochschule Mannheim	230512_SIMA9_100_20_1	2023-05-15_17h30m45s	C7H6O4	M-H		C7H6O4-H-	153.0192537	0.69044346	0.05	0.695795633	0.99430189	0.997994498	2,4-Dihydroxybenzoic acid, Gentisic acid, 2-Pyrocatechuic acid, 2,6-Dihydroxybenzoic acid, 3,5-Dihydroxybenzoic acid, 2,4,6-trihydroxybenzaldehyde	HMDB0029666, HMDB0000152, HMDB0000397, HMDB0013676, HMDB0013677, HMDB0125090	0	338812	10925978624	6	0	false	0.033792324
Hochschule Mannheim	230524_DMA_ITO_20_1	2023-05-26_17h57m13s	C7H6O4	M-H		C7H6O4-H-	153.0192537	0.71611595	0.05	0.728963364	0.982793012	0.999575456	2,4-Dihydroxybenzoic acid, Gentisic acid, 2-Pyrocatechuic acid, 2,6-Dihydroxybenzoic acid, 3,5-Dihydroxybenzoic acid, 2,4,6-trihydroxybenzaldehyde	HMDB0029666, HMDB0000152, HMDB0000397, HMDB0013676, HMDB0013677, HMDB0125090	0	327816	274844256	6	1	true	0.952461421	C4H8NO3+Cl-
Hochschule Mannheim	230222_MetalSlide	2023-02-22_16h36m38s	C7H6O4	M-H		C7H6O4-H-	153.0192537	0.5050242	0.05	0.51050718	0.990248611	0.999001403	2,4-Dihydroxybenzoic acid, Gentisic acid, 2-Pyrocatechuic acid, 2,6-Dihydroxybenzoic acid, 3,5-Dihydroxybenzoic acid, 2,4,6-trihydroxybenzaldehyde	HMDB0029666, HMDB0000152, HMDB0000397, HMDB0013676, HMDB0013677, HMDB0125090	0	110546	2001398528	6	0	false	0.30901593
Hochschule Mannheim	230512_SIMA9_500_20_1	2023-05-15_13h12m09s	C7H6O4	M-H		C7H6O4-H-	153.0192537	0.67472947	0.05	0.679559163	0.995073232	0.997808831	2,4-Dihydroxybenzoic acid, Gentisic acid, 2-Pyrocatechuic acid, 2,6-Dihydroxybenzoic acid, 3,5-Dihydroxybenzoic acid, 2,4,6-trihydroxybenzaldehyde	HMDB0029666, HMDB0000152, HMDB0000397, HMDB0013676, HMDB0013677, HMDB0125090	0	332382	11545329664	6	0	false	0.030756865
Hochschule Mannheim	230222_SC_10	2023-02-22_20h39m04s	C7H6O4	M-H		C7H6O4-H-	153.0192537	0.7390653	0.05	0.745092984	0.992634433	0.999270344	2,4-Dihydroxybenzoic acid, Gentisic acid, 2-Pyrocatechuic acid, 2,6-Dihydroxybenzoic acid, 3,5-Dihydroxybenzoic acid, 2,4,6-trihydroxybenzaldehyde	HMDB0029666, HMDB0000152, HMDB0000397, HMDB0013676, HMDB0013677, HMDB0125090	0	101704	506601600	6	0	false	0.003168079
Hochschule Mannheim	230608_SIMA9_lyo_20_1	2023-06-09_12h35m46s	C7H6O4	M-H		C7H6O4-H-	153.0192537	0.40942335	0.05	0.412232174	0.994172964	0.999007559	2,4-Dihydroxybenzoic acid, Gentisic acid, 2-Pyrocatechuic acid, 2,6-Dihydroxybenzoic acid, 3,5-Dihydroxybenzoic acid, 2,4,6-trihydroxybenzaldehyde	HMDB0029666, HMDB0000152, HMDB0000397, HMDB0013676, HMDB0013677, HMDB0125090	0	337754	33761945600	6	0	false	0.034865666
Hochschule Mannheim	230608_SIMA9_norm_20_1	2023-06-09_14h37m23s	C7H6O4	M-H		C7H6O4-H-	153.0192537	0.39408642	0.05	0.397059318	0.993453387	0.999053107	2,4-Dihydroxybenzoic acid, Gentisic acid, 2-Pyrocatechuic acid, 2,6-Dihydroxybenzoic acid, 3,5-Dihydroxybenzoic acid, 2,4,6-trihydroxybenzaldehyde	HMDB0029666, HMDB0000152, HMDB0000397, HMDB0013676, HMDB0013677, HMDB0125090	0	339044	37530914816	6	0	false	0.032701086
Hochschule Mannheim	230608_IPSC_rerun	2023-06-08_12h34m10s	C7H6O4	M-H		C7H6O4-H-	153.0192537	0.8666406	0.05	0.875884357	0.990292234	0.999145874	2,4-Dihydroxybenzoic acid, Gentisic acid, 2-Pyrocatechuic acid, 2,6-Dihydroxybenzoic acid, 3,5-Dihydroxybenzoic acid, 2,4,6-trihydroxybenzaldehyde	HMDB0029666, HMDB0000152, HMDB0000397, HMDB0013676, HMDB0013677, HMDB0125090	0	84406	936682240	6	1	false	0.223633081	C4H8NO3+Cl-
Hochschule Mannheim	230608_SIMA9_norm	2023-06-08_15h59m31s	C7H6O4	M-H		C7H6O4-H-	153.0192537	0.45569518	0.05	0.463284411	0.984004834	0.999607537	2,4-Dihydroxybenzoic acid, Gentisic acid, 2-Pyrocatechuic acid, 2,6-Dihydroxybenzoic acid, 3,5-Dihydroxybenzoic acid, 2,4,6-trihydroxybenzaldehyde	HMDB0029666, HMDB0000152, HMDB0000397, HMDB0013676, HMDB0013677, HMDB0125090	0	96372	1005985664	6	0	true	0.927497387
Hochschule Mannheim	230608_IPSC_rerun_20_1	2023-06-09_11h12m43s	C7H6O4	M-H		C7H6O4-H-	153.0192537	0.85792047	0.05	0.863831622	0.996539363	0.996605929	2,4-Dihydroxybenzoic acid, Gentisic acid, 2-Pyrocatechuic acid, 2,6-Dihydroxybenzoic acid, 3,5-Dihydroxybenzoic acid, 2,4,6-trihydroxybenzaldehyde	HMDB0029666, HMDB0000152, HMDB0000397, HMDB0013676, HMDB0013677, HMDB0125090	0	288884	3039312128	6	0	false	0.104767218
Hochschule Mannheim	230608_SIMA9_lyo	2023-06-08_15h59m48s	C7H6O4	M-H		C7H6O4-H-	153.0192537	0.4033616	0.05	0.410186323	0.983733072	0.999622694	2,4-Dihydroxybenzoic acid, Gentisic acid, 2-Pyrocatechuic acid, 2,6-Dihydroxybenzoic acid, 3,5-Dihydroxybenzoic acid, 2,4,6-trihydroxybenzaldehyde	HMDB0029666, HMDB0000152, HMDB0000397, HMDB0013676, HMDB0013677, HMDB0125090	0	93908	1030077568	6	0	true	0.846285284
Hochschule Mannheim	230615_SIMA9_lyo	2023-06-15_12h31m18s	C7H6O4	M-H		C7H6O4-H-	153.0192537	0.7171805	0.05	0.722899917	0.992650655	0.999433394	2,4-Dihydroxybenzoic acid, Gentisic acid, 2-Pyrocatechuic acid, 2,6-Dihydroxybenzoic acid, 3,5-Dihydroxybenzoic acid, 2,4,6-trihydroxybenzaldehyde	HMDB0029666, HMDB0000152, HMDB0000397, HMDB0013676, HMDB0013677, HMDB0125090	0	92452	302130720	6	1	true	0.886799097	C4H8NO3+Cl-
Hochschule Mannheim	230615_SIMA9_norm	2023-06-15_12h53m10s	C7H6O4	M-H		C7H6O4-H-	153.0192537	0.6469663	0.05	0.651910685	0.993053672	0.999357358	2,4-Dihydroxybenzoic acid, Gentisic acid, 2-Pyrocatechuic acid, 2,6-Dihydroxybenzoic acid, 3,5-Dihydroxybenzoic acid, 2,4,6-trihydroxybenzaldehyde	HMDB0029666, HMDB0000152, HMDB0000397, HMDB0013676, HMDB0013677, HMDB0125090	0	93154	359806144	6	1	true	0.775989771	C4H8NO3+Cl-
Hochschule Mannheim	230618_SIMA9_norm	2023-06-18_14h51m51s	C7H6O4	M-H		C7H6O4-H-	153.0192537	0.6554105	0.05	0.660772335	0.992647991	0.999231863	2,4-Dihydroxybenzoic acid, Gentisic acid, 2-Pyrocatechuic acid, 2,6-Dihydroxybenzoic acid, 3,5-Dihydroxybenzoic acid, 2,4,6-trihydroxybenzaldehyde	HMDB0029666, HMDB0000152, HMDB0000397, HMDB0013676, HMDB0013677, HMDB0125090	0	90966	441883904	6	1	true	0.969384193	C4H8NO3+Cl-
Hochschule Mannheim	230618_SIMA9_lyo	2023-06-18_14h51m30s	C7H6O4	M-H		C7H6O4-H-	153.0192537	0.70786643	0.05	0.713145602	0.993364624	0.999227567	2,4-Dihydroxybenzoic acid, Gentisic acid, 2-Pyrocatechuic acid, 2,6-Dihydroxybenzoic acid, 3,5-Dihydroxybenzoic acid, 2,4,6-trihydroxybenzaldehyde	HMDB0029666, HMDB0000152, HMDB0000397, HMDB0013676, HMDB0013677, HMDB0125090	0	99962	342086368	6	1	true	0.889882922	C4H8NO3+Cl-
Hochschule Mannheim	230616_SIMA9_lyo	2023-06-16_10h46m46s	C7H6O4	M-H		C7H6O4-H-	153.0192537	0.7942867	0.05	0.800751893	0.993038855	0.99887946	2,4-Dihydroxybenzoic acid, Gentisic acid, 2-Pyrocatechuic acid, 2,6-Dihydroxybenzoic acid, 3,5-Dihydroxybenzoic acid, 2,4,6-trihydroxybenzaldehyde	HMDB0029666, HMDB0000152, HMDB0000397, HMDB0013676, HMDB0013677, HMDB0125090	0	92812	243996496	6	1	true	0.972226083	C4H8NO3+Cl-
Hochschule Mannheim	230616_SIMA9_norm	2023-06-16_11h48m35s	C7H6O4	M-H		C7H6O4-H-	153.0192537	0.7263673	0.05	0.732814884	0.992026927	0.999168047	2,4-Dihydroxybenzoic acid, Gentisic acid, 2-Pyrocatechuic acid, 2,6-Dihydroxybenzoic acid, 3,5-Dihydroxybenzoic acid, 2,4,6-trihydroxybenzaldehyde	HMDB0029666, HMDB0000152, HMDB0000397, HMDB0013676, HMDB0013677, HMDB0125090	0	96666	305792992	6	1	true	0.795856237	C4H8NO3+Cl-
Hochschule Mannheim	230615_SIMA9_norm_20_1	2023-06-16_07h54m01s	C7H6O4	M-H		C7H6O4-H-	153.0192537	0.72417504	0.05	0.731300313	0.991132856	0.999116046	2,4-Dihydroxybenzoic acid, Gentisic acid, 2-Pyrocatechuic acid, 2,6-Dihydroxybenzoic acid, 3,5-Dihydroxybenzoic acid, 2,4,6-trihydroxybenzaldehyde	HMDB0029666, HMDB0000152, HMDB0000397, HMDB0013676, HMDB0013677, HMDB0125090	0	328002	1734582528	6	1	false	0.011667095	C4H8NO3+Cl-
Hochschule Mannheim	230331_sima9_fticr	2023-04-01_11h41m09s	C7H6O4	M-H		C7H6O4-H-	153.0193212	0.675709	0.1	0.681241435	0.992440371	0.99943426	2,4-Dihydroxybenzoic acid, Gentisic acid, 2-Pyrocatechuic acid, 2,6-Dihydroxybenzoic acid, 3,5-Dihydroxybenzoic acid, 2,4,6-trihydroxybenzaldehyde	HMDB0029666, HMDB0000152, HMDB0000397, HMDB0013676, HMDB0013677, HMDB0125090	0	116173480	2.15542E+11	6	1	false	0.453379601	C4H8NO3+Cl-
Hochschule Mannheim	230804_DMA_Gold_20_1.25	2023-08-05_13h51m43s	C7H6O4	M-H		C7H6O4-H-	153.0193322	0.8889432	0.05	0.894042831	0.995949317	0.998339967	2,4-Dihydroxybenzoic acid, Gentisic acid, 2-Pyrocatechuic acid, 2,6-Dihydroxybenzoic acid, 3,5-Dihydroxybenzoic acid, 2,4,6-trihydroxybenzaldehyde	HMDB0029666, HMDB0000152, HMDB0000397, HMDB0013676, HMDB0013677, HMDB0125090	0	474774	27043084288	6	0	false	0.00313645
Hochschule Mannheim	230616_SIMA9_lyo_20_1	2023-09-28_11h13m13s	C7H6O4	M-H		C7H6O4-H-	153.0193322	0.8038929	0.05	0.811906394	0.991073746	0.999047828	2,4-Dihydroxybenzoic acid, Gentisic acid, 2-Pyrocatechuic acid, 2,6-Dihydroxybenzoic acid, 3,5-Dihydroxybenzoic acid, 2,4,6-trihydroxybenzaldehyde	HMDB0029666, HMDB0000152, HMDB0000397, HMDB0013676, HMDB0013677, HMDB0125090	0	328894	1649786752	6	1	false	0.095885552	C4H8NO3+Cl-
Hochschule Mannheim	230616_SIMA9_norm_20_1	2023-09-28_11h23m51s	C7H6O4	M-H		C7H6O4-H-	153.0193322	0.75118303	0.05	0.759088536	0.990644516	0.998930983	2,4-Dihydroxybenzoic acid, Gentisic acid, 2-Pyrocatechuic acid, 2,6-Dihydroxybenzoic acid, 3,5-Dihydroxybenzoic acid, 2,4,6-trihydroxybenzaldehyde	HMDB0029666, HMDB0000152, HMDB0000397, HMDB0013676, HMDB0013677, HMDB0125090	0	331282	1695764608	6	1	false	0.004093935	C4H8NO3+Cl-
Hochschule Mannheim	230615_SIMA9_norm_20_1	2023-09-28_10h52m37s	C7H6O4	M-H		C7H6O4-H-	153.0193322	0.72417504	0.05	0.731300313	0.991132856	0.999116046	2,4-Dihydroxybenzoic acid, Gentisic acid, 2-Pyrocatechuic acid, 2,6-Dihydroxybenzoic acid, 3,5-Dihydroxybenzoic acid, 2,4,6-trihydroxybenzaldehyde	HMDB0029666, HMDB0000152, HMDB0000397, HMDB0013676, HMDB0013677, HMDB0125090	0	328002	1734582528	6	1	false	0.011667095	C4H8NO3+Cl-
Hochschule Mannheim	230615_SIMA9_lyo_20_1	2023-09-28_11h33m43s	C7H6O4	M-H		C7H6O4-H-	153.0193322	0.7574126	0.05	0.765209372	0.990813647	0.998987973	2,4-Dihydroxybenzoic acid, Gentisic acid, 2-Pyrocatechuic acid, 2,6-Dihydroxybenzoic acid, 3,5-Dihydroxybenzoic acid, 2,4,6-trihydroxybenzaldehyde	HMDB0029666, HMDB0000152, HMDB0000397, HMDB0013676, HMDB0013677, HMDB0125090	0	330260	1884102656	6	1	false	0.057888757	C4H8NO3+Cl-
Hochschule Mannheim	230618_SIMA9_lyo_20_1	2023-09-28_11h39m20s	C7H6O4	M-H		C7H6O4-H-	153.0193322	0.75364614	0.05	0.759895398	0.992709636	0.999059667	2,4-Dihydroxybenzoic acid, Gentisic acid, 2-Pyrocatechuic acid, 2,6-Dihydroxybenzoic acid, 3,5-Dihydroxybenzoic acid, 2,4,6-trihydroxybenzaldehyde	HMDB0029666, HMDB0000152, HMDB0000397, HMDB0013676, HMDB0013677, HMDB0125090	0	334572	2025158528	6	1	false	0.186439231	C4H8NO3+Cl-
Hochschule Mannheim	230618_SIMA9_norm_20_1	2023-09-28_11h44m16s	C7H6O4	M-H		C7H6O4-H-	153.0193322	0.7372923	0.05	0.743936838	0.992068038	0.998992342	2,4-Dihydroxybenzoic acid, Gentisic acid, 2-Pyrocatechuic acid, 2,6-Dihydroxybenzoic acid, 3,5-Dihydroxybenzoic acid, 2,4,6-trihydroxybenzaldehyde	HMDB0029666, HMDB0000152, HMDB0000397, HMDB0013676, HMDB0013677, HMDB0125090	0	345910	2430221824	6	1	false	0.045077506	C4H8NO3+Cl-
Hochschule Mannheim	231006_IPSC_35er_20_1	2023-10-10_16h22m19s	C7H6O4	M-H		C7H6O4-H-	153.0193322	0.9274694	0.05	0.938250568	0.988741802	0.999764829	2,4-Dihydroxybenzoic acid, Gentisic acid, 2-Pyrocatechuic acid, 2,6-Dihydroxybenzoic acid, 3,5-Dihydroxybenzoic acid, 2,4,6-trihydroxybenzaldehyde	HMDB0029666, HMDB0000152, HMDB0000397, HMDB0013676, HMDB0013677, HMDB0125090	0	424356	293410496	6	0	true	0.928455114
Hochschule Mannheim	231006_IPSC_68er_20_1	2023-10-10_15h39m51s	C7H6O4	M-H		C7H6O4-H-	153.0193322	0.9316573	0.05	0.942091956	0.989185067	0.999736056	2,4-Dihydroxybenzoic acid, Gentisic acid, 2-Pyrocatechuic acid, 2,6-Dihydroxybenzoic acid, 3,5-Dihydroxybenzoic acid, 2,4,6-trihydroxybenzaldehyde	HMDB0029666, HMDB0000152, HMDB0000397, HMDB0013676, HMDB0013677, HMDB0125090	0	443928	308880448	6	0	true	0.856981874
Hochschule Mannheim	231027_68er_20_1	2023-11-02_08h57m04s	C7H6O4	M-H		C7H6O4-H-	153.0193322	0.903338	0.05	0.90512395	0.998684167	0.999341809	2,4-Dihydroxybenzoic acid, Gentisic acid, 2-Pyrocatechuic acid, 2,6-Dihydroxybenzoic acid, 3,5-Dihydroxybenzoic acid, 2,4,6-trihydroxybenzaldehyde	HMDB0029666, HMDB0000152, HMDB0000397, HMDB0013676, HMDB0013677, HMDB0125090	0	461916	7216518144	6	0	false	0.011084349
Hochschule Mannheim	231027_35er_20_1	2023-11-02_08h55m38s	C7H6O4	M-H		C7H6O4-H-	153.0193322	0.889746	0.05	0.891772362	0.998465514	0.999261107	2,4-Dihydroxybenzoic acid, Gentisic acid, 2-Pyrocatechuic acid, 2,6-Dihydroxybenzoic acid, 3,5-Dihydroxybenzoic acid, 2,4,6-trihydroxybenzaldehyde	HMDB0029666, HMDB0000152, HMDB0000397, HMDB0013676, HMDB0013677, HMDB0125090	0	462772	6810893312	6	0
Hochschule Mannheim	230908_Slide_F	2023-09-11_18h53m27s	C7H6O4	M-H		C7H6O4-H-	153.0193322	0.8474715	0.05	0.862284738	0.983672843	0.999133902	2,4-Dihydroxybenzoic acid, Gentisic acid, 2-Pyrocatechuic acid, 2,6-Dihydroxybenzoic acid, 3,5-Dihydroxybenzoic acid, 2,4,6-trihydroxybenzaldehyde	HMDB0029666, HMDB0000152, HMDB0000397, HMDB0013676, HMDB0013677, HMDB0125090	0	319766	166329760	6	1	true	0.764702559	C4H8NO3+Cl-
Hochschule Mannheim	231123_sc_fticr	2023-11-28_14h02m10s	C7H6O4	M-H		C7H6O4-H-	153.0193322	0.9160141	0.05	0.922460957	0.993780346	0.999226048	2,4-Dihydroxybenzoic acid, Gentisic acid, 2-Pyrocatechuic acid, 2,6-Dihydroxybenzoic acid, 3,5-Dihydroxybenzoic acid, 2,4,6-trihydroxybenzaldehyde	HMDB0029666, HMDB0000152, HMDB0000397, HMDB0013676, HMDB0013677, HMDB0125090	0	2779694080	1.64142E+11	6	0	false	1.12774E-05
Hochschule Mannheim	230601_SC	2023-06-01_19h16m41s	C7H6O4	M-H		C7H6O4-H-	153.0193776	0.8250924	0.01875	0.635320007	0.988854089	0.999962673	2,4-Dihydroxybenzoic acid, Gentisic acid, 2-Pyrocatechuic acid, 2,6-Dihydroxybenzoic acid, 3,5-Dihydroxybenzoic acid, 2,4,6-trihydroxybenzaldehyde	HMDB0029666, HMDB0000152, HMDB0000397, HMDB0013676, HMDB0013677, HMDB0125090	0	286550	144348432	6	1			C4H8NO3+Cl-
Hochschule Mannheim	230615_SIMA9_lyo_20_1	2023-06-15_19h47m33s	C7H6O4	M-H		C7H6O4-H-	153.0193776	0.7673127	0.06818182	0.752706151	0.990109161	0.999061315	2,4-Dihydroxybenzoic acid, Gentisic acid, 2-Pyrocatechuic acid, 2,6-Dihydroxybenzoic acid, 3,5-Dihydroxybenzoic acid, 2,4,6-trihydroxybenzaldehyde	HMDB0029666, HMDB0000152, HMDB0000397, HMDB0013676, HMDB0013677, HMDB0125090	0	330260	1997088896	6	1	false	0.053129368	C4H8NO3+Cl-
Hochschule Mannheim	20221116_1k_cells_DAN_neg_cells_2sigma_281.2455	2022-11-18_11h54m25s	C2H5O6P	M-H		C2H5O6P-H-	154.9750194	0.61716354	0.1	0.641293391	0.998052561	0.964250986	Phosphoglycolic acid	HMDB0000816	0	213889	907192576	1	0	false	0.000860765
Hochschule Mannheim	221412_SC_DAN_encoding_32	2022-12-15_08h16m03s	C10H9NO	M-H		C10H9NO-H-	158.061059	0.1651841	0.05	0.169781492	0.974690921	0.9981848	Indoleacetaldehyde	HMDB0001190	0	17154	98814608	1	1	false	0.025308907	C5H9N3O3-
Hochschule Mannheim	230524_sc_norm	2023-05-25_13h31m40s	C10H9NO	M-H		C10H9NO-H-	158.061059	0.046050783	0.1	0.047020493	0.982335525	0.996988121	Indoleacetaldehyde	HMDB0001190	0	3044.35498	78994112	1	0	false	2.4616E-05
Hochschule Mannheim	230119_SIMA9	2023-01-19_20h13m34s	C10H9NO	M-H		C10H9NO-H-	158.061059	0.16236424	0.1	0.165787476	0.981291562	0.998023173	Indoleacetaldehyde	HMDB0001190	0	18120	223171696	1	1			C5H9N3O3-
Hochschule Mannheim	230119_EOC	2023-01-19_20h15m05s	C10H9NO	M-H		C10H9NO-H-	158.061059	0.1474012	0.1	0.15055449	0.98095323	0.998065447	Indoleacetaldehyde	HMDB0001190	0	18814	226558672	1	0
Hochschule Mannheim	230220_EOC	2023-02-21_12h18m48s	C10H9NO	M-H		C10H9NO-H-	158.061059	0.13546218	0.1	0.138687024	0.977850446	0.998871859	Indoleacetaldehyde	HMDB0001190	0	20632	310739936	1	0	true	0.700762391
Hochschule Mannheim	20221116_1k_cells_DAN_neg_cells_2sigma_281.2455	2022-11-18_11h54m25s	C10H9NO	M-H		C10H9NO-H-	158.061059	0.8530966	0.05	0.869376078	0.988093987	0.993098385	Indoleacetaldehyde	HMDB0001190	0	53339	42212196	1	1	false	0.009591575	C7H12O4-H-
Hochschule Mannheim	230119_EOC_20_1.5	2023-01-22_00h57m48s	C10H9NO	M-H		C10H9NO-H-	158.061059	0.10487077	0.1	0.107718211	0.976015141	0.997490441	Indoleacetaldehyde	HMDB0001190	0	17508	1201422336	1	1	false	0.103119299	C5H9N3O3-
Hochschule Mannheim	230608_IPSC_rerun	2023-06-08_12h34m10s	C10H9NO	M-H		C10H9NO-H-	158.061059	0.31233665	0.1	0.316533976	0.988770376	0.997946288	Indoleacetaldehyde	HMDB0001190	0	7020	41247328	1	0	false	0.424893081
Hochschule Mannheim	230331_sima9_fticr	2023-04-01_11h41m09s	C10H9NO	M-H		C10H9NO-H-	158.0611265	0.69913626	0.1	0.701865331	0.997312295	0.99879619	Indoleacetaldehyde	HMDB0001190	0	12644753	67838504960	1	0	false	0.437227219
Hochschule Mannheim	231006_IPSC_35er_20_1	2023-10-10_16h22m19s	C10H9NO	M-H		C10H9NO-H-	158.0611375	0.20121154	0.1	0.205873576	0.980898499	0.996387368	Indoleacetaldehyde	HMDB0001190	0	14550	980543424	1	0	false	0.029885022
Hochschule Mannheim	231006_IPSC_68er_20_1	2023-10-10_15h39m51s	C10H9NO	M-H		C10H9NO-H-	158.0611375	0.18653144	0.1	0.190873819	0.980312588	0.996875866	Indoleacetaldehyde	HMDB0001190	0	19394	999179264	1	0	false	0.002821891
Hochschule Mannheim	231123_sc_fticr	2023-11-28_14h02m10s	C10H9NO	M-H		C10H9NO-H-	158.0611375	0.8937828	0.05	0.902932792	0.995745988	0.994095238	Indoleacetaldehyde	HMDB0001190	0	258824928	83412844544	1	0	false	0.00190889
Hochschule Mannheim	230316_sc_5micron_trp_norm	2023-03-17_15h39m25s	C7H13NO3	M-H		C7H13NO3-H-	158.0821883	0.07316135	0.1	0.074780864	0.981839482	0.996439053	2-Methylbutyrylglycine, Isovalerylglycine, Valerylglycine, N-Acetylvaline, 3-Dehydrocarnitine, 5-Acetamidovalerate, 4-Hydroxystachydrine, Turicine, Betonicine, Calystegine A6	HMDB0000339, HMDB0000678, HMDB0000927, HMDB0011757, HMDB0012154, HMDB0012175, HMDB0029230, HMDB0029409, HMDB0029412, HMDB0031345	0	17256.41602	30850174	10	2	false	0.000359492	C8H15NS-H-, C8H16OS-H-
Hochschule Mannheim	230330_SC	2023-03-30_17h25m08s	C9H12N2O	M-H		C9H12N2O-H-	163.0876081	0.06446905	0.1	0.073840443	0.8755491	0.997186654	Kynuramine	HMDB0012246	0	3232	617552	1	0	true	0.926807284
Hochschule Mannheim	230330_SC	2023-03-30_17h25m08s	C8H12N4	M-H		C8H12N4-H-	163.0988415	0.08745891	0.1	0.093711926	0.933625151	0.999623903	1-Pyrimidinylpiperazine	HMDB0061017	0	3452	154470	1	0	true	0.763083041
Hochschule Mannheim	230405_SIMA9_direct	2023-04-05_13h15m50s	C9H11NO2	M-H		C9H11NO2-H-	164.0716237	0.35891205	0.1	0.367207809	0.981998581	0.995325796	3-Pyridinebutanoic acid, Norsalsolinol	HMDB0001007, HMDB0006044	0	9596	7265780	2	0	true	0.697351754
Hochschule Mannheim	230601_EOC	2023-06-01_19h12m06s	C9H11NO2	M-H		C9H11NO2-H-	164.0716237	0.044778053	0.1	0.045553908	0.988595142	0.994308363	3-Pyridinebutanoic acid, Norsalsolinol	HMDB0001007, HMDB0006044	0	2160	1185504	2	0
Hochschule Mannheim	230330_EOC_2k	2023-03-30_17h27m42s	C9H11NO2	M-H		C9H11NO2-H-	164.0716237	0.11684062	0.1	0.120034207	0.981480433	0.991761364	3-Pyridinebutanoic acid, Norsalsolinol	HMDB0001007, HMDB0006044	0	3088	3663754	2	0
Hochschule Mannheim	230426_SIMA9_100_nowash	2023-04-26_17h27m25s	C9H11NO2	M-H		C9H11NO2-H-	164.0716237	0.11753905	0.1	0.120375539	0.980609772	0.995744008	3-Pyridinebutanoic acid, Norsalsolinol	HMDB0001007, HMDB0006044	0	3148	1872378	2	0
Hochschule Mannheim	230302_EOC	2023-03-02_19h24m17s	C9H11NO2	M-H		C9H11NO2-H-	164.0716237	0.67347836	0.05	0.684489027	0.987309912	0.996560445	3-Pyridinebutanoic acid, Norsalsolinol	HMDB0001007, HMDB0006044	0	23446	35390064	2	0	true	0.677815378
Hochschule Mannheim	230119_EOC	2023-01-19_20h15m05s	C9H11NO2	M-H		C9H11NO2-H-	164.0716237	0.53579843	0.05	0.545205433	0.986982266	0.995707773	3-Pyridinebutanoic acid, Norsalsolinol	HMDB0001007, HMDB0006044	0	16158	10537272	2	0
Hochschule Mannheim	230222_GoldSlide	2023-02-22_16h28m15s	C9H11NO2	M-H		C9H11NO2-H-	164.0716237	0.5880636	0.05	0.597787532	0.987483715	0.996202189	3-Pyridinebutanoic acid, Norsalsolinol	HMDB0001007, HMDB0006044	0	21038	17508152	2	0	true	0.965630651
Hochschule Mannheim	230405_SIMA9_indirect	2023-04-05_15h53m57s	C9H11NO2	M-H		C9H11NO2-H-	164.0716237	0.40583318	0.1	0.415046862	0.983522655	0.99418239	3-Pyridinebutanoic acid, Norsalsolinol	HMDB0001007, HMDB0006044	0	7904	19014708	2	0	false	0.038805321
Hochschule Mannheim	230220_SIMA9	2023-02-21_12h21m30s	C9H11NO2	M-H		C9H11NO2-H-	164.0716237	0.30329144	0.05	0.311197697	0.983402085	0.991043369	3-Pyridinebutanoic acid, Norsalsolinol	HMDB0001007, HMDB0006044	0	5770	5719018	2	0	true	0.929358065
Hochschule Mannheim	230119_SIMA9	2023-01-19_20h13m34s	C9H11NO2	M-H		C9H11NO2-H-	164.0716237	0.34616363	0.05	0.353429431	0.985124387	0.994231783	3-Pyridinebutanoic acid, Norsalsolinol	HMDB0001007, HMDB0006044	0	7870	3597526	2	0
Hochschule Mannheim	230220_EOC	2023-02-21_12h18m48s	C9H11NO2	M-H		C9H11NO2-H-	164.0716237	0.6002028	0.05	0.610027478	0.987072114	0.996780987	3-Pyridinebutanoic acid, Norsalsolinol	HMDB0001007, HMDB0006044	0	17472	15790390	2	0	false	0.352330923
Hochschule Mannheim	230119_EOC_20_1.5	2023-01-22_00h57m48s	C9H11NO2	M-H		C9H11NO2-H-	164.0716237	0.18022175	0.05	0.184712258	0.97870957	0.996913902	3-Pyridinebutanoic acid, Norsalsolinol	HMDB0001007, HMDB0006044	0	6816	45578032	2	0	false	0.231299758
Hochschule Mannheim	230302_SIMA9	2023-03-02_19h24m41s	C9H11NO2	M-H		C9H11NO2-H-	164.0716237	0.26329044	0.1	0.270147783	0.983106065	0.991364399	3-Pyridinebutanoic acid, Norsalsolinol	HMDB0001007, HMDB0006044	0	5378	6779078	2	0	true	0.694360554
Hochschule Mannheim	230222_MetalSlide	2023-02-22_16h36m38s	C9H11NO2	M-H		C9H11NO2-H-	164.0716237	0.66449153	0.05	0.673694665	0.988714001	0.997598227	3-Pyridinebutanoic acid, Norsalsolinol	HMDB0001007, HMDB0006044	0	22504	17157110	2	0	true	0.643210351
Hochschule Mannheim	231006_IPSC_35er_20_1	2023-10-10_16h22m19s	C9H11NO2	M-H		C9H11NO2-H-	164.0717022	0.36270952	0.05	0.368862919	0.98562211	0.997662229	3-Pyridinebutanoic acid, Norsalsolinol	HMDB0001007, HMDB0006044	0	13666	18263208	2	0	true	0.98419708
Hochschule Mannheim	231006_IPSC_68er_20_1	2023-10-10_15h39m51s	C9H11NO2	M-H		C9H11NO2-H-	164.0717022	0.5486105	0.05	0.555809076	0.989378066	0.997645441	3-Pyridinebutanoic acid, Norsalsolinol	HMDB0001007, HMDB0006044	0	13848	35016648	2	0	true	0.5245803
Hochschule Mannheim	231027_68er_20_1	2023-11-02_08h57m04s	C9H11NO2	M-H		C9H11NO2-H-	164.0717022	0.5171461	0.05	0.521826209	0.992168526	0.998853791	3-Pyridinebutanoic acid, Norsalsolinol	HMDB0001007, HMDB0006044	0	12754	34838000	2	0	false	0.463893026
Hochschule Mannheim	231027_35er_20_1	2023-11-02_08h55m38s	C9H11NO2	M-H		C9H11NO2-H-	164.0717022	0.3185337	0.1	0.32218225	0.990276595	0.998383132	3-Pyridinebutanoic acid, Norsalsolinol	HMDB0001007, HMDB0006044	0	8812	19830426	2	0
Hochschule Mannheim	231123_sc_fticr	2023-11-28_14h02m10s	C9H11NO2	M-H		C9H11NO2-H-	164.0717022	0.701135	0.05	0.710559191	0.994342553	0.992351047	3-Pyridinebutanoic acid, Norsalsolinol	HMDB0001007, HMDB0006044	0	69564208	16097939456	2	0	false	1.89644E-05
Hochschule Mannheim	231027_68er_20_1	2023-11-02_08h57m04s	C5H10O6	M-H		C5H10O6-H-	165.0404616	0.46713534	0.05	0.492794491	0.950044323	0.997775901	Arabinonic acid, Ribonic acid	HMDB0000539, HMDB0000867	0	18642	24827252	2	2	false	0.369450897	C5H11NO3S-H-, C6H6N4O2-H-
Hochschule Mannheim	231123_sc_fticr	2023-11-28_14h02m10s	C3H9N3O3S	M-H		C3H9N3O3S-H-	166.0291859	0.17533	0.1	0.179539132	0.982389978	0.994061303	Taurocyamine	HMDB0003584	0	43098444	10573418496	1	0	false	7.04236E-06
Hochschule Mannheim	230330_SC	2023-03-30_17h25m08s	C10H17NO	M-H		C10H17NO-H-	166.1236592	0.08415103	0.1	0.090278275	0.933804029	0.998206593	Myrtine, Buccoxime	HMDB0030371, HMDB0036030	0	642	218394	2	0	true	0.998843431
Hochschule Mannheim	230618_SIMA9_norm_20_1	2023-09-28_11h44m16s	C5H4N4O3	M-H		C5H4N4O3-H-	167.0210636	0.30357376	0.05	0.313570701	0.971207814	0.996819594	Uric acid	HMDB0000289	0	146464	7911090	1	0	true	0.703482509
Hochschule Mannheim	230601_EOC	2023-06-01_19h12m06s	C8H8O4	M-H		C8H8O4-H-	167.0349038	0.07101376	0.05	0.085667835	0.829856277	0.998899631	3-Hydroxymandelic acid, 2',4',6'-Trihydroxyacetophenone, 3,4-Dihydroxymandelaldehyde, 2,6-Dimethoxy-1,4-benzoquinone, Homogentisic acid, p-Hydroxymandelic acid, 3,4-Dihydroxybenzeneacetic acid, 3-hydroxy-5-methoxybenzoic acid, 2-hydroxy-4-methoxybenzoic acid, 3-hydroxy-2-methoxybenzoic acid	HMDB0000750, HMDB0029644, HMDB0006242, HMDB0029673, HMDB0000130, HMDB0000822, HMDB0001336, HMDB0125536, HMDB0131176, HMDB0140902	0	9414	10085782	10	0
Hochschule Mannheim	230601_SIMA9	2023-06-01_19h12m42s	C8H8O4	M-H		C8H8O4-H-	167.0349038	0.04672708	0.1	0.0573662	0.816089397	0.998101756	3-Hydroxymandelic acid, 2',4',6'-Trihydroxyacetophenone, 3,4-Dihydroxymandelaldehyde, 2,6-Dimethoxy-1,4-benzoquinone, Homogentisic acid, p-Hydroxymandelic acid, 3,4-Dihydroxybenzeneacetic acid, 3-hydroxy-5-methoxybenzoic acid, 2-hydroxy-4-methoxybenzoic acid, 3-hydroxy-2-methoxybenzoic acid	HMDB0000750, HMDB0029644, HMDB0006242, HMDB0029673, HMDB0000130, HMDB0000822, HMDB0001336, HMDB0125536, HMDB0131176, HMDB0140902	0	6842	9255172	10	0	false	0.022866687
Hochschule Mannheim	230426_SIMA9_100_nowash	2023-04-26_17h27m25s	C8H8O4	M-H		C8H8O4-H-	167.0349038	0.10705541	0.1	0.120131318	0.892605625	0.998372881	3-Hydroxymandelic acid, 2',4',6'-Trihydroxyacetophenone, 3,4-Dihydroxymandelaldehyde, 2,6-Dimethoxy-1,4-benzoquinone, Homogentisic acid, p-Hydroxymandelic acid, 3,4-Dihydroxybenzeneacetic acid, 3-hydroxy-5-methoxybenzoic acid, 2-hydroxy-4-methoxybenzoic acid, 3-hydroxy-2-methoxybenzoic acid	HMDB0000750, HMDB0029644, HMDB0006242, HMDB0029673, HMDB0000130, HMDB0000822, HMDB0001336, HMDB0125536, HMDB0131176, HMDB0140902	0	11656	2541572	10	0
Hochschule Mannheim	230119_EOC	2023-01-19_20h15m05s	C8H8O4	M-H		C8H8O4-H-	167.0349038	0.09610043	0.1	0.107319172	0.896616748	0.998714056	3-Hydroxymandelic acid, 2',4',6'-Trihydroxyacetophenone, 3,4-Dihydroxymandelaldehyde, 2,6-Dimethoxy-1,4-benzoquinone, Homogentisic acid, p-Hydroxymandelic acid, 3,4-Dihydroxybenzeneacetic acid, 3-hydroxy-5-methoxybenzoic acid, 2-hydroxy-4-methoxybenzoic acid, 3-hydroxy-2-methoxybenzoic acid	HMDB0000750, HMDB0029644, HMDB0006242, HMDB0029673, HMDB0000130, HMDB0000822, HMDB0001336, HMDB0125536, HMDB0131176, HMDB0140902	0	12870	8957530	10	0
Hochschule Mannheim	231123_sc_fticr	2023-11-28_14h02m10s	C8H8O4	M-H		C8H8O4-H-	167.0349823	0.3961673	0.1	0.403378788	0.983903576	0.998189563	3-Hydroxymandelic acid, 2',4',6'-Trihydroxyacetophenone, 3,4-Dihydroxymandelaldehyde, 2,6-Dimethoxy-1,4-benzoquinone, Homogentisic acid, p-Hydroxymandelic acid, 3,4-Dihydroxybenzeneacetic acid, 3-hydroxy-5-methoxybenzoic acid, 2-hydroxy-4-methoxybenzoic acid, 3-hydroxy-2-methoxybenzoic acid	HMDB0000750, HMDB0029644, HMDB0006242, HMDB0029673, HMDB0000130, HMDB0000822, HMDB0001336, HMDB0125536, HMDB0131176, HMDB0140902	0	158213776	16363265024	10	0	false	1.01326E-05
Hochschule Mannheim	230601_SC	2023-06-01_19h16m41s	C8H8O4	M-H		C8H8O4-H-	167.0350318	0.76820844	0.051612902	0.059381739	0.946498022	0.989858588	3-Hydroxymandelic acid, 2',4',6'-Trihydroxyacetophenone, 3,4-Dihydroxymandelaldehyde, 2,6-Dimethoxy-1,4-benzoquinone, Homogentisic acid, p-Hydroxymandelic acid, 3,4-Dihydroxybenzeneacetic acid, 3-hydroxy-5-methoxybenzoic acid, 2-hydroxy-4-methoxybenzoic acid, 3-hydroxy-2-methoxybenzoic acid	HMDB0000750, HMDB0029644, HMDB0006242, HMDB0029673, HMDB0000130, HMDB0000822, HMDB0001336, HMDB0125536, HMDB0131176, HMDB0140902	0	2690	6504486	10	1			C4H10N2O3+Cl-
Hochschule Mannheim	230524_sc_norm	2023-05-25_13h31m40s	C11H8N2	M-H		C11H8N2-H-	167.0613933	0.04355455	0.1	0.046186485	0.945660401	0.997202593	Beta-Carboline	HMDB0012897	0	3329.641113	81110640	1	1	false	2.07441E-05	C8H11NO3-H-
Hochschule Mannheim	230119_EOC_20_1.5	2023-01-22_00h57m48s	C8H12N2O2	M-H		C8H12N2O2-H-	167.0825227	0.10544429	0.1	0.108733636	0.975141213	0.994469871	Pyridoxamine	HMDB0001431	0	3682	24987206	1	1	true	0.666774333	C9H14O3-H-
Hochschule Mannheim	231123_sc_fticr	2023-11-28_14h02m10s	C8H12N2O2	M-H		C8H12N2O2-H-	167.0826012	0.3016879	0.1	0.311235662	0.975774409	0.99338843	Pyridoxamine	HMDB0001431	0	4298432	96422176	1	0	false	0.000601357
Hochschule Mannheim	230601_SIMA9	2023-06-01_19h12m42s	C13H12	M-H		C13H12-H-	167.0865454	0.049369168	0.1	0.052763197	0.970305046	0.964309418	2,4,6,8-Tridecatetrayne, 4-Methylbiphenyl	HMDB0030929, HMDB0032610	0	6154	7085826	2	0	false	0.073605895
Hochschule Mannheim	230601_SC	2023-06-01_19h16m41s	C13H12	M-H		C13H12-H-	167.0866735	0.7625155	0.06216216	0.037566556	0.95095265	0.995376252	2,4,6,8-Tridecatetrayne, 4-Methylbiphenyl	HMDB0030929, HMDB0032610	0	6206	2887362	2	0
Hochschule Mannheim	230330_SC	2023-03-30_17h25m08s	C11H20O	M-H		C11H20O-H-	167.1440603	0.05606588	0.1	0.057732251	0.972363132	0.998738243	10-Undecenal, (+/-)-trans- and cis-4,8-Dimethyl-3,7-nonadien-2-ol, (1R,2R)-1,2,7,7-Tetramethylbicyclo[2.2.1]heptan-2-ol	HMDB0031128, HMDB0032238, HMDB0035417	0	1566	209320	3	0	true	0.943226337
Hochschule Mannheim	230524_sc_norm	2023-05-25_13h31m40s	C3H8NO5P	M-H		C3H8NO5P-H-	168.0066539	0.047162227	0.1	0.047694565	0.992397676	0.996413642	2-Amino-3-phosphonopropionic acid	HMDB0000370	0	2200.550293	34614332	1	3	false	8.17285E-06	C5H8O4+Cl-, C4H11O3PS-H-, C4H7NO4+Cl-
Hochschule Mannheim	230608_SIMA9_lyo_20_1	2023-06-09_12h35m46s	C4H11O3PS	M-H		C4H11O3PS-H-	169.0092965	0.10109536	0.1	0.113021481	0.895357154	0.999019442	Diethylthiophosphate	HMDB0001460	0	26456	4504874	1	0	true	0.810734153
Hochschule Mannheim	230616_SIMA9_norm_20_1	2023-09-28_11h23m51s	C4H11O3PS	M-H		C4H11O3PS-H-	169.0093759	0.11330263	0.1	0.141778307	0.800696207	0.998073303	Diethylthiophosphate	HMDB0001460	0	19098	1871212	1	1	true	0.662427902	C3H8NO5P-H-
Hochschule Mannheim	230601_EOC	2023-06-01_19h12m06s	C7H6O5	M-H		C7H6O5-H-	169.0141684	0.12780912	0.05	0.137447221	0.93381483	0.995783972	2,4,6-Trihydroxybenzoic acid, 2,4,5-trihydroxybenzoic acid, 2,3,4,6-tetrahydroxybenzaldehyde	HMDB0029649, HMDB0126491, HMDB0130402	0	4176	497520	3	0
Hochschule Mannheim	230601_SIMA9	2023-06-01_19h12m42s	C7H6O5	M-H		C7H6O5-H-	169.0141684	0.14180107	0.05	0.150312222	0.945855814	0.997379197	2,4,6-Trihydroxybenzoic acid, 2,4,5-trihydroxybenzoic acid, 2,3,4,6-tetrahydroxybenzaldehyde	HMDB0029649, HMDB0126491, HMDB0130402	0	7082	676948	3	0	false	0.095156364
Hochschule Mannheim	230426_SIMA9_100_nowash	2023-04-26_17h27m25s	C7H6O5	M-H		C7H6O5-H-	169.0141684	0.25731364	0.1	0.267323738	0.965222233	0.997236058	2,4,6-Trihydroxybenzoic acid, 2,4,5-trihydroxybenzoic acid, 2,3,4,6-tetrahydroxybenzaldehyde	HMDB0029649, HMDB0126491, HMDB0130402	0	13354	568120	3	0
Hochschule Mannheim	230220_EOC	2023-02-21_12h18m48s	C7H6O5	M-H		C7H6O5-H-	169.0141684	0.13711484	0.1	0.139949133	0.983198092	0.996490601	2,4,6-Trihydroxybenzoic acid, 2,4,5-trihydroxybenzoic acid, 2,3,4,6-tetrahydroxybenzaldehyde	HMDB0029649, HMDB0126491, HMDB0130402	0	5800	7821606	3	0	true	0.715201378
Hochschule Mannheim	230615_SIMA9_lyo	2023-06-15_12h31m18s	C7H6O5	M-H		C7H6O5-H-	169.0141684	0.1776665	0.1	0.187001254	0.952745613	0.997204161	2,4,6-Trihydroxybenzoic acid, 2,4,5-trihydroxybenzoic acid, 2,3,4,6-tetrahydroxybenzaldehyde	HMDB0029649, HMDB0126491, HMDB0130402	0	5978	1051350	3	0	true	0.737253666
Hochschule Mannheim	230615_SIMA9_norm	2023-06-15_12h53m10s	C7H6O5	M-H		C7H6O5-H-	169.0141684	0.14915682	0.1	0.157540366	0.949471809	0.997170019	2,4,6-Trihydroxybenzoic acid, 2,4,5-trihydroxybenzoic acid, 2,3,4,6-tetrahydroxybenzaldehyde	HMDB0029649, HMDB0126491, HMDB0130402	0	7576	938998	3	0	true	0.61438483
Hochschule Mannheim	230618_SIMA9_norm	2023-06-18_14h51m51s	C7H6O5	M-H		C7H6O5-H-	169.0141684	0.14191397	0.1	0.148341719	0.958634916	0.997949527	2,4,6-Trihydroxybenzoic acid, 2,4,5-trihydroxybenzoic acid, 2,3,4,6-tetrahydroxybenzaldehyde	HMDB0029649, HMDB0126491, HMDB0130402	0	6598	1180318	3	0	true	0.861741126
Hochschule Mannheim	230618_SIMA9_lyo	2023-06-18_14h51m30s	C7H6O5	M-H		C7H6O5-H-	169.0141684	0.23108178	0.05	0.241450021	0.959308032	0.997654995	2,4,6-Trihydroxybenzoic acid, 2,4,5-trihydroxybenzoic acid, 2,3,4,6-tetrahydroxybenzaldehyde	HMDB0029649, HMDB0126491, HMDB0130402	0	9842	1084248	3	0	true	0.835329115
Hochschule Mannheim	230616_SIMA9_lyo	2023-06-16_10h46m46s	C7H6O5	M-H		C7H6O5-H-	169.0141684	0.18429403	0.1	0.193461249	0.955847048	0.996618357	2,4,6-Trihydroxybenzoic acid, 2,4,5-trihydroxybenzoic acid, 2,3,4,6-tetrahydroxybenzaldehyde	HMDB0029649, HMDB0126491, HMDB0130402	0	5806	904042	3	0	false	0.439757735
Hochschule Mannheim	230616_SIMA9_norm	2023-06-16_11h48m35s	C7H6O5	M-H		C7H6O5-H-	169.0141684	0.18342772	0.1	0.192791171	0.954626883	0.996653457	2,4,6-Trihydroxybenzoic acid, 2,4,5-trihydroxybenzoic acid, 2,3,4,6-tetrahydroxybenzaldehyde	HMDB0029649, HMDB0126491, HMDB0130402	0	5854	760768	3	0	true	0.734200239
Hochschule Mannheim	231027_68er_20_1	2023-11-02_08h57m04s	C7H6O5	M-H		C7H6O5-H-	169.0142469	0.29583746	0.05	0.30360255	0.976914436	0.997450202	2,4,6-Trihydroxybenzoic acid, 2,4,5-trihydroxybenzoic acid, 2,3,4,6-tetrahydroxybenzaldehyde	HMDB0029649, HMDB0126491, HMDB0130402	0	7304	10108324	3	0	false	0.028087711
Hochschule Mannheim	231027_35er_20_1	2023-11-02_08h55m38s	C7H6O5	M-H		C7H6O5-H-	169.0142469	0.22052725	0.1	0.226692994	0.975032211	0.997711972	2,4,6-Trihydroxybenzoic acid, 2,4,5-trihydroxybenzoic acid, 2,3,4,6-tetrahydroxybenzaldehyde	HMDB0029649, HMDB0126491, HMDB0130402	0	8088	9046248	3	0
Hochschule Mannheim	230119_EOC	2023-01-19_20h15m05s	C9H14O3	M-H		C9H14O3-H-	169.0869394	0.110427074	0.1	0.117650475	0.940902529	0.997555932	1,4-Ipomeadiol	HMDB0030471	0	2184	180828	1	1			C12H11N-H-
Hochschule Mannheim	230601_EOC	2023-06-01_19h12m06s	C6H5BrO	M-H		C6H5BrO-H-	170.9450227	0.0462199	0.1	0.060958609	0.760036731	0.997606736	2-Bromophenol	HMDB0032059	0	5836	21184744	1	0
Hochschule Mannheim	230601_SIMA9	2023-06-01_19h12m42s	C6H5BrO	M-H		C6H5BrO-H-	170.9450227	0.0703557	0.05	0.092790116	0.76120309	0.996086399	2-Bromophenol	HMDB0032059	0	3962	14868012	1	0	false	0.075483002
Hochschule Mannheim	230220_SIMA9	2023-02-21_12h21m30s	C6H5BrO	M-H		C6H5BrO-H-	170.9450227	0.14271098	0.1	0.186389582	0.772971374	0.990540724	2-Bromophenol	HMDB0032059	0	2592	2776158	1	0	true	0.855987847
Hochschule Mannheim	230119_EOC	2023-01-19_20h15m05s	C6H5BrO	M-H		C6H5BrO-H-	170.9450227	0.09967674	0.1	0.131911555	0.761099742	0.992817516	2-Bromophenol	HMDB0032059	0	4014	3489654	1	0
Hochschule Mannheim	230220_EOC	2023-02-21_12h18m48s	C6H5BrO	M-H		C6H5BrO-H-	170.9450227	0.17196095	0.1	0.224913617	0.769788854	0.993213139	2-Bromophenol	HMDB0032059	0	4366	4447016	1	0	false	0.454054028
Hochschule Mannheim	20221116_1k_cells_DAN_neg_cells_2sigma_281.2455	2022-11-18_11h54m25s	C6H5BrO	M-H		C6H5BrO-H-	170.9450227	0.6205328	0.05	0.797310248	0.799871068	0.973010279	2-Bromophenol	HMDB0032059	0	14177	10597402	1	0	true	0.514849842
Hochschule Mannheim	230119_EOC_20_1.5	2023-01-22_00h57m48s	C6H5BrO	M-H		C6H5BrO-H-	170.9450227	0.1174673	0.1	0.15505319	0.760482762	0.996200815	2-Bromophenol	HMDB0032059	0	5782	79129408	1	0	false	0.238730386
Hochschule Mannheim	230512_SIMA9_100_20_1	2023-05-15_17h30m45s	C6H5BrO	M-H		C6H5BrO-H-	170.9450227	0.08328381	0.1	0.109118046	0.766656842	0.99554979	2-Bromophenol	HMDB0032059	0	3614	110823056	1	0	false	0.02895933
Hochschule Mannheim	230512_SIMA9_500_20_1	2023-05-15_13h12m09s	C6H5BrO	M-H		C6H5BrO-H-	170.9450227	0.12693691	0.1	0.164984042	0.772473682	0.996006844	2-Bromophenol	HMDB0032059	0	4204	111330120	1	0	false	0.01465762
Hochschule Mannheim	230608_SIMA9_lyo_20_1	2023-06-09_12h35m46s	C6H5BrO	M-H		C6H5BrO-H-	170.9450227	0.15574516	0.1	0.204231926	0.765072834	0.996754382	2-Bromophenol	HMDB0032059	0	7094	217038448	1	0	false	0.011173572
Hochschule Mannheim	230608_SIMA9_norm_20_1	2023-06-09_14h37m23s	C6H5BrO	M-H		C6H5BrO-H-	170.9450227	0.14420258	0.1	0.189469631	0.763858078	0.996370209	2-Bromophenol	HMDB0032059	0	6190	254795392	1	0	false	0.041626472
Hochschule Mannheim	230608_IPSC_rerun	2023-06-08_12h34m10s	C6H5BrO	M-H		C6H5BrO-H-	170.9450227	0.27619392	0.1	0.347911545	0.795300199	0.998192222	2-Bromophenol	HMDB0032059	0	3008	11275134	1	0	false	0.001212923
Hochschule Mannheim	230615_SIMA9_norm_20_1	2023-06-16_07h54m01s	C6H5BrO	M-H		C6H5BrO-H-	170.9450227	0.12696907	0.1	0.167019214	0.765070631	0.993642066	2-Bromophenol	HMDB0032059	0	5900	84081072	1	0	false	0.002497541
Hochschule Mannheim	230616_SIMA9_lyo_20_1	2023-09-28_11h13m13s	C6H5BrO	M-H		C6H5BrO-H-	170.9451013	0.1415613	0.1	0.186170243	0.765076209	0.993869993	2-Bromophenol	HMDB0032059	0	5794	124739136	1	0	false	0.027400929
Hochschule Mannheim	230616_SIMA9_norm_20_1	2023-09-28_11h23m51s	C6H5BrO	M-H		C6H5BrO-H-	170.9451013	0.124164954	0.1	0.164015458	0.76200456	0.993474376	2-Bromophenol	HMDB0032059	0	5422	92523736	1	0	false	0.001919451
Hochschule Mannheim	230615_SIMA9_norm_20_1	2023-09-28_10h52m37s	C6H5BrO	M-H		C6H5BrO-H-	170.9451013	0.12696907	0.1	0.167019214	0.765070631	0.993642066	2-Bromophenol	HMDB0032059	0	5900	84081072	1	0	false	0.002497541
Hochschule Mannheim	230615_SIMA9_lyo_20_1	2023-09-28_11h33m43s	C6H5BrO	M-H		C6H5BrO-H-	170.9451013	0.14612378	0.1	0.190822878	0.771015029	0.993179179	2-Bromophenol	HMDB0032059	0	5732	107801208	1	0	false	0.010217195
Hochschule Mannheim	230618_SIMA9_lyo_20_1	2023-09-28_11h39m20s	C6H5BrO	M-H		C6H5BrO-H-	170.9451013	0.14142114	0.1	0.184145864	0.770454957	0.996793262	2-Bromophenol	HMDB0032059	0	11758	127313160	1	0	false	0.092860274
Hochschule Mannheim	230618_SIMA9_norm_20_1	2023-09-28_11h44m16s	C6H5BrO	M-H		C6H5BrO-H-	170.9451013	0.15606932	0.1	0.205298182	0.764941029	0.993812559	2-Bromophenol	HMDB0032059	0	7194	112006392	1	0	false	0.005630999
Hochschule Mannheim	230525_sc_hcl_norm	2023-05-25_14h59m07s	C3H9O6P	M-H		C3H9O6P-H-	171.0063196	0.12998353	0.1	0.132377974	0.983774297	0.998107053	Glycerol 3-phosphate, Beta-Glycerophosphoric acid	HMDB0000126, HMDB0002520	0	4976.411133	69339424	2	4	false	1.26094E-05	C5H12S2+Cl-, C6H6O6-H-, C5H10O2S+Cl-, C4H8O5+Cl-
Hochschule Mannheim	230524_sc_norm	2023-05-25_13h31m40s	C3H9O6P	M-H		C3H9O6P-H-	171.0063196	0.059381794	0.1	0.059892293	0.993388846	0.998074831	Glycerol 3-phosphate, Beta-Glycerophosphoric acid	HMDB0000126, HMDB0002520	0	5152.854004	124104088	2	4	false	1.68442E-05	C5H4N4O+Cl-, C5H12S2+Cl-, C5H10O2S+Cl-, C4H8O5+Cl-
Hochschule Mannheim	230503_SC_A	2023-05-04_09h52m16s	C3H9O6P	M-H		C3H9O6P-H-	171.0063196	0.07186272	0.1	0.07254163	0.993560366	0.997061815	Glycerol 3-phosphate, Beta-Glycerophosphoric acid	HMDB0000126, HMDB0002520	0	5660.416016	89223784	2	5	false	1.58664E-05	C6H6O6-H-, C5H12S2+Cl-, C4H8O5+Cl-, C5H10O2S+Cl-, C5H4N4O+Cl-
Hochschule Mannheim	231006_IPSC_35er_20_1	2023-10-10_16h22m19s	C3H9O6P	M-H		C3H9O6P-H-	171.0063986	0.1710078	0.1	0.172553007	0.993968741	0.997058573	Glycerol 3-phosphate, Beta-Glycerophosphoric acid	HMDB0000126, HMDB0002520	0	8620	259969376	2	0	false	0.016873455
Hochschule Mannheim	231027_68er_20_1	2023-11-02_08h57m04s	C3H9O6P	M-H		C3H9O6P-H-	171.0063986	0.28102878	0.05	0.282773455	0.99476107	0.999064199	Glycerol 3-phosphate, Beta-Glycerophosphoric acid	HMDB0000126, HMDB0002520	0	20358	236453744	2	1	false	0.01806457	C6H6O6-H-
Hochschule Mannheim	231027_35er_20_1	2023-11-02_08h55m38s	C3H9O6P	M-H		C3H9O6P-H-	171.0063986	0.29610044	0.1	0.29822531	0.994802561	0.998062324	Glycerol 3-phosphate, Beta-Glycerophosphoric acid	HMDB0000126, HMDB0002520	0	12794	269621728	2	1			C6H6O6-H-
Hochschule Mannheim	231027_68er_20_1	2023-11-02_08h57m04s	C7H12N2O3	M-H		C7H12N2O3-H-	171.0775158	0.18953173	0.1	0.194087552	0.982564812	0.993854987	Glycylproline, Prolylglycine	HMDB0000721, HMDB0011178	0	6788	85205760	2	0	false	0.037776038
Hochschule Mannheim	231027_35er_20_1	2023-11-02_08h55m38s	C7H12N2O3	M-H		C7H12N2O3-H-	171.0775158	0.23746425	0.1	0.242929192	0.983418533	0.99398568	Glycylproline, Prolylglycine	HMDB0000721, HMDB0011178	0	7824	83452880	2	0
Hochschule Mannheim	230119_EOC	2023-01-19_20h15m05s	C9H16O3	M-H		C9H16O3-H-	171.1025894	0.10569465	0.1	0.115084148	0.921767868	0.996359246	Tetrahydrofurfuryl butyrate, 9-Oxo-nonanoic acid	HMDB0036188, HMDB0094711	0	4772	405732	2	0
Hochschule Mannheim	230119_EOC_20_1.5	2023-01-22_00h57m48s	C9H16O3	M-H		C9H16O3-H-	171.1025894	0.14259328	0.05	0.148635066	0.962244944	0.996993118	Tetrahydrofurfuryl butyrate, 9-Oxo-nonanoic acid	HMDB0036188, HMDB0094711	0	5506	10092362	2	0	false	0.002276153
Hochschule Mannheim	230331_sima9_fticr	2023-04-01_11h41m09s	C10H7NO2	M-H		C10H7NO2-H-	172.040391	0.4271002	0.1	0.433660484	0.985241381	0.999625441	Quinaldic acid	HMDB0000842	0	14966706	18958657536	1	1	true	0.516349137	C7H9N2O+Cl-
Hochschule Mannheim	231123_sc_fticr	2023-11-28_14h02m10s	C10H7NO2	M-H		C10H7NO2-H-	172.040402	0.20103242	0.1	0.206729876	0.976828531	0.995507421	Quinaldic acid	HMDB0000842	0	25828054	6664493056	1	0	false	0.000102378
Hochschule Mannheim	230804_DMA_Gold_20_1.25	2023-08-05_13h51m43s	C6H10N2O4	M-H		C6H10N2O4-H-	173.0567804	0.5300127	0.1	0.535521857	0.996068007	0.993619521	Formiminoglutamic acid, N-Acetylasparagine	HMDB0000854, HMDB0006028	0	41088	578695424	2	0	false	0.461537719
Hochschule Mannheim	230316_SC_10micron	2023-03-17_13h54m50s	C10H10N2O	M-H		C10H10N2O-H-	173.071958	0.0686855	0.1	0.070278811	0.97845579	0.998848161	Demethylated antipyrine, 1H-Indole-3-acetamide	HMDB0006240, HMDB0029739	0	7204	49945232	2	1	false	0.004630298	C7H13NO4-H-
Hochschule Mannheim	230601_EOC	2023-06-01_19h12m06s	C10H10N2O	M-H		C10H10N2O-H-	173.071958	0.121801585	0.05	0.123858477	0.984667584	0.998705783	Demethylated antipyrine, 1H-Indole-3-acetamide	HMDB0006240, HMDB0029739	0	23006	180322400	2	0
Hochschule Mannheim	230601_SIMA9	2023-06-01_19h12m42s	C10H10N2O	M-H		C10H10N2O-H-	173.071958	0.14431958	0.05	0.146934519	0.983934982	0.99824009	Demethylated antipyrine, 1H-Indole-3-acetamide	HMDB0006240, HMDB0029739	0	22378	155420192	2	1	false	0.263878286	C7H13NO4-H-
Hochschule Mannheim	230505_SIMA9_100_1k_norm_20_1	2023-05-07_11h11m43s	C10H10N2O	M-H		C10H10N2O-H-	173.071958	0.10948905	0.05	0.111534714	0.983377312	0.998252602	Demethylated antipyrine, 1H-Indole-3-acetamide	HMDB0006240, HMDB0029739	0	18752	4067426048	2	1	false	0.49219355	C7H13NO4-H-
Hochschule Mannheim	20221116_1k_cells_DAN_neg_cells_1sigma	2022-11-18_12h03m31s	C10H10N2O	M-H		C10H10N2O-H-	173.071958	0.9122878	0.05	0.920558361	0.999073879	0.991934364	Demethylated antipyrine, 1H-Indole-3-acetamide	HMDB0006240, HMDB0029739	0	41341	95794208	2	0	false	0.003340996
Hochschule Mannheim	221118_DAN_nowash	2022-11-21_16h33m14s	C10H10N2O	M-H		C10H10N2O-H-	173.071958	0.45444354	0.05	0.457410612	0.994632024	0.998875288	Demethylated antipyrine, 1H-Indole-3-acetamide	HMDB0006240, HMDB0029739	0	15786	24269500	2	1			C7H13NO4-H-
Hochschule Mannheim	230330_EOC_2k	2023-03-30_17h27m42s	C10H10N2O	M-H		C10H10N2O-H-	173.071958	0.1637892	0.05	0.166275419	0.987652851	0.997362139	Demethylated antipyrine, 1H-Indole-3-acetamide	HMDB0006240, HMDB0029739	0	41724	258734096	2	0
Hochschule Mannheim	230426_SIMA9_100_nowash	2023-04-26_17h27m25s	C10H10N2O	M-H		C10H10N2O-H-	173.071958	0.2326065	0.1	0.235690692	0.98854688	0.998348428	Demethylated antipyrine, 1H-Indole-3-acetamide	HMDB0006240, HMDB0029739	0	46270	396840224	2	1			C7H13NO4-H-
Hochschule Mannheim	230302_EOC	2023-03-02_19h24m17s	C10H10N2O	M-H		C10H10N2O-H-	173.071958	0.36317924	0.1	0.368134972	0.988238568	0.998279437	Demethylated antipyrine, 1H-Indole-3-acetamide	HMDB0006240, HMDB0029739	0	34692	429435808	2	1	false	0.335509956	C7H13NO4-H-
Hochschule Mannheim	230330_SIMA9_2k	2023-03-30_17h25m16s	C10H10N2O	M-H		C10H10N2O-H-	173.071958	0.21334447	0.1	0.217039517	0.985528239	0.997409499	Demethylated antipyrine, 1H-Indole-3-acetamide	HMDB0006240, HMDB0029739	0	35754	177615024	2	1			C7H13NO4-H-
Hochschule Mannheim	230119_EOC	2023-01-19_20h15m05s	C10H10N2O	M-H		C10H10N2O-H-	173.071958	0.23863061	0.05	0.24187836	0.988208019	0.998345282	Demethylated antipyrine, 1H-Indole-3-acetamide	HMDB0006240, HMDB0029739	0	23508	294956576	2	1			C7H13NO4-H-
Hochschule Mannheim	230405_SIMA9_indirect	2023-04-05_15h53m57s	C10H10N2O	M-H		C10H10N2O-H-	173.071958	0.36093488	0.1	0.366515959	0.987917479	0.9968167	Demethylated antipyrine, 1H-Indole-3-acetamide	HMDB0006240, HMDB0029739	0	37328	296485888	2	1	false	0.102079235	C7H13NO4-H-
Hochschule Mannheim	221412_SC_DAN_encoding_32	2022-12-15_08h16m03s	C10H10N2O	M-H		C10H10N2O-H-	173.071958	0.16107234	0.05	0.165644413	0.976051251	0.996257428	Demethylated antipyrine, 1H-Indole-3-acetamide	HMDB0006240, HMDB0029739	0	8890	45314880	2	0	false	0.029980196
Hochschule Mannheim	230524_sc_norm	2023-05-25_13h31m40s	C10H10N2O	M-H		C10H10N2O-H-	173.071958	0.07717169	0.05	0.07898181	0.979402724	0.997630241	Demethylated antipyrine, 1H-Indole-3-acetamide	HMDB0006240, HMDB0029739	0	3154.885742	97863952	2	1	false	2.98703E-05	C7H13NO4-H-
Hochschule Mannheim	230220_SIMA9	2023-02-21_12h21m30s	C10H10N2O	M-H		C10H10N2O-H-	173.071958	0.36674464	0.05	0.371919424	0.987471574	0.998597116	Demethylated antipyrine, 1H-Indole-3-acetamide	HMDB0006240, HMDB0029739	0	36618	450404544	2	0	false	0.381693065
Hochschule Mannheim	230119_SIMA9_20_1.5	2023-01-22_00h57m42s	C10H10N2O	M-H		C10H10N2O-H-	173.071958	0.20510332	0.1	0.209003612	0.985066133	0.996216023	Demethylated antipyrine, 1H-Indole-3-acetamide	HMDB0006240, HMDB0029739	0	10218	1159189632	2	0	false	0.375223517
Hochschule Mannheim	230119_SIMA9	2023-01-19_20h13m34s	C10H10N2O	M-H		C10H10N2O-H-	173.071958	0.22361478	0.1	0.226876208	0.987316144	0.99828674	Demethylated antipyrine, 1H-Indole-3-acetamide	HMDB0006240, HMDB0029739	0	19648	241614944	2	0
Hochschule Mannheim	230220_EOC	2023-02-21_12h18m48s	C10H10N2O	M-H		C10H10N2O-H-	173.071958	0.3873006	0.05	0.391706638	0.989712268	0.999029427	Demethylated antipyrine, 1H-Indole-3-acetamide	HMDB0006240, HMDB0029739	0	41822	675280512	2	0	false	0.317894727
Hochschule Mannheim	230222_SC	2023-02-22_18h58m24s	C10H10N2O	M-H		C10H10N2O-H-	173.071958	0.26522216	0.05	0.271926791	0.98033961	0.994904215	Demethylated antipyrine, 1H-Indole-3-acetamide	HMDB0006240, HMDB0029739	0	5736	23468812	2	1	false	4.00381E-05	C7H13NO4-H-
Hochschule Mannheim	20221116_1k_cells_DAN_neg_cells_2sigma_281.2455	2022-11-18_11h54m25s	C10H10N2O	M-H		C10H10N2O-H-	173.071958	0.9110121	0.05	0.919350915	0.999152063	0.991770642	Demethylated antipyrine, 1H-Indole-3-acetamide	HMDB0006240, HMDB0029739	0	60457	58992160	2	1	false	0.010223308	C7H13NO4-H-
Hochschule Mannheim	230119_EOC_20_1.5	2023-01-22_00h57m48s	C10H10N2O	M-H		C10H10N2O-H-	173.071958	0.17951539	0.05	0.182771882	0.985388507	0.996746756	Demethylated antipyrine, 1H-Indole-3-acetamide	HMDB0006240, HMDB0029739	0	13304	1435112704	2	0	false	0.063607499
Hochschule Mannheim	230503_SC_A	2023-05-04_09h52m16s	C10H10N2O	M-H		C10H10N2O-H-	173.071958	0.13602711	0.05	0.138985827	0.979754313	0.998936247	Demethylated antipyrine, 1H-Indole-3-acetamide	HMDB0006240, HMDB0029739	0	15377.81055	68078288	2	1	false	9.65E-07	C7H13NO4-H-
Hochschule Mannheim	230302_SIMA9	2023-03-02_19h24m41s	C10H10N2O	M-H		C10H10N2O-H-	173.071958	0.3643278	0.1	0.369697757	0.986927451	0.998527976	Demethylated antipyrine, 1H-Indole-3-acetamide	HMDB0006240, HMDB0029739	0	34004	447077056	2	1	false	0.411524296	C7H13NO4-H-
Hochschule Mannheim	230512_SIMA9_100_20_1	2023-05-15_17h30m45s	C10H10N2O	M-H		C10H10N2O-H-	173.071958	0.14603521	0.1	0.149205981	0.981821656	0.996870451	Demethylated antipyrine, 1H-Indole-3-acetamide	HMDB0006240, HMDB0029739	0	18492	1194455424	2	1	false	0.045568522	C7H13NO4-H-
Hochschule Mannheim	230524_DMA_ITO_20_1	2023-05-26_17h57m13s	C10H10N2O	M-H		C10H10N2O-H-	173.071958	0.22252911	0.1	0.226805681	0.984902536	0.996184227	Demethylated antipyrine, 1H-Indole-3-acetamide	HMDB0006240, HMDB0029739	0	31504	1711300352	2	0	false	0.014127043
Hochschule Mannheim	230222_MetalSlide	2023-02-22_16h36m38s	C10H10N2O	M-H		C10H10N2O-H-	173.071958	0.19826393	0.1	0.201506775	0.985395091	0.998489836	Demethylated antipyrine, 1H-Indole-3-acetamide	HMDB0006240, HMDB0029739	0	14856	155031776	2	0	false	0.434057772
Hochschule Mannheim	230512_SIMA9_500_20_1	2023-05-15_13h12m09s	C10H10N2O	M-H		C10H10N2O-H-	173.071958	0.18236507	0.1	0.186245571	0.981955685	0.997157669	Demethylated antipyrine, 1H-Indole-3-acetamide	HMDB0006240, HMDB0029739	0	19792	1057154112	2	0	false	0.12562874
Hochschule Mannheim	230222_SC_10	2023-02-22_20h39m04s	C10H10N2O	M-H		C10H10N2O-H-	173.071958	0.19842938	0.1	0.202988495	0.980235759	0.997249919	Demethylated antipyrine, 1H-Indole-3-acetamide	HMDB0006240, HMDB0029739	0	5278	75673312	2	1	false	0.00213352	C7H13NO4-H-
Hochschule Mannheim	230608_SIMA9_lyo_20_1	2023-06-09_12h35m46s	C10H10N2O	M-H		C10H10N2O-H-	173.071958	0.18406148	0.05	0.187364203	0.984396097	0.99794458	Demethylated antipyrine, 1H-Indole-3-acetamide	HMDB0006240, HMDB0029739	0	24038	3404028160	2	1	false	0.103805438	C7H13NO4-H-
Hochschule Mannheim	230608_IPSC_rerun	2023-06-08_12h34m10s	C10H10N2O	M-H		C10H10N2O-H-	173.071958	0.28838608	0.1	0.290634958	0.994170878	0.998080075	Demethylated antipyrine, 1H-Indole-3-acetamide	HMDB0006240, HMDB0029739	0	5822	39121040	2	0	false	0.325444162
Hochschule Mannheim	230608_IPSC_rerun_20_1	2023-06-09_11h12m43s	C10H10N2O	M-H		C10H10N2O-H-	173.071958	0.368602	0.1	0.377046947	0.983611242	0.993891094	Demethylated antipyrine, 1H-Indole-3-acetamide	HMDB0006240, HMDB0029739	0	8592	121412792	2	0	false	0.173880249
Hochschule Mannheim	230618_SIMA9_lyo	2023-06-18_14h51m30s	C10H10N2O	M-H		C10H10N2O-H-	173.071958	0.17742781	0.1	0.179843555	0.987616481	0.998937867	Demethylated antipyrine, 1H-Indole-3-acetamide	HMDB0006240, HMDB0029739	0	25470	366428032	2	1	true	0.950947642	C7H13NO4-H-
Hochschule Mannheim	230615_SIMA9_norm_20_1	2023-06-16_07h54m01s	C10H10N2O	M-H		C10H10N2O-H-	173.071958	0.13779457	0.1	0.141073822	0.983349047	0.993294307	Demethylated antipyrine, 1H-Indole-3-acetamide	HMDB0006240, HMDB0029739	0	32226	2334327808	2	0	false	0.003282573
Hochschule Mannheim	230331_sima9_fticr	2023-04-01_11h41m09s	C10H10N2O	M-H		C10H10N2O-H-	173.0720255	0.81486464	0.05	0.818330573	0.997483314	0.998276971	Demethylated antipyrine, 1H-Indole-3-acetamide	HMDB0006240, HMDB0029739	0	57614292	2.90322E+11	2	0	false	0.397853941
Hochschule Mannheim	230804_DMA_Gold_20_1.25	2023-08-05_13h51m43s	C10H10N2O	M-H		C10H10N2O-H-	173.0720365	0.54688483	0.1	0.55511359	0.986307807	0.998852958	Demethylated antipyrine, 1H-Indole-3-acetamide	HMDB0006240, HMDB0029739	0	41486	3785072640	2	1	false	0.004091678	C8H12O4-H-
Hochschule Mannheim	230616_SIMA9_lyo_20_1	2023-09-28_11h13m13s	C10H10N2O	M-H		C10H10N2O-H-	173.0720365	0.20619382	0.05	0.21075859	0.98433499	0.993910878	Demethylated antipyrine, 1H-Indole-3-acetamide	HMDB0006240, HMDB0029739	0	29898	3042535424	2	0	false	0.010560757
Hochschule Mannheim	230616_SIMA9_norm_20_1	2023-09-28_11h23m51s	C10H10N2O	M-H		C10H10N2O-H-	173.0720365	0.17178488	0.1	0.175837857	0.984037523	0.992798015	Demethylated antipyrine, 1H-Indole-3-acetamide	HMDB0006240, HMDB0029739	0	26626	2231165696	2	0	false	0.003497216
Hochschule Mannheim	230615_SIMA9_norm_20_1	2023-09-28_10h52m37s	C10H10N2O	M-H		C10H10N2O-H-	173.0720365	0.13779457	0.1	0.141073822	0.983349047	0.993294307	Demethylated antipyrine, 1H-Indole-3-acetamide	HMDB0006240, HMDB0029739	0	32226	2334327808	2	0	false	0.003282573
Hochschule Mannheim	230615_SIMA9_lyo_20_1	2023-09-28_11h33m43s	C10H10N2O	M-H		C10H10N2O-H-	173.0720365	0.16411825	0.05	0.167927357	0.983517309	0.993695719	Demethylated antipyrine, 1H-Indole-3-acetamide	HMDB0006240, HMDB0029739	0	34990	3179303936	2	0	false	0.012003697
Hochschule Mannheim	230618_SIMA9_lyo_20_1	2023-09-28_11h39m20s	C10H10N2O	M-H		C10H10N2O-H-	173.0720365	0.21385728	0.1	0.218749567	0.9837503	0.993783879	Demethylated antipyrine, 1H-Indole-3-acetamide	HMDB0006240, HMDB0029739	0	34896	3043160832	2	0	false	0.007810292
Hochschule Mannheim	230618_SIMA9_norm_20_1	2023-09-28_11h44m16s	C10H10N2O	M-H		C10H10N2O-H-	173.0720365	0.17270985	0.1	0.176977736	0.982717626	0.993046819	Demethylated antipyrine, 1H-Indole-3-acetamide	HMDB0006240, HMDB0029739	0	31010	2492794112	2	0	false	0.009026892
Hochschule Mannheim	231006_IPSC_35er_20_1	2023-10-10_16h22m19s	C10H10N2O	M-H		C10H10N2O-H-	173.0720365	0.46039563	0.05	0.465413706	0.992628169	0.996564573	Demethylated antipyrine, 1H-Indole-3-acetamide	HMDB0006240, HMDB0029739	0	21976	1553355008	2	0	false	0.027325217
Hochschule Mannheim	231006_IPSC_68er_20_1	2023-10-10_15h39m51s	C10H10N2O	M-H		C10H10N2O-H-	173.0720365	0.4299104	0.05	0.43413948	0.993393479	0.996844344	Demethylated antipyrine, 1H-Indole-3-acetamide	HMDB0006240, HMDB0029739	0	23764	1371275264	2	0	false	0.002671107
Hochschule Mannheim	231027_68er_20_1	2023-11-02_08h57m04s	C10H10N2O	M-H		C10H10N2O-H-	173.0720365	0.7874934	0.05	0.795706929	0.992818131	0.996836867	Demethylated antipyrine, 1H-Indole-3-acetamide	HMDB0006240, HMDB0029739	0	64168	5513202176	2	0	false	0.014913906
Hochschule Mannheim	231027_35er_20_1	2023-11-02_08h55m38s	C10H10N2O	M-H		C10H10N2O-H-	173.0720365	0.7809268	0.05	0.788858139	0.993326252	0.996596892	Demethylated antipyrine, 1H-Indole-3-acetamide	HMDB0006240, HMDB0029739	0	59908	4627301376	2	0
Hochschule Mannheim	230908_Slide_F	2023-09-11_18h53m27s	C10H10N2O	M-H		C10H10N2O-H-	173.0720365	0.6920237	0.05	0.705230698	0.981669388	0.999595995	Demethylated antipyrine, 1H-Indole-3-acetamide	HMDB0006240, HMDB0029739	0	28172	455034656	2	1	false	0.000676752	C7H13NO4-H-
Hochschule Mannheim	231123_sc_fticr	2023-11-28_14h02m10s	C10H10N2O	M-H		C10H10N2O-H-	173.0720365	0.8059196	0.05	0.813883407	0.995302813	0.994888179	Demethylated antipyrine, 1H-Indole-3-acetamide	HMDB0006240, HMDB0029739	0	506648864	1.31355E+11	2	0	false	0.00082792
Hochschule Mannheim	230601_SC	2023-06-01_19h16m41s	C10H10N2O	M-H		C10H10N2O-H-	173.0720878	0.85041326	0.0125	0.450055644	0.981380375	0.999662167	Demethylated antipyrine, 1H-Indole-3-acetamide	HMDB0006240, HMDB0029739	0	21170	117241048	2	1			C8H12O4-H-
Hochschule Mannheim	230601_SIMA9	2023-06-01_19h12m42s	C6H14N4O2	M-H		C6H14N4O2-H-	173.1043208	0.048646286	0.1	0.050966991	0.961468022	0.992717855	L-Arginine, D-Arginine	HMDB0000517, HMDB0003416	0	1468	233436	2	0	false	0.011645935
Hochschule Mannheim	230302_EOC	2023-03-02_19h24m17s	C6H14N4O2	M-H		C6H14N4O2-H-	173.1043208	0.23282479	0.1	0.236813499	0.99441045	0.988683019	L-Arginine, D-Arginine	HMDB0000517, HMDB0003416	0	4240	4456442	2	0	true	0.854422927
Hochschule Mannheim	230220_SIMA9	2023-02-21_12h21m30s	C6H14N4O2	M-H		C6H14N4O2-H-	173.1043208	0.13360702	0.1	0.136123613	0.991587068	0.98983985	L-Arginine, D-Arginine	HMDB0000517, HMDB0003416	0	3622	3033718	2	0	true	0.959730923
Hochschule Mannheim	230119_SIMA9	2023-01-19_20h13m34s	C6H14N4O2	M-H		C6H14N4O2-H-	173.1043208	0.21370514	0.1	0.21681228	0.994809616	0.99081167	L-Arginine, D-Arginine	HMDB0000517, HMDB0003416	0	4074	3136332	2	3			C11H12N2-, C12H14O-, C8H15NO3-
Hochschule Mannheim	230119_EOC	2023-01-19_20h15m05s	C6H14N4O2	M-H		C6H14N4O2-H-	173.1043208	0.22578046	0.05	0.2286415	0.996251071	0.991202725	L-Arginine, D-Arginine	HMDB0000517, HMDB0003416	0	4712	2894220	2	3			C11H12N2-, C12H14O-, C8H15NO3-
Hochschule Mannheim	230220_EOC	2023-02-21_12h18m48s	C6H14N4O2	M-H		C6H14N4O2-H-	173.1043208	0.18006079	0.05	0.182368811	0.995033144	0.992272648	L-Arginine, D-Arginine	HMDB0000517, HMDB0003416	0	4276	2536794	2	0	false	0.414973617
Hochschule Mannheim	230331_sima9_fticr	2023-04-01_11h41m09s	C6H14N4O2	M-H		C6H14N4O2-H-	173.1043883	0.4688632	0.1	0.476889225	0.984286387	0.998865803	L-Arginine, D-Arginine	HMDB0000517, HMDB0003416	0	6284750	19702239232	2	0	false	0.200934067
Hochschule Mannheim	231006_IPSC_35er_20_1	2023-10-10_16h22m19s	C6H14N4O2	M-H		C6H14N4O2-H-	173.1043993	0.39720485	0.05	0.398752273	0.998469359	0.997646384	L-Arginine, D-Arginine	HMDB0000517, HMDB0003416	0	11378	15862770	2	0	true	0.977236509
Hochschule Mannheim	231006_IPSC_68er_20_1	2023-10-10_15h39m51s	C6H14N4O2	M-H		C6H14N4O2-H-	173.1043993	0.41676375	0.05	0.418671587	0.998030486	0.997407561	L-Arginine, D-Arginine	HMDB0000517, HMDB0003416	0	10734	37734380	2	0	false	0.116375715
Hochschule Mannheim	231027_68er_20_1	2023-11-02_08h57m04s	C6H14N4O2	M-H		C6H14N4O2-H-	173.1043993	0.23181045	0.1	0.237740856	0.977135361	0.997871144	L-Arginine, D-Arginine	HMDB0000517, HMDB0003416	0	9046	22276402	2	0	false	0.417917252
Hochschule Mannheim	231123_sc_fticr	2023-11-28_14h02m10s	C6H14N4O2	M-H		C6H14N4O2-H-	173.1043993	0.24700539	0.1	0.252199119	0.983957246	0.995374801	L-Arginine, D-Arginine	HMDB0000517, HMDB0003416	0	42646760	14244622336	2	0	false	5.01228E-05
Hochschule Mannheim	230330_SC	2023-03-30_17h25m08s	C10H22O2	M-H		C10H22O2-H-	173.154625	0.06663454	0.1	0.068574528	0.97184153	0.999864499	(±)-Hydroxycitronellol, 1,1-Dimethoxyoctane	HMDB0030083, HMDB0040267	0	1684	65230	2	0	true	0.837706089
Hochschule Mannheim	230511_sc_hcl_atp	2023-05-11_17h34m49s	C6H9NO5	M-H		C6H9NO5-H-	174.0407175	0.7189606	0.05	0.721915623	0.996578172	0.999326192	N-Acetyl-L-aspartic acid, N-Formyl-L-glutamic acid	HMDB0000812, HMDB0003470	0	185554.4063	897934080	2	1	false	1.93454E-05	C7H13NS2-H-
Hochschule Mannheim	230316_SC_10micron	2023-03-17_13h54m50s	C6H9NO5	M-H		C6H9NO5-H-	174.0407175	0.44026476	0.05	0.444390058	0.991909664	0.998797563	N-Acetyl-L-aspartic acid, N-Formyl-L-glutamic acid	HMDB0000812, HMDB0003470	0	23866	597897984	2	1	false	0.002055646	C7H13NS2-H-
Hochschule Mannheim	230316_SC_5micron	2023-03-17_13h54m41s	C6H9NO5	M-H		C6H9NO5-H-	174.0407175	0.24001734	0.05	0.24297792	0.989817782	0.997977032	N-Acetyl-L-aspartic acid, N-Formyl-L-glutamic acid	HMDB0000812, HMDB0003470	0	17966	605755072	2	1	true	0.861570239	C7H13NS2-H-
Hochschule Mannheim	230316_sc_5micron_trp_norm	2023-03-17_15h39m25s	C6H9NO5	M-H		C6H9NO5-H-	174.0407175	0.1646106	0.05	0.166528373	0.989698685	0.998772456	N-Acetyl-L-aspartic acid, N-Formyl-L-glutamic acid	HMDB0000812, HMDB0003470	0	19846.27148	608803712	2	1	false	0.033344693	C7H13NS2-H-
Hochschule Mannheim	230525_sc_hcl_norm	2023-05-25_14h59m07s	C6H9NO5	M-H		C6H9NO5-H-	174.0407175	0.62821496	0.05	0.631728177	0.995489898	0.998944033	N-Acetyl-L-aspartic acid, N-Formyl-L-glutamic acid	HMDB0000812, HMDB0003470	0	60355.8125	869004480	2	1	false	1.73482E-05	C7H13NS2-H-
Hochschule Mannheim	221412_SC_DAN_encoding_32	2022-12-15_08h16m03s	C6H9NO5	M-H		C6H9NO5-H-	174.0407175	0.15711544	0.05	0.159509117	0.988031018	0.996925666	N-Acetyl-L-aspartic acid, N-Formyl-L-glutamic acid	HMDB0000812, HMDB0003470	0	43348	632416320	2	0	false	0.029247191
Hochschule Mannheim	230524_sc_norm	2023-05-25_13h31m40s	C6H9NO5	M-H		C6H9NO5-H-	174.0407175	0.44932342	0.05	0.45258795	0.993419561	0.999363194	N-Acetyl-L-aspartic acid, N-Formyl-L-glutamic acid	HMDB0000812, HMDB0003470	0	40427.27344	1031393856	2	1	false	6.44273E-05	C7H13NS2-H-
Hochschule Mannheim	230330_SC	2023-03-30_17h25m08s	C6H9NO5	M-H		C6H9NO5-H-	174.0407175	0.3797403	0.05	0.38316855	0.9921325	0.998911836	N-Acetyl-L-aspartic acid, N-Formyl-L-glutamic acid	HMDB0000812, HMDB0003470	0	17164	350116640	2	1	true	0.974063098	C7H13NS2-H-
Hochschule Mannheim	230511_sc_meta	2023-05-11_20h17m20s	C6H9NO5	M-H		C6H9NO5-H-	174.0407175	0.6325153	0.05	0.635448501	0.995726366	0.999656252	N-Acetyl-L-aspartic acid, N-Formyl-L-glutamic acid	HMDB0000812, HMDB0003470	0	478546.75	2184829184	2	1	false	1.69975E-05	C7H13NS2-H-
Hochschule Mannheim	230222_SC	2023-02-22_18h58m24s	C6H9NO5	M-H		C6H9NO5-H-	174.0407175	0.43640897	0.05	0.440947633	0.990399428	0.9993009	N-Acetyl-L-aspartic acid, N-Formyl-L-glutamic acid	HMDB0000812, HMDB0003470	0	25688	205818576	2	1	false	6.59394E-06	C7H13NS2-H-
Hochschule Mannheim	230503_SC_A	2023-05-04_09h52m16s	C6H9NO5	M-H		C6H9NO5-H-	174.0407175	0.4885095	0.05	0.492921645	0.992064173	0.998976727	N-Acetyl-L-aspartic acid, N-Formyl-L-glutamic acid	HMDB0000812, HMDB0003470	0	66068.03906	1099799424	2	1	false	3.55651E-05	C7H13NS2-H-
Hochschule Mannheim	230222_SC_10	2023-02-22_20h39m04s	C6H9NO5	M-H		C6H9NO5-H-	174.0407175	0.42473376	0.05	0.429017287	0.990752614	0.99925602	N-Acetyl-L-aspartic acid, N-Formyl-L-glutamic acid	HMDB0000812, HMDB0003470	0	24758	829283392	2	1	false	0.000370503	C7H13NS2-H-
Hochschule Mannheim	231006_IPSC_68er_20_1	2023-10-10_15h39m51s	C6H9NO5	M-H		C6H9NO5-H-	174.040796	0.24048886	0.1	0.24570106	0.981887138	0.996842092	N-Acetyl-L-aspartic acid, N-Formyl-L-glutamic acid	HMDB0000812, HMDB0003470	0	6450	55168272	2	1	false	9.8427E-05	C7H13NS2-H-
Hochschule Mannheim	231027_68er_20_1	2023-11-02_08h57m04s	C6H9NO5	M-H		C6H9NO5-H-	174.040796	0.41337687	0.05	0.42174429	0.982534947	0.997582825	N-Acetyl-L-aspartic acid, N-Formyl-L-glutamic acid	HMDB0000812, HMDB0003470	0	15938	118433464	2	1	false	0.002939364	C7H13NS2-H-
Hochschule Mannheim	230908_Slide_F	2023-09-11_18h53m27s	C6H9NO5	M-H		C6H9NO5-H-	174.040796	0.33589903	0.05	0.338688992	0.99248076	0.999276211	N-Acetyl-L-aspartic acid, N-Formyl-L-glutamic acid	HMDB0000812, HMDB0003470	0	61210	10557203456	2	1	false	2.66628E-05	C7H13NS2-H-
Hochschule Mannheim	231123_sc_fticr	2023-11-28_14h02m10s	C6H9NO5	M-H		C6H9NO5-H-	174.040796	0.97254056	0.05	0.975672703	0.999217538	0.997570332	N-Acetyl-L-aspartic acid, N-Formyl-L-glutamic acid	HMDB0000812, HMDB0003470	0	2946219264	6.13008E+11	2	0	false	5.2861E-05
Hochschule Mannheim	230601_SC	2023-06-01_19h16m41s	C6H9NO5	M-H		C6H9NO5-H-	174.0408475	0.7760037	0.046	0.494654054	0.994049997	0.998696303	N-Acetyl-L-aspartic acid, N-Formyl-L-glutamic acid	HMDB0000812, HMDB0003470	0	24100	638080128	2	1			C7H13NS2-H-
Hochschule Mannheim	230316_SC_10micron	2023-03-17_13h54m50s	C7H13NS2	M-H		C7H13NS2-H-	174.0415859	0.13720377	0.05	0.142437993	0.96562689	0.99754118	Berteroin	HMDB0031577	0	23866	370105792	1	1	false	0.001319138	C6H9NO5-H-
Hochschule Mannheim	230511_sc_hcl_atp	2023-05-11_17h34m49s	C7H13NS2	M-H		C7H13NS2-H-	174.0415859	0.27198836	0.1	0.280635074	0.969959054	0.99920591	Berteroin	HMDB0031577	0	185554.4063	801504576	1	1	false	3.22056E-05	C6H9NO5-H-
Hochschule Mannheim	230316_SC_5micron	2023-03-17_13h54m41s	C7H13NS2	M-H		C7H13NS2-H-	174.0415859	0.086063035	0.1	0.089643814	0.963932152	0.995978296	Berteroin	HMDB0031577	0	17966	391088768	1	1	true	0.866267622	C6H9NO5-H-
Hochschule Mannheim	230525_sc_hcl_norm	2023-05-25_14h59m07s	C7H13NS2	M-H		C7H13NS2-H-	174.0415859	0.20724271	0.05	0.213953357	0.970124539	0.998464609	Berteroin	HMDB0031577	0	60355.8125	587365056	1	1	false	2.79928E-06	C6H9NO5-H-
Hochschule Mannheim	230524_sc_norm	2023-05-25_13h31m40s	C7H13NS2	M-H		C7H13NS2-H-	174.0415859	0.18318208	0.05	0.18998796	0.964797761	0.999356882	Berteroin	HMDB0031577	0	40427.27344	1024422400	1	3	false	3.8484E-05	C6H9NO5-H-, C6H11NO3S-H-, C8H10O2+Cl-
Hochschule Mannheim	230330_SC	2023-03-30_17h25m08s	C7H13NS2	M-H		C7H13NS2-H-	174.0415859	0.14386292	0.1	0.1491746	0.965868265	0.998472485	Berteroin	HMDB0031577	0	16878	286358304	1	1	true	0.972562253	C6H9NO5-H-
Hochschule Mannheim	230511_sc_meta	2023-05-11_20h17m20s	C7H13NS2	M-H		C7H13NS2-H-	174.0415859	0.16815193	0.1	0.174399691	0.96450769	0.999655727	Berteroin	HMDB0031577	0	478546.75	2145704960	1	1	false	9.44638E-06	C6H9NO5-H-
Hochschule Mannheim	230222_SC	2023-02-22_18h58m24s	C7H13NS2	M-H		C7H13NS2-H-	174.0415859	0.16333604	0.1	0.169401221	0.965252059	0.998906272	Berteroin	HMDB0031577	0	25688	153875424	1	1	false	3.92013E-06	C6H9NO5-H-
Hochschule Mannheim	230503_SC_A	2023-05-04_09h52m16s	C7H13NS2	M-H		C7H13NS2-H-	174.0415859	0.18519928	0.05	0.192376949	0.963721406	0.998929302	Berteroin	HMDB0031577	0	66068.03906	956388224	1	1	false	1.60464E-05	C6H9NO5-H-
Hochschule Mannheim	230222_SC_10	2023-02-22_20h39m04s	C7H13NS2	M-H		C7H13NS2-H-	174.0415859	0.14852476	0.1	0.154107906	0.965034923	0.998690487	Berteroin	HMDB0031577	0	24758	567366080	1	1	false	0.000103206	C6H9NO5-H-
Hochschule Mannheim	231027_68er_20_1	2023-11-02_08h57m04s	C7H13NS2	M-H		C7H13NS2-H-	174.0416653	0.23281126	0.1	0.241104917	0.967101044	0.998449397	Berteroin	HMDB0031577	0	15938	142841296	1	1	false	0.003562871	C6H9NO5-H-
Hochschule Mannheim	230331_sima9_fticr	2023-04-01_11h41m09s	C10H9NO2	M-H		C10H9NO2-H-	174.0560411	0.51369864	0.1	0.516452686	0.995115882	0.999549324	Indoleacetic acid, 5-Hydroxyindoleacetaldehyde	HMDB0000197, HMDB0004073	0	52960064	46348189696	2	0	true	0.500810623
Hochschule Mannheim	231006_IPSC_68er_20_1	2023-10-10_15h39m51s	C10H9NO2	M-H		C10H9NO2-H-	174.0560521	0.18222181	0.1	0.186285649	0.982169736	0.995942868	Indoleacetic acid, 5-Hydroxyindoleacetaldehyde	HMDB0000197, HMDB0004073	0	6484	306862496	2	0	false	0.0034471
Hochschule Mannheim	231123_sc_fticr	2023-11-28_14h02m10s	C10H9NO2	M-H		C10H9NO2-H-	174.0560521	0.4782885	0.1	0.487355594	0.987768003	0.993548387	Indoleacetic acid, 5-Hydroxyindoleacetaldehyde	HMDB0000197, HMDB0004073	0	48650772	17268203520	2	0	false	0.0002057
Hochschule Mannheim	230601_SC	2023-06-01_19h16m41s	C10H9NO2	M-H		C10H9NO2-H-	174.0561037	0.7606043	0.06710526	0.043786862	0.972544295	0.994356654	Indoleacetic acid, 5-Hydroxyindoleacetaldehyde	HMDB0000197, HMDB0004073	0	7166	7600068	2	0
Hochschule Mannheim	231123_sc_fticr	2023-11-28_14h02m10s	C6H13N3O3	M-H		C6H13N3O3-H-	174.0884148	0.20091489	0.1	0.205521217	0.982092482	0.995412458	Citrulline, Argininic acid	HMDB0000904, HMDB0003148	0	29616900	8931181568	2	0	false	6.48528E-05
Hochschule Mannheim	230908_Slide_F	2023-09-11_18h53m27s	C6H8O6	M-H		C6H8O6-H-	175.0248115	0.26669693	0.1	0.270530454	0.987324152	0.998486309	D-Glucurono-6,3-lactone, 1,2,3-Propanetricarboxylic acid	HMDB0006355, HMDB0031193	0	18216	1727220864	2	0	false	0.043377213
Hochschule Mannheim	230220_SIMA9	2023-02-21_12h21m30s	C9H9NO3	M-H		C9H9NO3-H-	178.0508882	0.18419106	0.1	0.201067241	0.928657299	0.986442427	Hippuric acid, 1-(4-Methoxyphenyl)-2-nitroethylene, 3-Succinoylpyridine, Adrenochrome, Methyl n-formylanthranilate	HMDB0000714, HMDB0032595, HMDB0000992, HMDB0012884, HMDB0032398	0	1220	1026028	5	0	true	0.664743364
Hochschule Mannheim	230119_SIMA9	2023-01-19_20h13m34s	C9H9NO3	M-H		C9H9NO3-H-	178.0508882	0.15698193	0.1	0.169985947	0.934177361	0.988569764	Hippuric acid, 1-(4-Methoxyphenyl)-2-nitroethylene, 3-Succinoylpyridine, Adrenochrome, Methyl n-formylanthranilate	HMDB0000714, HMDB0032595, HMDB0000992, HMDB0012884, HMDB0032398	0	1162	631310	5	1			C7H6N4O2-
Hochschule Mannheim	231006_IPSC_35er_20_1	2023-10-10_16h22m19s	C6H13NO5	M-H		C6H13NO5-H-	178.0720961	0.61515015	0.05	0.656398433	0.937468664	0.99967044	Glucosamine, Fructosamine, beta-D-Glucosamine	HMDB0001514, HMDB0002030, HMDB0030091	0	52118	1475006	3	1	true	0.707072616	C7H9N5O-H-
Hochschule Mannheim	231123_sc_fticr	2023-11-28_14h02m10s	C8H8N2O3	M-H		C8H8N2O3-H-	179.0462157	0.17177516	0.1	0.35458624	0.490984799	0.986666667	Nicotinuric acid, Isonicotinylglycine	HMDB0003269, HMDB0041912	0	8037655	167913312	2	0	false	3.18917E-05
Hochschule Mannheim	231006_IPSC_68er_20_1	2023-10-10_15h39m51s	C6H12O6	M-H		C6H12O6-H-	179.0561117	0.24566692	0.1	0.249298403	0.987470533	0.997936812	D-Glucose, myo-Inositol, L-Sorbose, D-Galactose, D-Mannose, 3-Deoxyarabinohexonic acid, Beta-D-Glucose, D-Fructose, Allose, Alpha-D-Glucose, D-Tagatose, Beta-D-Galactose, Dihydroxyacetone (dimer), 2,5-bis(hydroxymethyl)oxolane-2,3,4-triol	HMDB0000122, HMDB0000211, HMDB0001266, HMDB0000143, HMDB0000169, HMDB0000346, HMDB0000516, HMDB0000660, HMDB0001151, HMDB0003345, HMDB0003418, HMDB0003449, HMDB0032222, HMDB0125599	0	13604	168678720	14	2	false	0.000469821	C7H8N4O2-H-, C6H13NO3S-H-
Hochschule Mannheim	231027_68er_20_1	2023-11-02_08h57m04s	C6H12O6	M-H		C6H12O6-H-	179.0561117	0.22104107	0.1	0.225233906	0.982572775	0.998790644	D-Glucose, myo-Inositol, L-Sorbose, D-Galactose, D-Mannose, 3-Deoxyarabinohexonic acid, Beta-D-Glucose, D-Fructose, Allose, Alpha-D-Glucose, D-Tagatose, Beta-D-Galactose, Dihydroxyacetone (dimer), 2,5-bis(hydroxymethyl)oxolane-2,3,4-triol	HMDB0000122, HMDB0000211, HMDB0001266, HMDB0000143, HMDB0000169, HMDB0000346, HMDB0000516, HMDB0000660, HMDB0001151, HMDB0003345, HMDB0003418, HMDB0003449, HMDB0032222, HMDB0125599	0	26108	487324096	14	1	false	0.043338887	C7H8N4O2-H-
Hochschule Mannheim	231027_35er_20_1	2023-11-02_08h55m38s	C6H12O6	M-H		C6H12O6-H-	179.0561117	0.21756516	0.1	0.223249118	0.975856444	0.998650824	D-Glucose, myo-Inositol, L-Sorbose, D-Galactose, D-Mannose, 3-Deoxyarabinohexonic acid, Beta-D-Glucose, D-Fructose, Allose, Alpha-D-Glucose, D-Tagatose, Beta-D-Galactose, Dihydroxyacetone (dimer), 2,5-bis(hydroxymethyl)oxolane-2,3,4-triol	HMDB0000122, HMDB0000211, HMDB0001266, HMDB0000143, HMDB0000169, HMDB0000346, HMDB0000516, HMDB0000660, HMDB0001151, HMDB0003345, HMDB0003418, HMDB0003449, HMDB0032222, HMDB0125599	0	18514	307186080	14	2			C7H8N4O2-H-, C6H13NO3S-H-
Hochschule Mannheim	231123_sc_fticr	2023-11-28_14h02m10s	C6H12O6	M-H		C6H12O6-H-	179.0561117	0.7617843	0.05	0.768302334	0.995474982	0.996023392	D-Glucose, myo-Inositol, L-Sorbose, D-Galactose, D-Mannose, 3-Deoxyarabinohexonic acid, Beta-D-Glucose, D-Fructose, Allose, Alpha-D-Glucose, D-Tagatose, Beta-D-Galactose, Dihydroxyacetone (dimer), 2,5-bis(hydroxymethyl)oxolane-2,3,4-triol	HMDB0000122, HMDB0000211, HMDB0001266, HMDB0000143, HMDB0000169, HMDB0000346, HMDB0000516, HMDB0000660, HMDB0001151, HMDB0003345, HMDB0003418, HMDB0003449, HMDB0032222, HMDB0125599	0	160097120	45402685440	14	0	false	0.000118422
Hochschule Mannheim	230601_EOC	2023-06-01_19h12m06s	C9H11NO3	M-H		C9H11NO3-H-	180.0665383	0.04555808	0.1	0.050918006	0.901892756	0.992062714	L-Tyrosine, 4-Hydroxy-4-(3-pyridyl)-butanoic acid, L-Threo-3-Phenylserine, Beta-Tyrosine, o-Tyrosine	HMDB0000158, HMDB0001119, HMDB0002184, HMDB0003831, HMDB0006050	0	2098	1412076	5	1			C6H14O6-H-
Hochschule Mannheim	230302_EOC	2023-03-02_19h24m17s	C9H11NO3	M-H		C9H11NO3-H-	180.0665383	0.40851086	0.05	0.416333341	0.985339328	0.995810287	L-Tyrosine, 4-Hydroxy-4-(3-pyridyl)-butanoic acid, L-Threo-3-Phenylserine, Beta-Tyrosine, o-Tyrosine	HMDB0000158, HMDB0001119, HMDB0002184, HMDB0003831, HMDB0006050	0	15486	32623294	5	1	true	0.796366215	C6H14O6-H-
Hochschule Mannheim	230222_GoldSlide	2023-02-22_16h28m15s	C9H11NO3	M-H		C9H11NO3-H-	180.0665383	0.38997033	0.1	0.397473924	0.985346588	0.995712351	L-Tyrosine, 4-Hydroxy-4-(3-pyridyl)-butanoic acid, L-Threo-3-Phenylserine, Beta-Tyrosine, o-Tyrosine	HMDB0000158, HMDB0001119, HMDB0002184, HMDB0003831, HMDB0006050	0	13684	16699720	5	1	true	0.919035852	C6H14O6-H-
Hochschule Mannheim	230220_SIMA9	2023-02-21_12h21m30s	C9H11NO3	M-H		C9H11NO3-H-	180.0665383	0.27887788	0.1	0.289153748	0.973921311	0.990287715	L-Tyrosine, 4-Hydroxy-4-(3-pyridyl)-butanoic acid, L-Threo-3-Phenylserine, Beta-Tyrosine, o-Tyrosine	HMDB0000158, HMDB0001119, HMDB0002184, HMDB0003831, HMDB0006050	0	4564	6609232	5	0	true	0.845911324
Hochschule Mannheim	230119_SIMA9	2023-01-19_20h13m34s	C9H11NO3	M-H		C9H11NO3-H-	180.0665383	0.31592962	0.1	0.327378462	0.972217442	0.992605859	L-Tyrosine, 4-Hydroxy-4-(3-pyridyl)-butanoic acid, L-Threo-3-Phenylserine, Beta-Tyrosine, o-Tyrosine	HMDB0000158, HMDB0001119, HMDB0002184, HMDB0003831, HMDB0006050	0	4854	4347180	5	3			C7H8N4O2-, C8H9N3O2-H-, C6H14O6-H-
Hochschule Mannheim	230220_EOC	2023-02-21_12h18m48s	C9H11NO3	M-H		C9H11NO3-H-	180.0665383	0.4525755	0.05	0.463157746	0.980248227	0.996841358	L-Tyrosine, 4-Hydroxy-4-(3-pyridyl)-butanoic acid, L-Threo-3-Phenylserine, Beta-Tyrosine, o-Tyrosine	HMDB0000158, HMDB0001119, HMDB0002184, HMDB0003831, HMDB0006050	0	15208	18599688	5	2	false	0.264969766	C8H9N3O2-H-, C6H14O6-H-
Hochschule Mannheim	230119_EOC	2023-01-19_20h15m05s	C9H11NO3	M-H		C9H11NO3-H-	180.0665383	0.49112818	0.05	0.500723971	0.984776707	0.995998524	L-Tyrosine, 4-Hydroxy-4-(3-pyridyl)-butanoic acid, L-Threo-3-Phenylserine, Beta-Tyrosine, o-Tyrosine	HMDB0000158, HMDB0001119, HMDB0002184, HMDB0003831, HMDB0006050	0	13236	12401200	5	2			C7H8N4O2-, C6H14O6-H-
Hochschule Mannheim	230302_SIMA9	2023-03-02_19h24m41s	C9H11NO3	M-H		C9H11NO3-H-	180.0665383	0.2556054	0.1	0.264435635	0.976919171	0.989444444	L-Tyrosine, 4-Hydroxy-4-(3-pyridyl)-butanoic acid, L-Threo-3-Phenylserine, Beta-Tyrosine, o-Tyrosine	HMDB0000158, HMDB0001119, HMDB0002184, HMDB0003831, HMDB0006050	0	4200	7018444	5	1	true	0.676189899	C6H14O6-H-
Hochschule Mannheim	230222_MetalSlide	2023-02-22_16h36m38s	C9H11NO3	M-H		C9H11NO3-H-	180.0665383	0.3886295	0.1	0.395654495	0.984970631	0.997232419	L-Tyrosine, 4-Hydroxy-4-(3-pyridyl)-butanoic acid, L-Threo-3-Phenylserine, Beta-Tyrosine, o-Tyrosine	HMDB0000158, HMDB0001119, HMDB0002184, HMDB0003831, HMDB0006050	0	13326	16791008	5	1	false	0.351494163	C6H14O6-H-
Hochschule Mannheim	231027_68er_20_1	2023-11-02_08h57m04s	C9H11NO3	M-H		C9H11NO3-H-	180.0666168	0.14495017	0.1	0.194616715	0.746880543	0.997211846	L-Tyrosine, 4-Hydroxy-4-(3-pyridyl)-butanoic acid, L-Threo-3-Phenylserine, Beta-Tyrosine, o-Tyrosine	HMDB0000158, HMDB0001119, HMDB0002184, HMDB0003831, HMDB0006050	0	8684	47144816	5	1	false	0.231692344	C6H14O6-H-
Hochschule Mannheim	231123_sc_fticr	2023-11-28_14h02m10s	C9H11NO3	M-H		C9H11NO3-H-	180.0666168	0.77303416	0.05	0.779936799	0.995513872	0.995616212	L-Tyrosine, 4-Hydroxy-4-(3-pyridyl)-butanoic acid, L-Threo-3-Phenylserine, Beta-Tyrosine, o-Tyrosine	HMDB0000158, HMDB0001119, HMDB0002184, HMDB0003831, HMDB0006050	0	96664992	29003362304	5	0	false	9.88803E-05
Hochschule Mannheim	230608_IPSC_rerun_20_1	2023-06-09_11h12m43s	C5H4N4O2S	M-H		C5H4N4O2S-H-	182.9981412	0.4961919	0.1	0.501960006	0.990273975	0.998217506	6-thiouric acid	HMDB0060601	0	185120	32499288	1	1	true	0.879180729	C4H8O6S-H-
Hochschule Mannheim	230524_sc_norm	2023-05-25_13h31m40s	C12H12N2	M-H		C12H12N2-H-	183.0926935	0.04959861	0.1	0.050880982	0.977817305	0.996910748	Harmalan	HMDB0029834	0	2018.169556	40411140	1	2	false	5.72009E-06	C11H16+Cl-, C9H15NO3-H-
Hochschule Mannheim	231123_sc_fticr	2023-11-28_14h02m10s	C12H12N2	M-H		C12H12N2-H-	183.0927719	0.22611542	0.1	0.234579806	0.9672217	0.996583144	Harmalan	HMDB0029834	0	50008968	10638106624	1	0	false	0.000119283
Hochschule Mannheim	230222_SC_10	2023-02-22_20h39m04s	C7H6O6	M-H		C7H6O6-H-	185.009083	0.11305914	0.1	0.118105525	0.958498221	0.998720969	2,3,4,5-tetrahydroxybenzoic acid, 2,3,4,6-tetrahydroxybenzoic acid	HMDB0125352, HMDB0130404	0	7052	1091206	2	0	true	0.820455253
Hochschule Mannheim	230524_sc_norm	2023-05-25_13h31m40s	C10H19O3	M-H		C10H19O3-H-	186.1260645	0.048023414	0.1	0.049414163	0.977751949	0.993969118	2-Hydroxydecanoate	HMDB0094656	0	1897.685791	20581518	1	0	false	9.21842E-06
Hochschule Mannheim	230119_EOC_20_1.5	2023-01-22_00h57m48s	C10H19O3	M-H		C10H19O3-H-	186.1260645	0.10633178	0.1	0.109593487	0.977696876	0.992371105	2-Hydroxydecanoate	HMDB0094656	0	3258	23966690	1	1	true	0.515807927	C10H19NS-
Hochschule Mannheim	230222_GoldSlide	2023-02-22_16h28m15s	C7H8O4S	M-H		C7H8O4S-H-	187.0069745	0.26904273	0.1	0.275461744	0.982631987	0.993960371	p-Cresol sulfate, Benzyl sulfate	HMDB0011635, HMDB0034782	0	5346	5441416	2	0	true	0.757800519
Hochschule Mannheim	230405_SIMA9_indirect	2023-04-05_15h53m57s	C7H8O4S	M-H		C7H8O4S-H-	187.0069745	0.3562138	0.1	0.366153143	0.979761392	0.992950621	p-Cresol sulfate, Benzyl sulfate	HMDB0011635, HMDB0034782	0	18956	22819158	2	0	true	0.504312992
Hochschule Mannheim	230220_SIMA9	2023-02-21_12h21m30s	C7H8O4S	M-H		C7H8O4S-H-	187.0069745	0.25735328	0.1	0.264500905	0.980565358	0.992261151	p-Cresol sulfate, Benzyl sulfate	HMDB0011635, HMDB0034782	0	6108	7556390	2	0	true	0.977079988
Hochschule Mannheim	230119_SIMA9	2023-01-19_20h13m34s	C7H8O4S	M-H		C7H8O4S-H-	187.0069745	0.3777079	0.05	0.387144576	0.98279442	0.992705005	p-Cresol sulfate, Benzyl sulfate	HMDB0011635, HMDB0034782	0	7620	6407312	2	0
Hochschule Mannheim	230302_SIMA9	2023-03-02_19h24m41s	C7H8O4S	M-H		C7H8O4S-H-	187.0069745	0.23596025	0.1	0.242643137	0.981396456	0.990892067	p-Cresol sulfate, Benzyl sulfate	HMDB0011635, HMDB0034782	0	5094	7417486	2	0	true	0.843632996
Hochschule Mannheim	230222_MetalSlide	2023-02-22_16h36m38s	C7H8O4S	M-H		C7H8O4S-H-	187.0069745	0.3569087	0.1	0.364440456	0.984086737	0.995169782	p-Cresol sulfate, Benzyl sulfate	HMDB0011635, HMDB0034782	0	6022	6372596	2	0	false	0.264746815
Hochschule Mannheim	231123_sc_fticr	2023-11-28_14h02m10s	C7H8O4S	M-H		C7H8O4S-H-	187.0070535	0.70283836	0.05	0.71421504	0.988980925	0.995035461	p-Cresol sulfate, Benzyl sulfate	HMDB0011635, HMDB0034782	0	130751456	29843668992	2	0	false	0.000105296
Hochschule Mannheim	231123_sc_fticr	2023-11-28_14h02m10s	C7H12N2O4	M-H		C7H12N2O4-H-	187.0724304	0.17495705	0.1	0.179520432	0.979288691	0.995191919	N-Acetylglutamine, L-glycyl-L-hydroxyproline	HMDB0006029, HMDB0011173	0	25151158	6892283904	2	0	false	6.51582E-06
Hochschule Mannheim	230601_SIMA9	2023-06-01_19h12m42s	C9H16O4	M-H		C9H16O4-H-	187.0975041	0.048291955	0.1	0.051645179	0.939075218	0.995736983	Nonate, (+/-)-Ethyl 3-acetoxy-2-methylbutyrate, Azelaic acid, cis- and trans-Ethyl 2,4-dimethyl-1,3-dioxolane-2-acetate, (+/-)-Methyl 5-acetoxyhexanoate, 2,4-Dimethylpimelic acid, 3-Methylsuberic acid, Diethyl methylsuccinate, Diethyl glutarate	HMDB0011717, HMDB0032258, HMDB0000784, HMDB0032200, HMDB0032387, HMDB0059760, HMDB0059783, HMDB0059814, HMDB0059879	0	2512	174316	9	0	false	0.09601891
Hochschule Mannheim	230524_sc_norm	2023-05-25_13h31m40s	C9H16O4	M-H		C9H16O4-H-	187.0975041	0.048575964	0.1	0.05013101	0.973578678	0.995276861	Nonate, (+/-)-Ethyl 3-acetoxy-2-methylbutyrate, Azelaic acid, cis- and trans-Ethyl 2,4-dimethyl-1,3-dioxolane-2-acetate, (+/-)-Methyl 5-acetoxyhexanoate, 2,4-Dimethylpimelic acid, 3-Methylsuberic acid, Diethyl methylsuccinate, Diethyl glutarate	HMDB0011717, HMDB0032258, HMDB0000784, HMDB0032200, HMDB0032387, HMDB0059760, HMDB0059783, HMDB0059814, HMDB0059879	0	1556.373535	15528355	9	1	false	5.40605E-06	C8H14N2O3-H-
Hochschule Mannheim	230119_EOC	2023-01-19_20h15m05s	C9H16O4	M-H		C9H16O4-H-	187.0975041	0.35713148	0.05	0.372121279	0.963466966	0.99610885	Nonate, (+/-)-Ethyl 3-acetoxy-2-methylbutyrate, Azelaic acid, cis- and trans-Ethyl 2,4-dimethyl-1,3-dioxolane-2-acetate, (+/-)-Methyl 5-acetoxyhexanoate, 2,4-Dimethylpimelic acid, 3-Methylsuberic acid, Diethyl methylsuccinate, Diethyl glutarate	HMDB0011717, HMDB0032258, HMDB0000784, HMDB0032200, HMDB0032387, HMDB0059760, HMDB0059783, HMDB0059814, HMDB0059879	0	7526	629580	9	0
Hochschule Mannheim	230119_EOC_20_1.5	2023-01-22_00h57m48s	C9H16O4	M-H		C9H16O4-H-	187.0975041	0.48212686	0.05	0.499620461	0.967869637	0.997020859	Nonate, (+/-)-Ethyl 3-acetoxy-2-methylbutyrate, Azelaic acid, cis- and trans-Ethyl 2,4-dimethyl-1,3-dioxolane-2-acetate, (+/-)-Methyl 5-acetoxyhexanoate, 2,4-Dimethylpimelic acid, 3-Methylsuberic acid, Diethyl methylsuccinate, Diethyl glutarate	HMDB0011717, HMDB0032258, HMDB0000784, HMDB0032200, HMDB0032387, HMDB0059760, HMDB0059783, HMDB0059814, HMDB0059879	0	10552	22906214	9	0	false	0.001949977
Hochschule Mannheim	231123_sc_fticr	2023-11-28_14h02m10s	C9H16O4	M-H		C9H16O4-H-	187.0975826	0.19664975	0.1	0.202848909	0.972774738	0.996571429	Nonate, (+/-)-Ethyl 3-acetoxy-2-methylbutyrate, Azelaic acid, cis- and trans-Ethyl 2,4-dimethyl-1,3-dioxolane-2-acetate, (+/-)-Methyl 5-acetoxyhexanoate, 2,4-Dimethylpimelic acid, 3-Methylsuberic acid, Diethyl methylsuccinate, Diethyl glutarate	HMDB0011717, HMDB0032258, HMDB0000784, HMDB0032200, HMDB0032387, HMDB0059760, HMDB0059783, HMDB0059814, HMDB0059879	0	21131560	2170436096	9	0	false	1.8869E-05
Hochschule Mannheim	230220_EOC	2023-02-21_12h18m48s	C8H16N2O3	M-H		C8H16N2O3-H-	187.1087375	0.09040033	0.1	0.092721082	0.983360427	0.991468208	N6-Acetyl-L-lysine, Alanyl-Valine, N-Alpha-acetyllysine, Glycylleucine, Glycyl-Isoleucine, Isoleucyl-Glycine, Leucyl-Glycine, Valyl-Alanine	HMDB0000206, HMDB0028700, HMDB0000446, HMDB0000759, HMDB0028844, HMDB0028907, HMDB0028929, HMDB0029120	0	1886	761516	8	0	false	0.095919162
Hochschule Mannheim	231006_IPSC_68er_20_1	2023-10-10_15h39m51s	C8H16N2O3	M-H		C8H16N2O3-H-	187.1088159	0.17233764	0.1	0.175820581	0.984606426	0.995514913	N6-Acetyl-L-lysine, Alanyl-Valine, N-Alpha-acetyllysine, Glycylleucine, Glycyl-Isoleucine, Isoleucyl-Glycine, Leucyl-Glycine, Valyl-Alanine	HMDB0000206, HMDB0028700, HMDB0000446, HMDB0000759, HMDB0028844, HMDB0028907, HMDB0028929, HMDB0029120	0	1864	3342014	8	0	true	0.718992651
Hochschule Mannheim	231027_68er_20_1	2023-11-02_08h57m04s	C8H16N2O3	M-H		C8H16N2O3-H-	187.1088159	0.18689986	0.1	0.190367045	0.984818479	0.996921619	N6-Acetyl-L-lysine, Alanyl-Valine, N-Alpha-acetyllysine, Glycylleucine, Glycyl-Isoleucine, Isoleucyl-Glycine, Leucyl-Glycine, Valyl-Alanine	HMDB0000206, HMDB0028700, HMDB0000446, HMDB0000759, HMDB0028844, HMDB0028907, HMDB0028929, HMDB0029120	0	2344	3629484	8	0	false	0.235615984
Hochschule Mannheim	230601_EOC	2023-06-01_19h12m06s	C10H7NO3	M-H		C10H7NO3-H-	188.0352382	0.0836032	0.05	0.086547821	0.966291461	0.999674591	Kynurenic acid	HMDB0000715	0	29676	18962144	1	0
Hochschule Mannheim	230316_SC_10micron	2023-03-17_13h54m50s	C10H7NO3	M-H		C10H7NO3-H-	188.0352382	0.32131636	0.05	0.420011059	0.767641997	0.996582843	Kynurenic acid	HMDB0000715	0	64634	3040478	1	1	true	0.671618402	C7H10O6-H-
Hochschule Mannheim	230222_IPSC	2023-02-22_16h21m43s	C10H7NO3	M-H		C10H7NO3-H-	188.0352382	0.44224522	0.05	0.451694038	0.97967972	0.999389261	Kynurenic acid	HMDB0000715	0	38674	13654544	1	1			C7H10O6-H-
Hochschule Mannheim	230302_EOC	2023-03-02_19h24m17s	C10H7NO3	M-H		C10H7NO3-H-	188.0352382	0.6282486	0.05	0.645078154	0.974189278	0.999714104	Kynurenic acid	HMDB0000715	0	155442	17798440	1	0	false	0.410661697
Hochschule Mannheim	230524_sc_norm	2023-05-25_13h31m40s	C10H7NO3	M-H		C10H7NO3-H-	188.0352382	0.61943394	0.05	0.760301463	0.816863973	0.997377161	Kynurenic acid	HMDB0000715	0	177025.6094	3054819.25	1	1	true	0.76857537	C5H7N5O+Cl-
Hochschule Mannheim	230220_SIMA9	2023-02-21_12h21m30s	C10H7NO3	M-H		C10H7NO3-H-	188.0352382	0.34279084	0.05	0.351739208	0.974755358	0.999799214	Kynurenic acid	HMDB0000715	0	58508	17385682	1	1	false	0.480798632	C7H10O6-H-
Hochschule Mannheim	230119_SIMA9	2023-01-19_20h13m34s	C10H7NO3	M-H		C10H7NO3-H-	188.0352382	0.47679368	0.05	0.488453788	0.97616604	0.999961592	Kynurenic acid	HMDB0000715	0	57882	10643960	1	0
Hochschule Mannheim	230220_EOC	2023-02-21_12h18m48s	C10H7NO3	M-H		C10H7NO3-H-	188.0352382	0.41962993	0.05	0.43196269	0.971481405	0.999967107	Kynurenic acid	HMDB0000715	0	60642	20027720	1	1	true	0.790182769	C7H10O6-H-
Hochschule Mannheim	230222_SC	2023-02-22_18h58m24s	C10H7NO3	M-H		C10H7NO3-H-	188.0352382	0.40803945	0.05	0.454384124	0.900971868	0.996707632	Kynurenic acid	HMDB0000715	0	59508	3068346	1	0	true	0.695610464
Hochschule Mannheim	230503_SC_A	2023-05-04_09h52m16s	C10H7NO3	M-H		C10H7NO3-H-	188.0352382	0.09674922	0.1	0.11975451	0.810571861	0.996699052	Kynurenic acid	HMDB0000715	0	28654.29492	3503130.25	1	2	true	0.667288065	C7H10O6-H-, C5H7N5O+Cl-
Hochschule Mannheim	230302_SIMA9	2023-03-02_19h24m41s	C10H7NO3	M-H		C10H7NO3-H-	188.0352382	0.31533954	0.1	0.323562364	0.975326405	0.999241423	Kynurenic acid	HMDB0000715	0	59712	19362974	1	0	true	0.790849686
Hochschule Mannheim	230512_SIMA9_100_20_1	2023-05-15_17h30m45s	C10H7NO3	M-H		C10H7NO3-H-	188.0352382	0.09072714	0.1	0.097650846	0.929587174	0.999473112	Kynurenic acid	HMDB0000715	0	80072	79659856	1	1	true	0.557258606	C7H10O6-H-
Hochschule Mannheim	230222_MetalSlide	2023-02-22_16h36m38s	C10H7NO3	M-H		C10H7NO3-H-	188.0352382	0.32447708	0.1	0.332716442	0.97527829	0.999956697	Kynurenic acid	HMDB0000715	0	53434	12390278	1	0	true	0.806904197
Hochschule Mannheim	230512_SIMA9_500_20_1	2023-05-15_13h12m09s	C10H7NO3	M-H		C10H7NO3-H-	188.0352382	0.36411947	0.05	0.384307898	0.948179322	0.99924993	Kynurenic acid	HMDB0000715	0	99952	63586752	1	0	true	0.705952108
Hochschule Mannheim	230608_SIMA9_lyo_20_1	2023-06-09_12h35m46s	C10H7NO3	M-H		C10H7NO3-H-	188.0352382	0.23294625	0.05	0.242128578	0.962524035	0.999535154	Kynurenic acid	HMDB0000715	0	168020	157590768	1	0	true	0.740073323
Hochschule Mannheim	230608_SIMA9_norm_20_1	2023-06-09_14h37m23s	C10H7NO3	M-H		C10H7NO3-H-	188.0352382	0.14041488	0.1	0.147009862	0.95540066	0.999726262	Kynurenic acid	HMDB0000715	0	224010	169428544	1	0	true	0.687018454
Hochschule Mannheim	230608_IPSC_rerun	2023-06-08_12h34m10s	C10H7NO3	M-H		C10H7NO3-H-	188.0352382	0.31618387	0.1	0.328699606	0.961968636	0.999953045	Kynurenic acid	HMDB0000715	0	50358	15043872	1	1	true	0.70200479	C5H7N5O+Cl-
Hochschule Mannheim	230616_SIMA9_lyo	2023-06-16_10h46m46s	C10H7NO3	M-H		C10H7NO3-H-	188.0352382	0.13823809	0.1	0.143178689	0.965987685	0.999488393	Kynurenic acid	HMDB0000715	0	32948	13658150	1	0	false	0.494308293
Hochschule Mannheim	230616_SIMA9_norm	2023-06-16_11h48m35s	C10H7NO3	M-H		C10H7NO3-H-	188.0352382	0.20551637	0.1	0.212655358	0.966459941	0.999968314	Kynurenic acid	HMDB0000715	0	55538	10873114	1	0	false	0.040031578
Hochschule Mannheim	230615_SIMA9_norm_20_1	2023-06-16_07h54m01s	C10H7NO3	M-H		C10H7NO3-H-	188.0352382	0.16657919	0.05	0.173410528	0.961288493	0.999289969	Kynurenic acid	HMDB0000715	0	137828	157455728	1	0	false	0.304590702
Hochschule Mannheim	230616_SIMA9_lyo_20_1	2023-09-28_11h13m13s	C10H7NO3	M-H		C10H7NO3-H-	188.0353166	0.22728676	0.05	0.239970711	0.948038396	0.999056307	Kynurenic acid	HMDB0000715	0	127890	127510480	1	0	true	0.743885934
Hochschule Mannheim	230616_SIMA9_norm_20_1	2023-09-28_11h23m51s	C10H7NO3	M-H		C10H7NO3-H-	188.0353166	0.36967412	0.05	0.388900288	0.951632754	0.998875605	Kynurenic acid	HMDB0000715	0	277374	89221336	1	0	true	0.705122471
Hochschule Mannheim	230615_SIMA9_norm_20_1	2023-09-28_10h52m37s	C10H7NO3	M-H		C10H7NO3-H-	188.0353166	0.16657919	0.05	0.173410528	0.961288493	0.999289969	Kynurenic acid	HMDB0000715	0	137828	157455728	1	0	false	0.304590702
Hochschule Mannheim	231027_68er_20_1	2023-11-02_08h57m04s	C10H7NO3	M-H		C10H7NO3-H-	188.0353166	0.7749742	0.05	0.802097129	0.966340781	0.999838844	Kynurenic acid	HMDB0000715	0	353208	372314560	1	0	true	0.506542146
Hochschule Mannheim	231027_35er_20_1	2023-11-02_08h55m38s	C10H7NO3	M-H		C10H7NO3-H-	188.0353166	0.77332836	0.05	0.800426496	0.966349403	0.999788844	Kynurenic acid	HMDB0000715	0	451894	314090112	1	0
Hochschule Mannheim	231123_sc_fticr	2023-11-28_14h02m10s	C10H7NO3	M-H		C10H7NO3-H-	188.0353166	0.3654676	0.1	0.373760853	0.982167585	0.995564654	Kynurenic acid	HMDB0000715	0	31142658	8542375936	1	0	false	2.62035E-05
Hochschule Mannheim	230426_SIMA9_100_nowash	2023-04-26_17h27m25s	C10H10N2O2	M-H		C10H10N2O2-H-	189.0668726	0.12768476	0.1	0.13008608	0.983745909	0.997758117	6-Hydroxy-1H-indole-3-acetamide	HMDB0031173	0	11546	91454912	1	0
Hochschule Mannheim	230220_EOC	2023-02-21_12h18m48s	C10H10N2O2	M-H		C10H10N2O2-H-	189.0668726	0.104130186	0.1	0.106071251	0.983135836	0.99853993	6-Hydroxy-1H-indole-3-acetamide	HMDB0031173	0	7616	91891952	1	0	true	0.800168872
Hochschule Mannheim	230331_sima9_fticr	2023-04-01_11h41m09s	C10H10N2O2	M-H		C10H10N2O2-H-	189.0669401	0.56727076	0.1	0.569655983	0.996568088	0.999242208	6-Hydroxy-1H-indole-3-acetamide	HMDB0031173	0	57745308	77500268544	1	0	false	0.420288116
Hochschule Mannheim	231027_68er_20_1	2023-11-02_08h57m04s	C10H10N2O2	M-H		C10H10N2O2-H-	189.0669511	0.3490298	0.05	0.354579861	0.987349757	0.99695931	6-Hydroxy-1H-indole-3-acetamide	HMDB0031173	0	12570	1126183040	1	0	false	0.015473211
Hochschule Mannheim	231027_35er_20_1	2023-11-02_08h55m38s	C10H10N2O2	M-H		C10H10N2O2-H-	189.0669511	0.3535502	0.05	0.359273112	0.987387173	0.996641326	6-Hydroxy-1H-indole-3-acetamide	HMDB0031173	0	12648	1032761408	1	0
Hochschule Mannheim	230908_Slide_F	2023-09-11_18h53m27s	C10H10N2O2	M-H		C10H10N2O2-H-	189.0669511	0.40466103	0.05	0.413957874	0.980004885	0.997486418	6-Hydroxy-1H-indole-3-acetamide	HMDB0031173	0	8372	103618920	1	1	false	0.000800727	C11H12O3-H-
Hochschule Mannheim	231123_sc_fticr	2023-11-28_14h02m10s	C10H10N2O2	M-H		C10H10N2O2-H-	189.0669511	0.8074298	0.05	0.816380294	0.993897425	0.995109105	6-Hydroxy-1H-indole-3-acetamide	HMDB0031173	0	128389536	52131213312	1	0	false	6.69292E-05
Hochschule Mannheim	230601_SC	2023-06-01_19h16m41s	C10H10N2O2	M-H		C10H10N2O2-H-	189.0670072	0.79727364	0.029166667	0.135572878	0.977376416	0.998667488	6-Hydroxy-1H-indole-3-acetamide	HMDB0031173	0	5654	21949360	1	1			C11H12O3-H-
Hochschule Mannheim	230525_sc_hcl_norm	2023-05-25_14h59m07s	C6H8O7	M-H		C6H8O7-H-	191.0196477	0.2822964	0.05	0.285112818	0.991993786	0.998112756	Citric acid, Isocitric acid, D-threo-Isocitric acid, Diketogulonic acid, 2,3-Diketo-L-gulonate, D-Glucaro-1,4-lactone	HMDB0000094, HMDB0000193, HMDB0001874, HMDB0005971, HMDB0006511, HMDB0041862	0	14349.30859	256219024	6	0	false	3.86104E-05
Hochschule Mannheim	230511_sc_meta	2023-05-11_20h17m20s	C6H8O7	M-H		C6H8O7-H-	191.0196477	0.3090841	0.05	0.312325186	0.989697938	0.999923929	Citric acid, Isocitric acid, D-threo-Isocitric acid, Diketogulonic acid, 2,3-Diketo-L-gulonate, D-Glucaro-1,4-lactone	HMDB0000094, HMDB0000193, HMDB0001874, HMDB0005971, HMDB0006511, HMDB0041862	0	465038.5313	224084848	6	0	false	1.98159E-05
Hochschule Mannheim	231006_IPSC_68er_20_1	2023-10-10_15h39m51s	C6H8O7	M-H		C6H8O7-H-	191.0197262	0.18332912	0.1	0.189074737	0.972280966	0.99725489	Citric acid, Isocitric acid, D-threo-Isocitric acid, Diketogulonic acid, 2,3-Diketo-L-gulonate, D-Glucaro-1,4-lactone	HMDB0000094, HMDB0000193, HMDB0001874, HMDB0005971, HMDB0006511, HMDB0041862	0	4672	10432350	6	0	false	0.000200205
Hochschule Mannheim	231123_sc_fticr	2023-11-28_14h02m10s	C6H8O7	M-H		C6H8O7-H-	191.0197262	0.8794149	0.05	0.885368863	0.997288885	0.995975379	Citric acid, Isocitric acid, D-threo-Isocitric acid, Diketogulonic acid, 2,3-Diketo-L-gulonate, D-Glucaro-1,4-lactone	HMDB0000094, HMDB0000193, HMDB0001874, HMDB0005971, HMDB0006511, HMDB0041862	0	352309088	77899481088	6	0	false	8.72835E-05
Hochschule Mannheim	230615_SIMA9_lyo_20_1	2023-06-15_19h47m33s	C6H8O7	M-H		C6H8O7-H-	191.0197828	0.74808794	0.084848486	0.069982153	0.966484231	0.994942069	Citric acid, Isocitric acid, D-threo-Isocitric acid, Diketogulonic acid, 2,3-Diketo-L-gulonate, D-Glucaro-1,4-lactone	HMDB0000094, HMDB0000193, HMDB0001874, HMDB0005971, HMDB0006511, HMDB0041862	0	5248	9386286	6	0	false	0.040913612
Hochschule Mannheim	230316_SC_10micron	2023-03-17_13h54m50s	C6H12N2O3S	M-H		C6H12N2O3S-H-	191.0495081	0.063248724	0.1	0.064401887	0.985587463	0.996455751	Alanyl-Cysteine, Cysteinyl-Alanine	HMDB0028684, HMDB0028768	0	3992	76439544	2	0	false	0.001777153
Hochschule Mannheim	230316_SC_5micron	2023-03-17_13h54m41s	C6H12N2O3S	M-H		C6H12N2O3S-H-	191.0495081	0.06495837	0.1	0.066184878	0.986312237	0.995088996	Alanyl-Cysteine, Cysteinyl-Alanine	HMDB0028684, HMDB0028768	0	3386	49827296	2	0	true	0.52505517
Hochschule Mannheim	230524_sc_norm	2023-05-25_13h31m40s	C6H12N2O3S	M-H		C6H12N2O3S-H-	191.0495081	0.054341648	0.1	0.055216099	0.985793798	0.9983458	Alanyl-Cysteine, Cysteinyl-Alanine	HMDB0028684, HMDB0028768	0	4123.689453	93108496	2	1	false	1.95477E-05	C8H12O3+Cl-
Hochschule Mannheim	230330_SC	2023-03-30_17h25m08s	C6H12N2O3S	M-H		C6H12N2O3S-H-	191.0495081	0.051492427	0.1	0.052425357	0.985460042	0.996696495	Alanyl-Cysteine, Cysteinyl-Alanine	HMDB0028684, HMDB0028768	0	3930	60585320	2	0	true	0.996512353
Hochschule Mannheim	230119_SIMA9_20_1.5	2023-01-22_00h57m42s	C6H12N2O3S	M-H		C6H12N2O3S-H-	191.0495081	0.1748791	0.1	0.177706889	0.98834923	0.995687864	Alanyl-Cysteine, Cysteinyl-Alanine	HMDB0028684, HMDB0028768	0	6898	123574512	2	1	false	0.216141164	C8H12O3+Cl-
Hochschule Mannheim	230512_SIMA9_100_20_1	2023-05-15_17h30m45s	C6H12N2O3S	M-H		C6H12N2O3S-H-	191.0495081	0.08472985	0.1	0.087312195	0.977708638	0.992549267	Alanyl-Cysteine, Cysteinyl-Alanine	HMDB0028684, HMDB0028768	0	11030	84108456	2	0	false	0.005459733
Hochschule Mannheim	231027_68er_20_1	2023-11-02_08h57m04s	C6H12N2O3S	M-H		C6H12N2O3S-H-	191.049587	0.16646329	0.1	0.169331598	0.986983691	0.99602555	Alanyl-Cysteine, Cysteinyl-Alanine	HMDB0028684, HMDB0028768	0	4540	77041288	2	0	false	0.0055396
Hochschule Mannheim	231027_35er_20_1	2023-11-02_08h55m38s	C6H12N2O3S	M-H		C6H12N2O3S-H-	191.049587	0.22362158	0.1	0.2273341	0.987573434	0.996046767	Alanyl-Cysteine, Cysteinyl-Alanine	HMDB0028684, HMDB0028768	0	4664	73778832	2	0
Hochschule Mannheim	230601_SC	2023-06-01_19h16m41s	C6H12N2O3S	M-H		C6H12N2O3S-H-	191.0496432	0.7657321	0.054166667	0.053538438	0.985168113	0.996992773	Alanyl-Cysteine, Cysteinyl-Alanine	HMDB0028684, HMDB0028768	0	3834	74218352	2	1			C8H12O3+Cl-
Hochschule Mannheim	230330_SC	2023-03-30_17h25m08s	C13H20O	M-H		C13H20O-H-	191.1440603	0.05964582	0.1	0.06219848	0.960347196	0.998554939	Vitispirane, 2,6-Diisopropyl-3-methylphenol, 2,5-Diisopropyl-4-methylphenol, 2,5-Diisopropyl-3-methylphenol, 2,4-Diisopropyl-5-methylphenol, 2,4-Diisopropyl-3-methylphenol, 2,3-Diisopropyl-5-methylphenol, 4-(4-Methyl-3-pentenyl)-3-cyclohexene-1-carboxaldehyde, Pseudoionone, 4-(2,6,6-Trimethylcyclohex-1-enyl)but-2-en-4-one, (2E,4Z,7Z)-2,4,7-Tridecatrienal, (E)-5,8-Megastigmadien-4-one, gamma-Ionon…	HMDB0036818, HMDB0029820, HMDB0029821, HMDB0029822, HMDB0029823, HMDB0029824, HMDB0029825, HMDB0031733, HMDB0032498, HMDB0032541, HMDB0033545, HMDB0034671, HMDB0034979, HMDB0035682, HMDB0035753, HMDB0036022, HMDB0036027, HMDB0036144, HMDB0036565, HMDB0036684, HMDB0037139, HMDB0059883	0	1944	271422	22	0	true	0.940498292
Hochschule Mannheim	230119_EOC_20_1.5	2023-01-22_00h57m48s	C6H10O3S2	M-H		C6H10O3S2-H-	192.9997807	0.16010723	0.05	0.164903527	0.980170627	0.9905566	S-Acetyl dihydroasparagusic acid	HMDB0035717	0	2758	49309624	1	1	false	0.012263221	C5H11NO2Se-
Hochschule Mannheim	230220_EOC	2023-02-21_12h18m48s	C9H9NO4	M-H		C9H9NO4-H-	194.0458028	0.09106021	0.1	0.097253463	0.948778765	0.986866902	Salicyluric acid, Dopaquinone, 4-Carboxyphenylglycine, Alpha-Hydroxyhippuric acid, Leucodopachrome, 3-Hydroxyhippuric acid, 4-Hydroxyhippuric acid, 2-Hydroxy-6,7-dimethoxybenzoxazole, N-acetyl-5-aminosalicylic acid	HMDB0000840, HMDB0001229, HMDB0002016, HMDB0002404, HMDB0004067, HMDB0006116, HMDB0013678, HMDB0030726, HMDB0060602	0	920	658930	9	0	true	0.577387631
Hochschule Mannheim	230119_EOC	2023-01-19_20h15m05s	C9H9NO4	M-H		C9H9NO4-H-	194.0458028	0.11121312	0.1	0.116889048	0.962451302	0.98856092	Salicyluric acid, Dopaquinone, 4-Carboxyphenylglycine, Alpha-Hydroxyhippuric acid, Leucodopachrome, 3-Hydroxyhippuric acid, 4-Hydroxyhippuric acid, 2-Hydroxy-6,7-dimethoxybenzoxazole, N-acetyl-5-aminosalicylic acid	HMDB0000840, HMDB0001229, HMDB0002016, HMDB0002404, HMDB0004067, HMDB0006116, HMDB0013678, HMDB0030726, HMDB0060602	0	1250	560544	9	1			C6H12O7-H-
Hochschule Mannheim	230119_EOC_20_1.5	2023-01-22_00h57m48s	C9H15N3O2	M-H		C9H15N3O2-H-	196.1090718	0.09055582	0.1	0.093342833	0.976743658	0.993241307	L-Histidine trimethylbetaine	HMDB0029422	0	2090	18320192	1	3	true	0.632109702	C11H16O3-, C10H17NO3-H-, C9H20O2+Cl-
Hochschule Mannheim	221118_DAN_nowash	2022-11-21_16h33m14s	C12H12N2O	M-H		C12H12N2O-H-	199.0876081	0.40845856	0.1	0.415335862	0.987864645	0.995522604	Harmalol	HMDB0029838	0	3224	3842474	1	0
Hochschule Mannheim	231027_68er_20_1	2023-11-02_08h57m04s	C12H24O2	M-H		C12H24O2-H-	199.1703536	0.17922916	0.1	0.184458309	0.972411177	0.999218578	Octyl butanoate, Octyl 2-methylpropanoate, Dodecanoic acid, Ethyl decanoate, 2-Heptyl butyrate, Nonanal propyleneglycol acetal, Hexyl hexanoate, Isopropyl nonanoate, (R)-Dihydrocitronellol acetate, Pentyl heptanoate, Decyl acetate, Isobutyl octanoate	HMDB0034136, HMDB0034137, HMDB0000638, HMDB0030998, HMDB0032310, HMDB0032440, HMDB0033619, HMDB0034128, HMDB0035410, HMDB0036225, HMDB0040166, HMDB0059868	0	11594	17382912	12	0	false	0.092290454
Hochschule Mannheim	230615_SIMA9_lyo_20_1	2023-06-15_19h47m33s	C12H24O2	M-H		C12H24O2-H-	199.1704126	0.74143934	0.09857143	0.031447383	0.968612846	0.993057329	Octyl butanoate, Octyl 2-methylpropanoate, Dodecanoic acid, Ethyl decanoate, 2-Heptyl butyrate, Nonanal propyleneglycol acetal, Hexyl hexanoate, Isopropyl nonanoate, (R)-Dihydrocitronellol acetate, Pentyl heptanoate, Decyl acetate, Isobutyl octanoate	HMDB0034136, HMDB0034137, HMDB0000638, HMDB0030998, HMDB0032310, HMDB0032440, HMDB0033619, HMDB0034128, HMDB0035410, HMDB0036225, HMDB0040166, HMDB0059868	0	950	1640948	12	0	false	0.041797709
Hochschule Mannheim	230119_EOC_20_1.5	2023-01-22_00h57m48s	C10H18O4	M-H		C10H18O4-H-	201.1131541	0.15555355	0.05	0.160689679	0.970389469	0.997575697	Sebacic acid, R-2-Hydroxy-3-methylbutanoic acid 3-Methylbutanoyl, 2-Ethylsuberic acid, Heptylmalonic acid, 3-Methylazelaic acid	HMDB0000792, HMDB0031510, HMDB0059708, HMDB0059719, HMDB0059754	0	2186	3689870	5	1	false	0.003163516	C12H16N2O-H-
Hochschule Mannheim	230119_EOC_20_1.5	2023-01-22_00h57m48s	C8H18N4O2	M-H		C8H18N4O2-H-	201.1356209	0.12636858	0.1	0.129280779	0.983985034	0.993382811	Asymmetric dimethylarginine, Symmetric dimethylarginine	HMDB0001539, HMDB0003334	0	1936	15659246	2	2	true	0.758978546	C10H19NO3-, C14H18O-
Hochschule Mannheim	230220_EOC	2023-02-21_12h18m48s	C7H8O7	M-H		C7H8O7-H-	203.0196477	0.081050076	0.1	0.083959365	0.972864319	0.992274851	Daucic acid	HMDB0031665	0	3056	1049220	1	0	false	0.142396167
Hochschule Mannheim	230119_EOC	2023-01-19_20h15m05s	C7H8O7	M-H		C7H8O7-H-	203.0196477	0.10717008	0.1	0.11090942	0.972460409	0.993649433	Daucic acid	HMDB0031665	0	4356	1119732	1	0
Hochschule Mannheim	231123_sc_fticr	2023-11-28_14h02m10s	C10H8N2OS	M-H		C10H8N2OS-H-	203.0284576	0.24608004	0.1	0.255789462	0.966566684	0.995318127	Sinalexin	HMDB0032026	0	25188380	8630288384	1	0	false	4.93343E-05
Hochschule Mannheim	230330_EOC_2k	2023-03-30_17h27m42s	C11H12N2O2	M-H		C11H12N2O2-H-	203.0825227	0.063918814	0.1	0.066312429	0.97570837	0.987901738	3-Hydroxymethylantipyrine, D-Tryptophan, (±)-Tryptophan, S-nirvanol, Nirvanol, 4-Hydroxyantipyrine	HMDB0013840, HMDB0013609, HMDB0030396, HMDB0060967, HMDB0060533, HMDB0060878	0	1586	893530	6	0
Hochschule Mannheim	230302_EOC	2023-03-02_19h24m17s	C11H12N2O2	M-H		C11H12N2O2-H-	203.0825227	0.36679006	0.1	0.375417423	0.983094171	0.993820612	3-Hydroxymethylantipyrine, D-Tryptophan, (±)-Tryptophan, S-nirvanol, Nirvanol, 4-Hydroxyantipyrine	HMDB0013840, HMDB0013609, HMDB0030396, HMDB0060967, HMDB0060533, HMDB0060878	0	5890	7173968	6	0	true	0.73450768
Hochschule Mannheim	230220_SIMA9	2023-02-21_12h21m30s	C11H12N2O2	M-H		C11H12N2O2-H-	203.0825227	0.16528013	0.1	0.171294657	0.976314885	0.988295785	3-Hydroxymethylantipyrine, D-Tryptophan, (±)-Tryptophan, S-nirvanol, Nirvanol, 4-Hydroxyantipyrine	HMDB0013840, HMDB0013609, HMDB0030396, HMDB0060967, HMDB0060533, HMDB0060878	0	2306	2086062	6	0	true	0.769707143
Hochschule Mannheim	230119_SIMA9	2023-01-19_20h13m34s	C11H12N2O2	M-H		C11H12N2O2-H-	203.0825227	0.18080361	0.1	0.186522223	0.98042594	0.988693615	3-Hydroxymethylantipyrine, D-Tryptophan, (±)-Tryptophan, S-nirvanol, Nirvanol, 4-Hydroxyantipyrine	HMDB0013840, HMDB0013609, HMDB0030396, HMDB0060967, HMDB0060533, HMDB0060878	0	1902	1276956	6	1			C9H14O5-H-
Hochschule Mannheim	230119_EOC	2023-01-19_20h15m05s	C11H12N2O2	M-H		C11H12N2O2-H-	203.0825227	0.3145293	0.05	0.322925754	0.981826716	0.992027168	3-Hydroxymethylantipyrine, D-Tryptophan, (±)-Tryptophan, S-nirvanol, Nirvanol, 4-Hydroxyantipyrine	HMDB0013840, HMDB0013609, HMDB0030396, HMDB0060967, HMDB0060533, HMDB0060878	0	4436	2917836	6	1			C9H14O5-H-
Hochschule Mannheim	230220_EOC	2023-02-21_12h18m48s	C11H12N2O2	M-H		C11H12N2O2-H-	203.0825227	0.4191884	0.05	0.428081867	0.983714062	0.995436508	3-Hydroxymethylantipyrine, D-Tryptophan, (±)-Tryptophan, S-nirvanol, Nirvanol, 4-Hydroxyantipyrine	HMDB0013840, HMDB0013609, HMDB0030396, HMDB0060967, HMDB0060533, HMDB0060878	0	6416	4778180	6	0	false	0.459748685
Hochschule Mannheim	230119_EOC_20_1.5	2023-01-22_00h57m48s	C11H12N2O2	M-H		C11H12N2O2-H-	203.0825227	0.08779646	0.1	0.091133274	0.97115806	0.991996374	3-Hydroxymethylantipyrine, D-Tryptophan, (±)-Tryptophan, S-nirvanol, Nirvanol, 4-Hydroxyantipyrine	HMDB0013840, HMDB0013609, HMDB0030396, HMDB0060967, HMDB0060533, HMDB0060878	0	1756	22376650	6	3	false	0.347176373	C10H16O2+Cl-, C12H14O3-H-, C9H14O5-H-
Hochschule Mannheim	230222_MetalSlide	2023-02-22_16h36m38s	C11H12N2O2	M-H		C11H12N2O2-H-	203.0825227	0.34832114	0.1	0.355430718	0.984228682	0.995700793	3-Hydroxymethylantipyrine, D-Tryptophan, (±)-Tryptophan, S-nirvanol, Nirvanol, 4-Hydroxyantipyrine	HMDB0013840, HMDB0013609, HMDB0030396, HMDB0060967, HMDB0060533, HMDB0060878	0	5880	4487590	6	0	true	0.752745926
Hochschule Mannheim	231006_IPSC_68er_20_1	2023-10-10_15h39m51s	C11H12N2O2	M-H		C11H12N2O2-H-	203.0826012	0.21951553	0.1	0.224411098	0.981868765	0.996248059	3-Hydroxymethylantipyrine, D-Tryptophan, (±)-Tryptophan, S-nirvanol, Nirvanol, 4-Hydroxyantipyrine	HMDB0013840, HMDB0013609, HMDB0030396, HMDB0060967, HMDB0060533, HMDB0060878	0	4248	19537654	6	0	false	0.107414395
Hochschule Mannheim	231027_68er_20_1	2023-11-02_08h57m04s	C11H12N2O2	M-H		C11H12N2O2-H-	203.0826012	0.13369994	0.1	0.136846354	0.979709704	0.99724197	3-Hydroxymethylantipyrine, D-Tryptophan, (±)-Tryptophan, S-nirvanol, Nirvanol, 4-Hydroxyantipyrine	HMDB0013840, HMDB0013609, HMDB0030396, HMDB0060967, HMDB0060533, HMDB0060878	0	3616	19959042	6	1	false	0.18492943	C9H14O5-H-
Hochschule Mannheim	231123_sc_fticr	2023-11-28_14h02m10s	C11H12N2O2	M-H		C11H12N2O2-H-	203.0826012	0.79380107	0.05	0.80162261	0.993954892	0.996265395	3-Hydroxymethylantipyrine, D-Tryptophan, (±)-Tryptophan, S-nirvanol, Nirvanol, 4-Hydroxyantipyrine	HMDB0013840, HMDB0013609, HMDB0030396, HMDB0060967, HMDB0060533, HMDB0060878	0	79949816	22960021504	6	0	false	0.000256359
Hochschule Mannheim	231123_sc_fticr	2023-11-28_14h02m10s	C10H7NO4	M-H		C10H7NO4-H-	204.0302313	0.30263603	0.1	0.313352144	0.970628518	0.99502708	Xanthurenic acid	HMDB0000881	0	9326243	866684544	1	0	false	3.93088E-06
Hochschule Mannheim	230505_SIMA9_100_1k_norm_20_1	2023-05-07_11h11m43s	C10H10N2OS	M-H		C10H10N2OS-H-	205.0440288	0.1346049	0.05	0.138558692	0.976925151	0.994410722	2-Methyl-3 or 5 or 6-(furfurylthio)pyrazine (mixture of isomers)	HMDB0032414	0	6556	100181632	1	1	false	0.000135969	C12H10O+Cl-
Hochschule Mannheim	230302_EOC	2023-03-02_19h24m17s	C10H10N2OS	M-H		C10H10N2OS-H-	205.0440288	0.33102694	0.1	0.337298898	0.984999651	0.996350939	2-Methyl-3 or 5 or 6-(furfurylthio)pyrazine (mixture of isomers)	HMDB0032414	0	14926	7585968	1	0	false	0.000257891
Hochschule Mannheim	230330_SIMA9_2k	2023-03-30_17h25m16s	C10H10N2OS	M-H		C10H10N2OS-H-	205.0440288	0.3069637	0.05	0.314547066	0.980138626	0.995666532	2-Methyl-3 or 5 or 6-(furfurylthio)pyrazine (mixture of isomers)	HMDB0032414	0	10296	13786774	1	0
Hochschule Mannheim	230222_GoldSlide	2023-02-22_16h28m15s	C10H10N2OS	M-H		C10H10N2OS-H-	205.0440288	0.28999782	0.1	0.297007606	0.981919408	0.99437751	2-Methyl-3 or 5 or 6-(furfurylthio)pyrazine (mixture of isomers)	HMDB0032414	0	9556	4288482	1	0	false	0.499786377
Hochschule Mannheim	230220_SIMA9	2023-02-21_12h21m30s	C10H10N2OS	M-H		C10H10N2OS-H-	205.0440288	0.27178836	0.1	0.278844037	0.983748173	0.990798959	2-Methyl-3 or 5 or 6-(furfurylthio)pyrazine (mixture of isomers)	HMDB0032414	0	8710	4369988	1	1	false	0.446732908	C12H10O+Cl-
Hochschule Mannheim	230119_SIMA9_20_1.5	2023-01-22_00h57m42s	C10H10N2OS	M-H		C10H10N2OS-H-	205.0440288	0.26399273	0.1	0.269707569	0.983188533	0.99554764	2-Methyl-3 or 5 or 6-(furfurylthio)pyrazine (mixture of isomers)	HMDB0032414	0	6644	155093856	1	2	false	0.000743994	C10H9NO4-H-, C12H10O+Cl-
Hochschule Mannheim	230119_SIMA9	2023-01-19_20h13m34s	C10H10N2OS	M-H		C10H10N2OS-H-	205.0440288	0.39928147	0.05	0.410447937	0.981637616	0.990991428	2-Methyl-3 or 5 or 6-(furfurylthio)pyrazine (mixture of isomers)	HMDB0032414	0	8074	7582644	1	1			C10H9NO4-H-
Hochschule Mannheim	230119_EOC	2023-01-19_20h15m05s	C10H10N2OS	M-H		C10H10N2OS-H-	205.0440288	0.32375816	0.05	0.331615457	0.983318575	0.992868474	2-Methyl-3 or 5 or 6-(furfurylthio)pyrazine (mixture of isomers)	HMDB0032414	0	7400	3563396	1	1			C10H9NO4-H-
Hochschule Mannheim	230220_EOC	2023-02-21_12h18m48s	C10H10N2OS	M-H		C10H10N2OS-H-	205.0440288	0.1876039	0.05	0.190162265	0.99034582	0.996163602	2-Methyl-3 or 5 or 6-(furfurylthio)pyrazine (mixture of isomers)	HMDB0032414	0	8220	1115744	1	0	false	0.016364165
Hochschule Mannheim	230119_EOC_20_1.5	2023-01-22_00h57m48s	C10H10N2OS	M-H		C10H10N2OS-H-	205.0440288	0.20874728	0.05	0.213868622	0.980344929	0.995622856	2-Methyl-3 or 5 or 6-(furfurylthio)pyrazine (mixture of isomers)	HMDB0032414	0	6576	80133440	1	2	false	0.00512057	C10H9NO4-H-, C12H10O+Cl-
Hochschule Mannheim	230302_SIMA9	2023-03-02_19h24m41s	C10H10N2OS	M-H		C10H10N2OS-H-	205.0440288	0.21161395	0.1	0.216819558	0.982228132	0.993650065	2-Methyl-3 or 5 or 6-(furfurylthio)pyrazine (mixture of isomers)	HMDB0032414	0	9878	3451028	1	0	true	0.931460679
Hochschule Mannheim	230512_SIMA9_100_20_1	2023-05-15_17h30m45s	C10H10N2OS	M-H		C10H10N2OS-H-	205.0440288	0.20568484	0.05	0.209108396	0.988361792	0.995210307	2-Methyl-3 or 5 or 6-(furfurylthio)pyrazine (mixture of isomers)	HMDB0032414	0	7196	35562472	1	0	false	0.000486883
Hochschule Mannheim	230512_SIMA9_500_20_1	2023-05-15_13h12m09s	C10H10N2OS	M-H		C10H10N2OS-H-	205.0440288	0.14792575	0.1	0.151375187	0.982303278	0.994817667	2-Methyl-3 or 5 or 6-(furfurylthio)pyrazine (mixture of isomers)	HMDB0032414	0	6028	16616982	1	0	false	0.001679121
Hochschule Mannheim	230222_MetalSlide	2023-02-22_16h36m38s	C10H10N2OS	M-H		C10H10N2OS-H-	205.0440288	0.3825596	0.1	0.392261368	0.982309614	0.992830609	2-Methyl-3 or 5 or 6-(furfurylthio)pyrazine (mixture of isomers)	HMDB0032414	0	7188	11337866	1	0	false	0.000314971
Hochschule Mannheim	230608_SIMA9_lyo_20_1	2023-06-09_12h35m46s	C10H10N2OS	M-H		C10H10N2OS-H-	205.0440288	0.19944571	0.05	0.203729148	0.982244867	0.996670828	2-Methyl-3 or 5 or 6-(furfurylthio)pyrazine (mixture of isomers)	HMDB0032414	0	7430	134535936	1	1	false	7.81845E-06	C10H9NO4-H-
Hochschule Mannheim	230331_sima9_fticr	2023-04-01_11h41m09s	C10H10N2OS	M-H		C10H10N2OS-H-	205.0440962	0.60406125	0.1	0.609214604	0.991900364	0.999637717	2-Methyl-3 or 5 or 6-(furfurylthio)pyrazine (mixture of isomers)	HMDB0032414	0	158575792	41838538752	1	0	true	0.550953388
Hochschule Mannheim	230804_DMA_Gold_20_1.25	2023-08-05_13h51m43s	C10H10N2OS	M-H		C10H10N2OS-H-	205.0441077	0.356997	0.1	0.364292122	0.982159585	0.99777526	2-Methyl-3 or 5 or 6-(furfurylthio)pyrazine (mixture of isomers)	HMDB0032414	0	16190	289287520	1	0	false	0.017083788
Hochschule Mannheim	230616_SIMA9_lyo_20_1	2023-09-28_11h13m13s	C10H10N2OS	M-H		C10H10N2OS-H-	205.0441077	0.23622887	0.05	0.241438529	0.985523572	0.992794505	2-Methyl-3 or 5 or 6-(furfurylthio)pyrazine (mixture of isomers)	HMDB0032414	0	9138	84082448	1	0	false	0.000551134
Hochschule Mannheim	230615_SIMA9_lyo_20_1	2023-09-28_11h33m43s	C10H10N2OS	M-H		C10H10N2OS-H-	205.0441077	0.15886098	0.1	0.161983373	0.98677827	0.993864592	2-Methyl-3 or 5 or 6-(furfurylthio)pyrazine (mixture of isomers)	HMDB0032414	0	10656	52905832	1	1	false	0.001252986	C10H9NO4-H-
Hochschule Mannheim	230618_SIMA9_lyo_20_1	2023-09-28_11h39m20s	C10H10N2OS	M-H		C10H10N2OS-H-	205.0441077	0.14242242	0.1	0.145182446	0.985913842	0.995005076	2-Methyl-3 or 5 or 6-(furfurylthio)pyrazine (mixture of isomers)	HMDB0032414	0	7112	61522036	1	0	false	0.000201297
Hochschule Mannheim	231006_IPSC_35er_20_1	2023-10-10_16h22m19s	C10H10N2OS	M-H		C10H10N2OS-H-	205.0441077	0.3088936	0.1	0.314006712	0.987259608	0.996411155	2-Methyl-3 or 5 or 6-(furfurylthio)pyrazine (mixture of isomers)	HMDB0032414	0	7716	277494912	1	0	false	0.006121294
Hochschule Mannheim	231006_IPSC_68er_20_1	2023-10-10_15h39m51s	C10H10N2OS	M-H		C10H10N2OS-H-	205.0441077	0.2140367	0.1	0.217940868	0.985330641	0.996707183	2-Methyl-3 or 5 or 6-(furfurylthio)pyrazine (mixture of isomers)	HMDB0032414	0	4848	46609528	1	0	false	0.000531923
Hochschule Mannheim	231027_68er_20_1	2023-11-02_08h57m04s	C10H10N2OS	M-H		C10H10N2OS-H-	205.0441077	0.51482135	0.05	0.521939686	0.988624048	0.997711743	2-Methyl-3 or 5 or 6-(furfurylthio)pyrazine (mixture of isomers)	HMDB0032414	0	16504	321201856	1	0	false	0.030464752
Hochschule Mannheim	231027_35er_20_1	2023-11-02_08h55m38s	C10H10N2OS	M-H		C10H10N2OS-H-	205.0441077	0.60042924	0.05	0.60683424	0.991340903	0.998087768	2-Methyl-3 or 5 or 6-(furfurylthio)pyrazine (mixture of isomers)	HMDB0032414	0	18544	343290880	1	0
Hochschule Mannheim	231123_sc_fticr	2023-11-28_14h02m10s	C10H10N2OS	M-H		C10H10N2OS-H-	205.0441077	0.23741683	0.1	0.246904553	0.966706995	0.994689542	2-Methyl-3 or 5 or 6-(furfurylthio)pyrazine (mixture of isomers)	HMDB0032414	0	26538328	9249996800	1	0	false	6.89566E-05
Hochschule Mannheim	231123_sc_fticr	2023-11-28_14h02m10s	C10H9NO4	M-H		C10H9NO4-H-	206.0458813	0.24384671	0.1	0.255096051	0.960400369	0.995315682	4-(2-Aminophenyl)-2,4-dioxobutanoic acid	HMDB0000978	0	5850448.5	331686656	1	0	false	5.23747E-05
Hochschule Mannheim	230330_SC	2023-03-30_17h25m08s	C14H24O	M-H		C14H24O-H-	207.1753605	0.08642364	0.1	0.089189578	0.969828459	0.999133562	2-Decylfuran, (E)-6,10-Dimethyl-9-methylene-5-undecen-2-one	HMDB0032215, HMDB0035862	0	372	118862	2	0	true	0.998025775
Hochschule Mannheim	230601_EOC	2023-06-01_19h12m06s	C12H18O3	M-H		C12H18O3-H-	209.1182395	0.069891706	0.05	0.072180638	0.970140604	0.998091216	Jasmonic acid, (R)-8-Acetoxycarvotanacetone, Isoamyl 2-furonpropionate	HMDB0032797, HMDB0037104, HMDB0037735	0	12214	86857320	3	0
Hochschule Mannheim	230601_SIMA9	2023-06-01_19h12m42s	C12H18O3	M-H		C12H18O3-H-	209.1182395	0.068905786	0.05	0.071206524	0.970076318	0.997539325	Jasmonic acid, (R)-8-Acetoxycarvotanacetone, Isoamyl 2-furonpropionate	HMDB0032797, HMDB0037104, HMDB0037735	0	11618	80035528	3	0	false	0.276033312
Hochschule Mannheim	230505_SIMA9_100_1k_norm_20_1	2023-05-07_11h11m43s	C12H18O3	M-H		C12H18O3-H-	209.1182395	0.15596075	0.05	0.159876786	0.976692555	0.998785036	Jasmonic acid, (R)-8-Acetoxycarvotanacetone, Isoamyl 2-furonpropionate	HMDB0032797, HMDB0037104, HMDB0037735	0	27174	5695133696	3	1	false	0.155051798	C9H20NO2+Cl-
Hochschule Mannheim	230119_SIMA9	2023-01-19_20h13m34s	C12H18O3	M-H		C12H18O3-H-	209.1182395	0.12855613	0.1	0.133459703	0.966386812	0.996762376	Jasmonic acid, (R)-8-Acetoxycarvotanacetone, Isoamyl 2-furonpropionate	HMDB0032797, HMDB0037104, HMDB0037735	0	27902	252950288	3	0
Hochschule Mannheim	230222_SC	2023-02-22_18h58m24s	C12H18O3	M-H		C12H18O3-H-	209.1182395	0.24752662	0.05	0.254914909	0.97457487	0.996348915	Jasmonic acid, (R)-8-Acetoxycarvotanacetone, Isoamyl 2-furonpropionate	HMDB0032797, HMDB0037104, HMDB0037735	0	16636	48893136	3	1	false	4.08669E-05	C11H16N2O2-H-
Hochschule Mannheim	230119_EOC	2023-01-19_20h15m05s	C12H18O3	M-H		C12H18O3-H-	209.1182395	0.10676081	0.1	0.110731843	0.966529677	0.997525769	Jasmonic acid, (R)-8-Acetoxycarvotanacetone, Isoamyl 2-furonpropionate	HMDB0032797, HMDB0037104, HMDB0037735	0	27312	285526848	3	0
Hochschule Mannheim	230512_SIMA9_100_20_1	2023-05-15_17h30m45s	C12H18O3	M-H		C12H18O3-H-	209.1182395	0.13213933	0.1	0.136327838	0.971466153	0.997745651	Jasmonic acid, (R)-8-Acetoxycarvotanacetone, Isoamyl 2-furonpropionate	HMDB0032797, HMDB0037104, HMDB0037735	0	29104	1863436928	3	0	false	0.053850412
Hochschule Mannheim	230524_DMA_ITO_20_1	2023-05-26_17h57m13s	C12H18O3	M-H		C12H18O3-H-	209.1182395	0.34669355	0.05	0.355744115	0.976021477	0.998501383	Jasmonic acid, (R)-8-Acetoxycarvotanacetone, Isoamyl 2-furonpropionate	HMDB0032797, HMDB0037104, HMDB0037735	0	38160	533555008	3	0	false	0.072990283
Hochschule Mannheim	230512_SIMA9_500_20_1	2023-05-15_13h12m09s	C12H18O3	M-H		C12H18O3-H-	209.1182395	0.12986457	0.1	0.133810266	0.972589168	0.997865057	Jasmonic acid, (R)-8-Acetoxycarvotanacetone, Isoamyl 2-furonpropionate	HMDB0032797, HMDB0037104, HMDB0037735	0	32520	1873426688	3	0	false	0.071450002
Hochschule Mannheim	230222_SC_10	2023-02-22_20h39m04s	C12H18O3	M-H		C12H18O3-H-	209.1182395	0.1883914	0.1	0.193438676	0.975399385	0.998470612	Jasmonic acid, (R)-8-Acetoxycarvotanacetone, Isoamyl 2-furonpropionate	HMDB0032797, HMDB0037104, HMDB0037735	0	16808	143468192	3	0	false	0.001572104
Hochschule Mannheim	230608_SIMA9_lyo_20_1	2023-06-09_12h35m46s	C12H18O3	M-H		C12H18O3-H-	209.1182395	0.19363926	0.05	0.198888567	0.975648497	0.997907373	Jasmonic acid, (R)-8-Acetoxycarvotanacetone, Isoamyl 2-furonpropionate	HMDB0032797, HMDB0037104, HMDB0037735	0	34182	4508605440	3	0	false	0.046298515
Hochschule Mannheim	230608_SIMA9_norm_20_1	2023-06-09_14h37m23s	C12H18O3	M-H		C12H18O3-H-	209.1182395	0.17820656	0.1	0.182982382	0.975683593	0.998172075	Jasmonic acid, (R)-8-Acetoxycarvotanacetone, Isoamyl 2-furonpropionate	HMDB0032797, HMDB0037104, HMDB0037735	0	32530	4627122176	3	0	false	0.129376099
Hochschule Mannheim	230608_IPSC_rerun	2023-06-08_12h34m10s	C12H18O3	M-H		C12H18O3-H-	209.1182395	0.32168525	0.1	0.328082073	0.981947605	0.998528213	Jasmonic acid, (R)-8-Acetoxycarvotanacetone, Isoamyl 2-furonpropionate	HMDB0032797, HMDB0037104, HMDB0037735	0	18166	140660160	3	1	false	0.46049431	C9H20NO2+Cl-
Hochschule Mannheim	230608_IPSC_rerun_20_1	2023-06-09_11h12m43s	C12H18O3	M-H		C12H18O3-H-	209.1182395	0.42795697	0.1	0.442167565	0.97380399	0.993897677	Jasmonic acid, (R)-8-Acetoxycarvotanacetone, Isoamyl 2-furonpropionate	HMDB0032797, HMDB0037104, HMDB0037735	0	26638	363661952	3	0	false	0.325977951
Hochschule Mannheim	230615_SIMA9_norm_20_1	2023-06-16_07h54m01s	C12H18O3	M-H		C12H18O3-H-	209.1182395	0.18130597	0.05	0.187023919	0.974669545	0.994620848	Jasmonic acid, (R)-8-Acetoxycarvotanacetone, Isoamyl 2-furonpropionate	HMDB0032797, HMDB0037104, HMDB0037735	0	27670	1522602880	3	0	false	0.001865001
Hochschule Mannheim	230616_SIMA9_lyo_20_1	2023-09-28_11h13m13s	C12H18O3	M-H		C12H18O3-H-	209.118318	0.17308037	0.1	0.178490252	0.974832958	0.994725212	Jasmonic acid, (R)-8-Acetoxycarvotanacetone, Isoamyl 2-furonpropionate	HMDB0032797, HMDB0037104, HMDB0037735	0	31598	2572681984	3	0	false	0.010413221
Hochschule Mannheim	230616_SIMA9_norm_20_1	2023-09-28_11h23m51s	C12H18O3	M-H		C12H18O3-H-	209.118318	0.17192791	0.1	0.176934562	0.975697823	0.99590606	Jasmonic acid, (R)-8-Acetoxycarvotanacetone, Isoamyl 2-furonpropionate	HMDB0032797, HMDB0037104, HMDB0037735	0	42300	1924315136	3	0	false	0.000453281
Hochschule Mannheim	230615_SIMA9_norm_20_1	2023-09-28_10h52m37s	C12H18O3	M-H		C12H18O3-H-	209.118318	0.18130597	0.05	0.187023919	0.974669545	0.994620848	Jasmonic acid, (R)-8-Acetoxycarvotanacetone, Isoamyl 2-furonpropionate	HMDB0032797, HMDB0037104, HMDB0037735	0	27670	1522602880	3	0	false	0.001865001
Hochschule Mannheim	230615_SIMA9_lyo_20_1	2023-09-28_11h33m43s	C12H18O3	M-H		C12H18O3-H-	209.118318	0.19798441	0.05	0.204421343	0.974400382	0.993956323	Jasmonic acid, (R)-8-Acetoxycarvotanacetone, Isoamyl 2-furonpropionate	HMDB0032797, HMDB0037104, HMDB0037735	0	27866	2107025792	3	0	false	0.004512401
Hochschule Mannheim	230618_SIMA9_lyo_20_1	2023-09-28_11h39m20s	C12H18O3	M-H		C12H18O3-H-	209.118318	0.20194635	0.1	0.207469572	0.975849168	0.997467815	Jasmonic acid, (R)-8-Acetoxycarvotanacetone, Isoamyl 2-furonpropionate	HMDB0032797, HMDB0037104, HMDB0037735	0	62216	2194616320	3	0	false	0.002258852
Hochschule Mannheim	230618_SIMA9_norm_20_1	2023-09-28_11h44m16s	C12H18O3	M-H		C12H18O3-H-	209.118318	0.17603955	0.1	0.181357976	0.975419921	0.995134933	Jasmonic acid, (R)-8-Acetoxycarvotanacetone, Isoamyl 2-furonpropionate	HMDB0032797, HMDB0037104, HMDB0037735	0	36390	2050521088	3	0	false	0.00381886
Hochschule Mannheim	231006_IPSC_35er_20_1	2023-10-10_16h22m19s	C12H18O3	M-H		C12H18O3-H-	209.118318	0.1788394	0.1	0.184080114	0.974235116	0.997223624	Jasmonic acid, (R)-8-Acetoxycarvotanacetone, Isoamyl 2-furonpropionate	HMDB0032797, HMDB0037104, HMDB0037735	0	26144	1110147456	3	0	false	0.029441413
Hochschule Mannheim	230908_Slide_F	2023-09-11_18h53m27s	C12H18O3	M-H		C12H18O3-H-	209.118318	0.27777562	0.1	0.285683104	0.972519756	0.999795366	Jasmonic acid, (R)-8-Acetoxycarvotanacetone, Isoamyl 2-furonpropionate	HMDB0032797, HMDB0037104, HMDB0037735	0	40324	392694464	3	2	false	0.000593501	C11H16N2O2-H-, C9H20NO2+Cl-
Hochschule Mannheim	231006_IPSC_68er_20_1	2023-10-10_15h39m51s	C13H12N2O	M-H		C13H12N2O-H-	211.0876866	0.17773582	0.1	0.184652075	0.968326118	0.994029123	Harmine, Carbanilide	HMDB0030311, HMDB0032066	0	3314	16064336	2	0	false	0.119047217
Hochschule Mannheim	231123_sc_fticr	2023-11-28_14h02m10s	C13H12N2O	M-H		C13H12N2O-H-	211.0876866	0.2181924	0.1	0.227080162	0.964717721	0.996001927	Harmine, Carbanilide	HMDB0030311, HMDB0032066	0	28511788	3982795264	2	0	false	7.02385E-05
Hochschule Mannheim	230524_sc_norm	2023-05-25_13h31m40s	C5H14NO6P	M-H		C5H14NO6P-H-	214.0485187	0.06728803	0.1	0.068205556	0.988313849	0.998213014	Glycerylphosphorylethanolamine	HMDB0000114	0	3398.92749	106351096	1	5	false	4.51096E-05	C8H12N2O3S-H-, C8H11NO6-H-, C7H9N5O+Cl-, C6H13NO5+Cl-, C8H18S2+Cl-
Hochschule Mannheim	230525_sc_hcl_norm	2023-05-25_14h59m07s	C5H14NO6P	M-H		C5H14NO6P-H-	214.0485187	0.16865005	0.1	0.172815943	0.977684747	0.998168371	Glycerylphosphorylethanolamine	HMDB0000114	0	5039.208984	73963328	1	3	false	4.74764E-05	C6H13NO5+Cl-, C8H12N2O3S-H-, C8H11NO6-H-
Hochschule Mannheim	231006_IPSC_35er_20_1	2023-10-10_16h22m19s	C5H14NO6P	M-H		C5H14NO6P-H-	214.0485977	0.2640402	0.1	0.26677283	0.992436635	0.997299634	Glycerylphosphorylethanolamine	HMDB0000114	0	10766	362055168	1	1	false	0.004505173	C8H12N2O3S-H-
Hochschule Mannheim	231006_IPSC_68er_20_1	2023-10-10_15h39m51s	C5H14NO6P	M-H		C5H14NO6P-H-	214.0485977	0.20583497	0.1	0.208251736	0.990776865	0.997595941	Glycerylphosphorylethanolamine	HMDB0000114	0	7816	62214384	1	0	false	0.000520878
Hochschule Mannheim	231027_68er_20_1	2023-11-02_08h57m04s	C5H14NO6P	M-H		C5H14NO6P-H-	214.0485977	0.45450377	0.05	0.458742385	0.991967108	0.998783489	Glycerylphosphorylethanolamine	HMDB0000114	0	33476	422113440	1	1	false	0.005935963	C8H12N2O3S-H-
Hochschule Mannheim	231027_35er_20_1	2023-11-02_08h55m38s	C5H14NO6P	M-H		C5H14NO6P-H-	214.0485977	0.46651718	0.05	0.470936941	0.992236051	0.998366227	Glycerylphosphorylethanolamine	HMDB0000114	0	19262	357090816	1	1			C8H12N2O3S-H-
Hochschule Mannheim	231123_sc_fticr	2023-11-28_14h02m10s	C5H14NO6P	M-H		C5H14NO6P-H-	214.0485977	0.506462	0.1	0.512616161	0.991553956	0.996410256	Glycerylphosphorylethanolamine	HMDB0000114	0	115599392	31917371392	1	1	false	1.90592E-05	C6H13NO5+Cl-
Hochschule Mannheim	230220_SIMA9	2023-02-21_12h21m30s	C12H8O4	M-H		C12H8O4-H-	215.0349038	0.19759136	0.1	0.205043487	0.971995594	0.99142003	4-hydroxy-7-methyl-5H-furo[2,3-g]isochromen-5-one	HMDB0138947	0	7240	5832558	1	2	true	0.842143714	C7H8N4O2+Cl-, C9H10NO3+Cl-
Hochschule Mannheim	230119_SIMA9	2023-01-19_20h13m34s	C12H8O4	M-H		C12H8O4-H-	215.0349038	0.13467795	0.1	0.138807589	0.972389278	0.997799097	4-hydroxy-7-methyl-5H-furo[2,3-g]isochromen-5-one	HMDB0138947	0	10086	4673958	1	2			C7H8N4O2+Cl-, C9H10ClNO3-
Hochschule Mannheim	230220_EOC	2023-02-21_12h18m48s	C12H8O4	M-H		C12H8O4-H-	215.0349038	0.17759326	0.05	0.183327	0.972386122	0.996233839	4-hydroxy-7-methyl-5H-furo[2,3-g]isochromen-5-one	HMDB0138947	0	9680	6467148	1	1	false	0.325367808	C7H8N4O2+Cl-
Hochschule Mannheim	230511_sc_meta	2023-05-11_20h17m20s	C12H8O4	M-H		C12H8O4-H-	215.0349038	0.2231547	0.05	0.230354596	0.968804544	0.999937799	4-hydroxy-7-methyl-5H-furo[2,3-g]isochromen-5-one	HMDB0138947	0	81050.67188	50860856	1	1	false	9.71588E-05	C7H8N4O2+Cl-
Hochschule Mannheim	230119_EOC	2023-01-19_20h15m05s	C12H8O4	M-H		C12H8O4-H-	215.0349038	0.14089847	0.1	0.145320622	0.971520334	0.997992188	4-hydroxy-7-methyl-5H-furo[2,3-g]isochromen-5-one	HMDB0138947	0	11308	5511654	1	3			C7H8N4O2+Cl-, C8H11NO4S-, C9H10ClNO3-
Hochschule Mannheim	231006_IPSC_35er_20_1	2023-10-10_16h22m19s	C12H8O4	M-H		C12H8O4-H-	215.0349823	0.17609042	0.1	0.182487681	0.968640246	0.996184245	4-hydroxy-7-methyl-5H-furo[2,3-g]isochromen-5-one	HMDB0138947	0	5962	39053668	1	1	false	0.211604446	C7H8N4O2+Cl-
Hochschule Mannheim	231006_IPSC_68er_20_1	2023-10-10_15h39m51s	C12H8O4	M-H		C12H8O4-H-	215.0349823	0.23965658	0.1	0.246980261	0.972128566	0.998167491	4-hydroxy-7-methyl-5H-furo[2,3-g]isochromen-5-one	HMDB0138947	0	16662	80916216	1	1	false	0.099693097	C7H8N4O2+Cl-
Hochschule Mannheim	231006_IPSC_35er_20_1	2023-10-10_16h22m19s	C8H15N3O4	M-H		C8H15N3O4-H-	216.0989795	0.732487	0.05	0.749391996	0.977864565	0.99956762	Alanyl-Gamma-glutamate, N-a-Acetylcitrulline, Alanyl-Glutamine, Glutaminylalanine	HMDB0028701, HMDB0000856, HMDB0028685, HMDB0028790	0	53146	153984944	4	1	true	0.821584463	C10H13N5O-H-
Hochschule Mannheim	231006_IPSC_68er_20_1	2023-10-10_15h39m51s	C8H15N3O4	M-H		C8H15N3O4-H-	216.0989795	0.6147577	0.05	0.628003949	0.980647938	0.998225073	Alanyl-Gamma-glutamate, N-a-Acetylcitrulline, Alanyl-Glutamine, Glutaminylalanine	HMDB0028701, HMDB0000856, HMDB0028685, HMDB0028790	0	21962	85755792	4	1	false	0.008047986	C10H13N5O-H-
Hochschule Mannheim	231027_68er_20_1	2023-11-02_08h57m04s	C8H15N3O4	M-H		C8H15N3O4-H-	216.0989795	0.74847543	0.05	0.770043625	0.97261963	0.999353613	Alanyl-Gamma-glutamate, N-a-Acetylcitrulline, Alanyl-Glutamine, Glutaminylalanine	HMDB0028701, HMDB0000856, HMDB0028685, HMDB0028790	0	37440	135441296	4	1	false	0.298721492	C10H13N5O-H-
Hochschule Mannheim	231027_35er_20_1	2023-11-02_08h55m38s	C8H15N3O4	M-H		C8H15N3O4-H-	216.0989795	0.3722798	0.05	0.399412614	0.933426429	0.99854487	Alanyl-Gamma-glutamate, N-a-Acetylcitrulline, Alanyl-Glutamine, Glutaminylalanine	HMDB0028701, HMDB0000856, HMDB0028685, HMDB0028790	0	9396	62304612	4	1			C10H13N5O-H-
Hochschule Mannheim	231123_sc_fticr	2023-11-28_14h02m10s	C11H10N2O3	M-H		C11H10N2O3-H-	217.0618657	0.18019582	0.1	0.187930984	0.967557147	0.990990991	2-{[hydroxy(1H-indol-3-yl)methylidene]amino}acetic acid	HMDB0134937	0	8140868.5	203247136	1	0	false	0.000116567
Hochschule Mannheim	230601_SIMA9	2023-06-01_19h12m42s	C10H13N5O	M-H		C10H13N5O-H-	218.1046551	0.037800536	0.1	0.040294514	0.95148541	0.985938655	Cis-zeatin	HMDB0012204	0	422	146710	1	0	false	0.003451601
Hochschule Mannheim	230330_EOC_2k	2023-03-30_17h27m42s	C10H13N5O	M-H		C10H13N5O-H-	218.1046551	0.09919793	0.1	0.102110514	0.977719474	0.993614458	Cis-zeatin	HMDB0012204	0	1768	941050	1	1			C8H15N3O4-H-
Hochschule Mannheim	230119_EOC	2023-01-19_20h15m05s	C10H13N5O	M-H		C10H13N5O-H-	218.1046551	0.13392887	0.1	0.143659962	0.942326695	0.989320317	Cis-zeatin	HMDB0012204	0	2030	1074164	1	3			C12H14N2O2-, C8H15N3O4-H-, C13H16O3-
Hochschule Mannheim	230220_EOC	2023-02-21_12h18m48s	C10H13N5O	M-H		C10H13N5O-H-	218.1046551	0.090717785	0.1	0.102557275	0.893680185	0.989791782	Cis-zeatin	HMDB0012204	0	2208	1374678	1	1	false	0.327387094	C8H15N3O4-H-
Hochschule Mannheim	230316_sc_5micron_trp_norm	2023-03-17_15h39m25s	C11H8O5	M-H		C11H8O5-H-	219.0298184	0.06318973	0.1	0.065479977	0.97173663	0.99309183	Dracunculin, 2-(4-methoxy-1-benzofuran-5-yl)-2-oxoacetic acid	HMDB0030789, HMDB0129373	0	9344.949219	20574334	2	0	false	0.00063616
Hochschule Mannheim	230615_SIMA9_lyo_20_1	2023-09-28_11h33m43s	C11H8O5	M-H		C11H8O5-H-	219.0298969	0.08710861	0.1	0.089777362	0.975872524	0.994262711	Dracunculin, 2-(4-methoxy-1-benzofuran-5-yl)-2-oxoacetic acid	HMDB0030789, HMDB0129373	0	4820	4003066	2	0	false	0.013516398
Hochschule Mannheim	230316_SC_10micron	2023-03-17_13h54m50s	C8H16N2O3S	M-H		C8H16N2O3S-H-	219.0808082	0.073027566	0.1	0.074364567	0.985862966	0.99610292	Alanyl-Methionine, Cysteinyl-Valine, Methionyl-Alanine, Valyl-Cysteine	HMDB0028693, HMDB0028788, HMDB0028966, HMDB0029124	0	3290	55062636	4	3	false	0.001139489	C16H12O-H-, C8H15NO6-H-, C9H11N5O2-H-
Hochschule Mannheim	230316_SC_5micron	2023-03-17_13h54m41s	C8H16N2O3S	M-H		C8H16N2O3S-H-	219.0808082	0.06688252	0.1	0.068340962	0.983960398	0.994612574	Alanyl-Methionine, Cysteinyl-Valine, Methionyl-Alanine, Valyl-Cysteine	HMDB0028693, HMDB0028788, HMDB0028966, HMDB0029124	0	2824	36285528	4	4	true	0.655093133	C16H12O-H-, C7H13N3O5-H-, C8H15NO6-H-, C9H11N5O2-H-
Hochschule Mannheim	230524_sc_norm	2023-05-25_13h31m40s	C8H16N2O3S	M-H		C8H16N2O3S-H-	219.0808082	0.043182	0.1	0.044013175	0.985010949	0.996045069	Alanyl-Methionine, Cysteinyl-Valine, Methionyl-Alanine, Valyl-Cysteine	HMDB0028693, HMDB0028788, HMDB0028966, HMDB0029124	0	2607.172852	44069304	4	6	false	7.58058E-06	C11H13N3S-H-, C10H16O3+Cl-, C16H12O-H-, C7H13N3O5-H-, C8H15NO6-H-, C9H11N5O2-H-
Hochschule Mannheim	230330_SC	2023-03-30_17h25m08s	C8H16N2O3S	M-H		C8H16N2O3S-H-	219.0808082	0.05270987	0.1	0.053733847	0.983935644	0.996959072	Alanyl-Methionine, Cysteinyl-Valine, Methionyl-Alanine, Valyl-Cysteine	HMDB0028693, HMDB0028788, HMDB0028966, HMDB0029124	0	3774	43295464	4	3	true	0.988574922	C16H12O-H-, C8H15NO6-H-, C9H11N5O2-H-
Hochschule Mannheim	230220_SIMA9	2023-02-21_12h21m30s	C8H16N2O3S	M-H		C8H16N2O3S-H-	219.0808082	0.12853087	0.1	0.132835068	0.981226132	0.986110557	Alanyl-Methionine, Cysteinyl-Valine, Methionyl-Alanine, Valyl-Cysteine	HMDB0028693, HMDB0028788, HMDB0028966, HMDB0029124	0	1592	1682620	4	3	true	0.742480576	C11H13N3S-H-, C16H12O-H-, C7H13N3O5-H-
Hochschule Mannheim	230119_SIMA9_20_1.5	2023-01-22_00h57m42s	C8H16N2O3S	M-H		C8H16N2O3S-H-	219.0808082	0.20741384	0.1	0.211928245	0.982573274	0.99605641	Alanyl-Methionine, Cysteinyl-Valine, Methionyl-Alanine, Valyl-Cysteine	HMDB0028693, HMDB0028788, HMDB0028966, HMDB0029124	0	6064	107827392	4	4	false	0.230642945	C10H16O3+Cl-, C16H12O-H-, C8H15NO6-H-, C9H11N5O2-H-
Hochschule Mannheim	230512_SIMA9_100_20_1	2023-05-15_17h30m45s	C8H16N2O3S	M-H		C8H16N2O3S-H-	219.0808082	0.12050651	0.1	0.123137739	0.982209997	0.996357016	Alanyl-Methionine, Cysteinyl-Valine, Methionyl-Alanine, Valyl-Cysteine	HMDB0028693, HMDB0028788, HMDB0028966, HMDB0029124	0	8542	80161416	4	2	false	0.009352827	C11H13N3S-H-, C16H12O-H-
Hochschule Mannheim	231027_68er_20_1	2023-11-02_08h57m04s	C8H16N2O3S	M-H		C8H16N2O3S-H-	219.0808871	0.23052527	0.1	0.236016118	0.979179371	0.997503953	Alanyl-Methionine, Cysteinyl-Valine, Methionyl-Alanine, Valyl-Cysteine	HMDB0028693, HMDB0028788, HMDB0028966, HMDB0029124	0	7680	77242768	4	2	false	0.003225673	C16H12O-H-, C7H13N3O5-H-
Hochschule Mannheim	231027_35er_20_1	2023-11-02_08h55m38s	C8H16N2O3S	M-H		C8H16N2O3S-H-	219.0808871	0.22942206	0.1	0.235022518	0.978912046	0.997199447	Alanyl-Methionine, Cysteinyl-Valine, Methionyl-Alanine, Valyl-Cysteine	HMDB0028693, HMDB0028788, HMDB0028966, HMDB0029124	0	5096	59702648	4	2			C16H12O-H-, C7H13N3O5-H-
Hochschule Mannheim	230601_SC	2023-06-01_19h16m41s	C8H16N2O3S	M-H		C8H16N2O3S-H-	219.0809516	0.75477785	0.085	0.05571873	0.984935446	0.997296082	Alanyl-Methionine, Cysteinyl-Valine, Methionyl-Alanine, Valyl-Cysteine	HMDB0028693, HMDB0028788, HMDB0028966, HMDB0029124	0	3692	50965832	4	5			C11H13N3S-H-, C10H16O3+Cl-, C16H12O-H-, C7H13N3O5-H-, C8H15NO6-H-
Hochschule Mannheim	230316_SC_10micron	2023-03-17_13h54m50s	C16H12O	M-H		C16H12O-H-	219.0814601	0.081373446	0.1	0.084658886	0.964615223	0.996451248	1-Hydroxypyrene	HMDB0013139	0	3290	58121628	1	2	false	0.000913178	C8H16N2O3S-H-, C9H11N5O2-H-
Hochschule Mannheim	230511_sc_hcl_atp	2023-05-11_17h34m49s	C16H12O	M-H		C16H12O-H-	219.0814601	0.20789254	0.1	0.215760362	0.964689672	0.998802473	1-Hydroxypyrene	HMDB0013139	0	6995.005859	29767566	1	2	false	1.2271E-05	C8H16N2O3S-H-, C9H11N5O2-H-
Hochschule Mannheim	230316_SC_5micron	2023-03-17_13h54m41s	C16H12O	M-H		C16H12O-H-	219.0814601	0.076589465	0.1	0.079977408	0.962436822	0.995014626	1-Hydroxypyrene	HMDB0013139	0	2824	37789760	1	3	true	0.752896667	C8H16N2O3S-H-, C7H13N3O5-H-, C9H11N5O2-H-
Hochschule Mannheim	230524_sc_norm	2023-05-25_13h31m40s	C16H12O	M-H		C16H12O-H-	219.0814601	0.072596714	0.1	0.075521152	0.963072786	0.998134924	1-Hydroxypyrene	HMDB0013139	0	3230.249023	65243652	1	3	false	1.85521E-05	C8H16N2O3S-H-, C7H13N3O5-H-, C9H11N5O2-H-
Hochschule Mannheim	230330_SC	2023-03-30_17h25m08s	C16H12O	M-H		C16H12O-H-	219.0814601	0.06180347	0.1	0.06434474	0.963297615	0.997101387	1-Hydroxypyrene	HMDB0013139	0	3774	45233664	1	2	true	0.99419266	C8H16N2O3S-H-, C9H11N5O2-H-
Hochschule Mannheim	230220_SIMA9	2023-02-21_12h21m30s	C16H12O	M-H		C16H12O-H-	219.0814601	0.16435993	0.1	0.175773142	0.947657123	0.986716031	1-Hydroxypyrene	HMDB0013139	0	1592	1770884	1	2	true	0.701789975	C8H16N2O3S-H-, C7H13N3O5-H-
Hochschule Mannheim	230119_SIMA9_20_1.5	2023-01-22_00h57m42s	C16H12O	M-H		C16H12O-H-	219.0814601	0.18966526	0.1	0.198209825	0.961124306	0.995595811	1-Hydroxypyrene	HMDB0013139	0	6064	100086928	1	4	false	0.281774342	C11H13N3S-, C11H12N2O3-, C8H16N2O3S-H-, C9H11N5O2-H-
Hochschule Mannheim	230119_SIMA9	2023-01-19_20h13m34s	C16H12O	M-H		C16H12O-H-	219.0814601	0.1260456	0.1	0.135711386	0.938540325	0.989597201	1-Hydroxypyrene	HMDB0013139	0	1266	610788	1	4			C11H13N3S-, C8H16N2O3S-H-, C9H14O6-, C7H13N3O5-H-
Hochschule Mannheim	230503_SC_A	2023-05-04_09h52m16s	C16H12O	M-H		C16H12O-H-	219.0814601	0.07181431	0.1	0.075060236	0.960182576	0.996431118	1-Hydroxypyrene	HMDB0013139	0	3924.496582	41364716	1	3	false	2.73488E-06	C8H16N2O3S-H-, C7H13N3O5-H-, C9H11N5O2-H-
Hochschule Mannheim	230512_SIMA9_100_20_1	2023-05-15_17h30m45s	C16H12O	M-H		C16H12O-H-	219.0814601	0.15217984	0.1	0.158693633	0.96160298	0.997244878	1-Hydroxypyrene	HMDB0013139	0	8542	100615840	1	1	false	0.006856958	C8H16N2O3S-H-
Hochschule Mannheim	230618_SIMA9_lyo_20_1	2023-09-28_11h39m20s	C16H12O	M-H		C16H12O-H-	219.0815386	0.18129079	0.1	0.189652594	0.962236093	0.993425557	1-Hydroxypyrene	HMDB0013139	0	6128	95361912	1	1	false	0.000630216	C8H16N2O3S-H-
Hochschule Mannheim	230618_SIMA9_norm_20_1	2023-09-28_11h44m16s	C16H12O	M-H		C16H12O-H-	219.0815386	0.13808611	0.1	0.145507213	0.955207272	0.993500003	1-Hydroxypyrene	HMDB0013139	0	6888	38017536	1	1	false	0.003139277	C8H16N2O3S-H-
Hochschule Mannheim	231006_IPSC_35er_20_1	2023-10-10_16h22m19s	C16H12O	M-H		C16H12O-H-	219.0815386	0.1675495	0.1	0.175425392	0.959358455	0.995565422	1-Hydroxypyrene	HMDB0013139	0	4120	132261512	1	1	false	0.005055363	C8H16N2O3S-H-
Hochschule Mannheim	231006_IPSC_68er_20_1	2023-10-10_15h39m51s	C16H12O	M-H		C16H12O-H-	219.0815386	0.1928969	0.1	0.201707872	0.960212071	0.995944727	1-Hydroxypyrene	HMDB0013139	0	4214	42527572	1	1	false	0.000172079	C8H16N2O3S-H-
Hochschule Mannheim	231027_68er_20_1	2023-11-02_08h57m04s	C16H12O	M-H		C16H12O-H-	219.0815386	0.29913256	0.05	0.313558684	0.956292938	0.997594133	1-Hydroxypyrene	HMDB0013139	0	7680	82537296	1	2	false	0.00313617	C8H16N2O3S-H-, C7H13N3O5-H-
Hochschule Mannheim	231027_35er_20_1	2023-11-02_08h55m38s	C16H12O	M-H		C16H12O-H-	219.0815386	0.2634458	0.1	0.277349243	0.952947958	0.996770316	1-Hydroxypyrene	HMDB0013139	0	5096	55433772	1	2			C8H16N2O3S-H-, C7H13N3O5-H-
Hochschule Mannheim	230615_SIMA9_lyo_20_1	2023-06-15_19h47m33s	C16H12O	M-H		C16H12O-H-	219.0816035	0.7473129	0.084848486	0.05698392	0.949728129	0.993566324	1-Hydroxypyrene	HMDB0013139	0	5264	23057728	1	3	false	0.038319673	C8H16N2O3S-H-, C9H11N5O2-H-, C8H15NO6-H-
Hochschule Mannheim	230330_SC	2023-03-30_17h25m08s	C14H20O2	M-H		C14H20O2-H-	219.1389749	0.07881635	0.1	0.081417569	0.968952579	0.999069368	2,6-Di-tert-butylbenzoquinone, 3-Phenylpropyl isovalerate, 13-Nor-6-eremophilene-8,11-dione, 2-Phenylethyl hexanoate, (Z)-6-Tetradecene-1,3-diyne-5,8-diol, 13-Tetradecene-1,3-diyne-6,7-diol, 2-[(4-hydroxyphenyl)methyl]heptanal, 2-benzyl-6-hydroxyheptanal, 2-benzyl-2-hydroxyheptanal, 2-[(2-hydroxyphenyl)methyl]heptanal, 3-[(1Z)-3-hydroxy-2-pentylprop-1-en-1-yl]phenol, 4-[(1Z)-3-hydroxy-2-pentylpro…	HMDB0013817, HMDB0036389, HMDB0037606, HMDB0037718, HMDB0038996, HMDB0039539, HMDB0133166, HMDB0133167, HMDB0133169, HMDB0133170, HMDB0126516, HMDB0126517, HMDB0126518, HMDB0126519, HMDB0126520, HMDB0133180, HMDB0126515, HMDB0133164, HMDB0133165	0	8140	5790640	19	0	true	0.993926466
Hochschule Mannheim	230608_IPSC_rerun	2023-06-08_12h34m10s	C15H24O	M-H		C15H24O-H-	219.1753605	0.32794306	0.1	0.334786855	0.983191359	0.996304296	Nootkatol, (2R,6S,7S,10Z)-beta-Santala-3(15),10-dien-12-ol, Dihydronootkatone, alpha-Valerenol, Isospathulenol, Acolamone, alpha-Santal-10-en-12-ol, alpha-Cyperol, beta-Costol, Epishyobunone, Preisocalamendiol, Epoxyguaiene, Acorenone, Isocyperol, Isoacolamone, (R)-2,7(14),9-Bisabolatrien-11-ol, Fukinone, Apritone, (3S,6E)-6-Caryophyllen-15-al, alpha-Bergamotenol, Spathulenol, beta-Santalol, tran…	HMDB0013688, HMDB0030232, HMDB0032220, HMDB0034661, HMDB0034718, HMDB0035020, HMDB0034940, HMDB0035026, HMDB0035097, HMDB0035306, HMDB0035391, HMDB0035645, HMDB0035704, HMDB0035718, HMDB0035720, HMDB0035739, HMDB0035793, HMDB0036192, HMDB0036118, HMDB0036402, HMDB0036420, HMDB0036716, HMDB0036717, HMDB0036788, HMDB0036789, HMDB0036793, HMDB0036798, HMDB0037069, HMDB0037392, HMDB0037395, HMDB00378…	0	974	1187894	45	0	false	0.356960207
Hochschule Mannheim	231123_sc_fticr	2023-11-28_14h02m10s	C7H14N2O4S	M-H		C7H14N2O4S-H-	221.0601517	0.72119904	0.05	0.730548021	0.990704175	0.996465774	L-Cystathionine, Allocystathionine, Cysteinyl-Threonine, Threoninyl-Cysteine	HMDB0000099, HMDB0000455, HMDB0028785, HMDB0029058	0	120221520	38775873536	4	0	false	9.79157E-05
Hochschule Mannheim	230524_sc_norm	2023-05-25_13h31m40s	C14H11NO2	M-H		C14H11NO2-H-	224.0716237	0.044617098	0.1	0.046927617	0.960299198	0.990070784	Methyl 3-carbazolecarboxylate	HMDB0029744	0	9293.773438	139839616	1	2	false	1.54221E-05	C11H14O5-H-, C6H14N4O3+Cl-
Hochschule Mannheim	230119_EOC_20_1.5	2023-01-22_00h57m48s	C10H15N3O3	M-H		C10H15N3O3-H-	224.1039864	0.0855265	0.1	0.089118646	0.967639055	0.991787753	Nnal-N-oxide	HMDB0041953	0	2300	19586954	1	2	true	0.634479761	C12H16O4-, C10H20O3+Cl-
Hochschule Mannheim	230908_Slide_F	2023-09-11_18h53m27s	C9H14N4O3	M-H		C9H14N4O3-H-	225.0993139	0.4310104	0.05	0.440459484	0.980225558	0.998287762	Alanyl-Histidine, Carnosine, (6R)-6-(L-Erythro-1,2-Dihydroxypropyl)-5,6,7,8-tetrahydro-4a-hydroxypterin, Histidinyl-Alanine	HMDB0028689, HMDB0000033, HMDB0012482, HMDB0028878	0	52970	95901832	4	1	true	0.600976408	C10H16N2O4-H-
Hochschule Mannheim	231123_sc_fticr	2023-11-28_14h02m10s	C9H14N4O3	M-H		C9H14N4O3-H-	225.0993139	0.23792155	0.1	0.244702551	0.975344384	0.996867168	Alanyl-Histidine, Carnosine, (6R)-6-(L-Erythro-1,2-Dihydroxypropyl)-5,6,7,8-tetrahydro-4a-hydroxypterin, Histidinyl-Alanine	HMDB0028689, HMDB0000033, HMDB0012482, HMDB0028878	0	45418028	8900152320	4	0	false	5.43674E-05
Hochschule Mannheim	231006_IPSC_35er_20_1	2023-10-10_16h22m19s	C6H13O7P	M-H		C6H13O7P-H-	227.0326133	0.15467861	0.1	0.156778275	0.990688234	0.995880872	Mevalonic acid-5P	HMDB0001343	0	5672	41376776	1	0	false	0.180585757
Hochschule Mannheim	231027_68er_20_1	2023-11-02_08h57m04s	C6H13O7P	M-H		C6H13O7P-H-	227.0326133	0.14861846	0.1	0.150975388	0.987402258	0.996947938	Mevalonic acid-5P	HMDB0001343	0	5616	51599864	1	0	false	0.013314638
Hochschule Mannheim	231027_35er_20_1	2023-11-02_08h55m38s	C6H13O7P	M-H		C6H13O7P-H-	227.0326133	0.22908981	0.1	0.232639855	0.987658253	0.997045476	Mevalonic acid-5P	HMDB0001343	0	7980	76478048	1	0
Hochschule Mannheim	230601_SIMA9	2023-06-01_19h12m42s	C14H28O2	M-H		C14H28O2-H-	227.2015752	0.047775242	0.1	0.050100804	0.961803234	0.991452664	Myristic acid, 2,6,10-Trimethylundecanoic acid, Decyl butanoate, 12-Methyltridecanoic acid, Hexanal octane-1,3-diol acetal, Undecanal propyleneglycol acetal, Ethyl dodecanoate, Heptyl heptanoate, Hexyl octanoate, 3-Methylbutyl nonanoate, Nonyl isovalerate, Dodecyl acetate, Isobutyl decanoate, 10-Methyltridecanoic acid	HMDB0000806, HMDB0002221, HMDB0037312, HMDB0031072, HMDB0032318, HMDB0032548, HMDB0033788, HMDB0034461, HMDB0036216, HMDB0037495, HMDB0038034, HMDB0038969, HMDB0059865, HMDB0061781	0	868	212440	14	0	false	0.003724038
Hochschule Mannheim	230505_SIMA9_100_1k_norm_20_1	2023-05-07_11h11m43s	C14H28O2	M-H		C14H28O2-H-	227.2015752	0.1809555	0.05	0.187901836	0.966717665	0.996187553	Myristic acid, 2,6,10-Trimethylundecanoic acid, Decyl butanoate, 12-Methyltridecanoic acid, Hexanal octane-1,3-diol acetal, Undecanal propyleneglycol acetal, Ethyl dodecanoate, Heptyl heptanoate, Hexyl octanoate, 3-Methylbutyl nonanoate, Nonyl isovalerate, Dodecyl acetate, Isobutyl decanoate, 10-Methyltridecanoic acid	HMDB0000806, HMDB0002221, HMDB0037312, HMDB0031072, HMDB0032318, HMDB0032548, HMDB0033788, HMDB0034461, HMDB0036216, HMDB0037495, HMDB0038034, HMDB0038969, HMDB0059865, HMDB0061781	0	3548	47398192	14	0	false	0.00100343
Hochschule Mannheim	230316_SC_10micron	2023-03-17_13h54m50s	C14H28O2	M-H		C14H28O2-H-	227.2015752	0.059612986	0.1	0.061357789	0.975995239	0.995459209	Myristic acid, 2,6,10-Trimethylundecanoic acid, Decyl butanoate, 12-Methyltridecanoic acid, Hexanal octane-1,3-diol acetal, Undecanal propyleneglycol acetal, Ethyl dodecanoate, Heptyl heptanoate, Hexyl octanoate, 3-Methylbutyl nonanoate, Nonyl isovalerate, Dodecyl acetate, Isobutyl decanoate, 10-Methyltridecanoic acid	HMDB0000806, HMDB0002221, HMDB0037312, HMDB0031072, HMDB0032318, HMDB0032548, HMDB0033788, HMDB0034461, HMDB0036216, HMDB0037495, HMDB0038034, HMDB0038969, HMDB0059865, HMDB0061781	0	1992	27716456	14	0	false	0.000806253
Hochschule Mannheim	230330_EOC_2k	2023-03-30_17h27m42s	C14H28O2	M-H		C14H28O2-H-	227.2015752	0.10864694	0.1	0.112680069	0.970889256	0.993117606	Myristic acid, 2,6,10-Trimethylundecanoic acid, Decyl butanoate, 12-Methyltridecanoic acid, Hexanal octane-1,3-diol acetal, Undecanal propyleneglycol acetal, Ethyl dodecanoate, Heptyl heptanoate, Hexyl octanoate, 3-Methylbutyl nonanoate, Nonyl isovalerate, Dodecyl acetate, Isobutyl decanoate, 10-Methyltridecanoic acid	HMDB0000806, HMDB0002221, HMDB0037312, HMDB0031072, HMDB0032318, HMDB0032548, HMDB0033788, HMDB0034461, HMDB0036216, HMDB0037495, HMDB0038034, HMDB0038969, HMDB0059865, HMDB0061781	0	2092	1860770	14	0
Hochschule Mannheim	230330_SIMA9_2k	2023-03-30_17h25m16s	C14H28O2	M-H		C14H28O2-H-	227.2015752	0.33745885	0.05	0.347443369	0.975170208	0.99599318	Myristic acid, 2,6,10-Trimethylundecanoic acid, Decyl butanoate, 12-Methyltridecanoic acid, Hexanal octane-1,3-diol acetal, Undecanal propyleneglycol acetal, Ethyl dodecanoate, Heptyl heptanoate, Hexyl octanoate, 3-Methylbutyl nonanoate, Nonyl isovalerate, Dodecyl acetate, Isobutyl decanoate, 10-Methyltridecanoic acid	HMDB0000806, HMDB0002221, HMDB0037312, HMDB0031072, HMDB0032318, HMDB0032548, HMDB0033788, HMDB0034461, HMDB0036216, HMDB0037495, HMDB0038034, HMDB0038969, HMDB0059865, HMDB0061781	0	5116	11659696	14	0
Hochschule Mannheim	230524_sc_norm	2023-05-25_13h31m40s	C14H28O2	M-H		C14H28O2-H-	227.2015752	0.10295818	0.05	0.105787761	0.974792979	0.998419441	Myristic acid, 2,6,10-Trimethylundecanoic acid, Decyl butanoate, 12-Methyltridecanoic acid, Hexanal octane-1,3-diol acetal, Undecanal propyleneglycol acetal, Ethyl dodecanoate, Heptyl heptanoate, Hexyl octanoate, 3-Methylbutyl nonanoate, Nonyl isovalerate, Dodecyl acetate, Isobutyl decanoate, 10-Methyltridecanoic acid	HMDB0000806, HMDB0002221, HMDB0037312, HMDB0031072, HMDB0032318, HMDB0032548, HMDB0033788, HMDB0034461, HMDB0036216, HMDB0037495, HMDB0038034, HMDB0038969, HMDB0059865, HMDB0061781	0	3817.480469	39813864	14	0	false	1.74092E-06
Hochschule Mannheim	230503_SC_A	2023-05-04_09h52m16s	C14H28O2	M-H		C14H28O2-H-	227.2015752	0.08602733	0.1	0.088732248	0.973289535	0.996122836	Myristic acid, 2,6,10-Trimethylundecanoic acid, Decyl butanoate, 12-Methyltridecanoic acid, Hexanal octane-1,3-diol acetal, Undecanal propyleneglycol acetal, Ethyl dodecanoate, Heptyl heptanoate, Hexyl octanoate, 3-Methylbutyl nonanoate, Nonyl isovalerate, Dodecyl acetate, Isobutyl decanoate, 10-Methyltridecanoic acid	HMDB0000806, HMDB0002221, HMDB0037312, HMDB0031072, HMDB0032318, HMDB0032548, HMDB0033788, HMDB0034461, HMDB0036216, HMDB0037495, HMDB0038034, HMDB0038969, HMDB0059865, HMDB0061781	0	3059.862793	29366004	14	0	false	1.18558E-06
Hochschule Mannheim	230512_SIMA9_100_20_1	2023-05-15_17h30m45s	C14H28O2	M-H		C14H28O2-H-	227.2015752	0.23988722	0.05	0.248021942	0.971843448	0.995223688	Myristic acid, 2,6,10-Trimethylundecanoic acid, Decyl butanoate, 12-Methyltridecanoic acid, Hexanal octane-1,3-diol acetal, Undecanal propyleneglycol acetal, Ethyl dodecanoate, Heptyl heptanoate, Hexyl octanoate, 3-Methylbutyl nonanoate, Nonyl isovalerate, Dodecyl acetate, Isobutyl decanoate, 10-Methyltridecanoic acid	HMDB0000806, HMDB0002221, HMDB0037312, HMDB0031072, HMDB0032318, HMDB0032548, HMDB0033788, HMDB0034461, HMDB0036216, HMDB0037495, HMDB0038034, HMDB0038969, HMDB0059865, HMDB0061781	0	3178	15384916	14	0	false	0.001894286
Hochschule Mannheim	230512_SIMA9_500_20_1	2023-05-15_13h12m09s	C14H28O2	M-H		C14H28O2-H-	227.2015752	0.19855309	0.1	0.206032521	0.968341006	0.995204948	Myristic acid, 2,6,10-Trimethylundecanoic acid, Decyl butanoate, 12-Methyltridecanoic acid, Hexanal octane-1,3-diol acetal, Undecanal propyleneglycol acetal, Ethyl dodecanoate, Heptyl heptanoate, Hexyl octanoate, 3-Methylbutyl nonanoate, Nonyl isovalerate, Dodecyl acetate, Isobutyl decanoate, 10-Methyltridecanoic acid	HMDB0000806, HMDB0002221, HMDB0037312, HMDB0031072, HMDB0032318, HMDB0032548, HMDB0033788, HMDB0034461, HMDB0036216, HMDB0037495, HMDB0038034, HMDB0038969, HMDB0059865, HMDB0061781	0	3210	12450442	14	0	false	0.000868112
Hochschule Mannheim	230608_SIMA9_lyo_20_1	2023-06-09_12h35m46s	C14H28O2	M-H		C14H28O2-H-	227.2015752	0.3099446	0.05	0.3209577	0.970321063	0.995223948	Myristic acid, 2,6,10-Trimethylundecanoic acid, Decyl butanoate, 12-Methyltridecanoic acid, Hexanal octane-1,3-diol acetal, Undecanal propyleneglycol acetal, Ethyl dodecanoate, Heptyl heptanoate, Hexyl octanoate, 3-Methylbutyl nonanoate, Nonyl isovalerate, Dodecyl acetate, Isobutyl decanoate, 10-Methyltridecanoic acid	HMDB0000806, HMDB0002221, HMDB0037312, HMDB0031072, HMDB0032318, HMDB0032548, HMDB0033788, HMDB0034461, HMDB0036216, HMDB0037495, HMDB0038034, HMDB0038969, HMDB0059865, HMDB0061781	0	5908	70301232	14	0	false	0.00045379
Hochschule Mannheim	230608_SIMA9_norm_20_1	2023-06-09_14h37m23s	C14H28O2	M-H		C14H28O2-H-	227.2015752	0.26853257	0.05	0.278615905	0.968659017	0.99499326	Myristic acid, 2,6,10-Trimethylundecanoic acid, Decyl butanoate, 12-Methyltridecanoic acid, Hexanal octane-1,3-diol acetal, Undecanal propyleneglycol acetal, Ethyl dodecanoate, Heptyl heptanoate, Hexyl octanoate, 3-Methylbutyl nonanoate, Nonyl isovalerate, Dodecyl acetate, Isobutyl decanoate, 10-Methyltridecanoic acid	HMDB0000806, HMDB0002221, HMDB0037312, HMDB0031072, HMDB0032318, HMDB0032548, HMDB0033788, HMDB0034461, HMDB0036216, HMDB0037495, HMDB0038034, HMDB0038969, HMDB0059865, HMDB0061781	0	5252	60821828	14	0	false	0.000963683
Hochschule Mannheim	230618_SIMA9_lyo	2023-06-18_14h51m30s	C14H28O2	M-H		C14H28O2-H-	227.2015752	0.20364922	0.05	0.211480229	0.969407491	0.993359864	Myristic acid, 2,6,10-Trimethylundecanoic acid, Decyl butanoate, 12-Methyltridecanoic acid, Hexanal octane-1,3-diol acetal, Undecanal propyleneglycol acetal, Ethyl dodecanoate, Heptyl heptanoate, Hexyl octanoate, 3-Methylbutyl nonanoate, Nonyl isovalerate, Dodecyl acetate, Isobutyl decanoate, 10-Methyltridecanoic acid	HMDB0000806, HMDB0002221, HMDB0037312, HMDB0031072, HMDB0032318, HMDB0032548, HMDB0033788, HMDB0034461, HMDB0036216, HMDB0037495, HMDB0038034, HMDB0038969, HMDB0059865, HMDB0061781	0	1430	533834	14	0	false	0.030119959
Hochschule Mannheim	230616_SIMA9_lyo	2023-06-16_10h46m46s	C14H28O2	M-H		C14H28O2-H-	227.2015752	0.15526263	0.1	0.161966979	0.965372984	0.992991051	Myristic acid, 2,6,10-Trimethylundecanoic acid, Decyl butanoate, 12-Methyltridecanoic acid, Hexanal octane-1,3-diol acetal, Undecanal propyleneglycol acetal, Ethyl dodecanoate, Heptyl heptanoate, Hexyl octanoate, 3-Methylbutyl nonanoate, Nonyl isovalerate, Dodecyl acetate, Isobutyl decanoate, 10-Methyltridecanoic acid	HMDB0000806, HMDB0002221, HMDB0037312, HMDB0031072, HMDB0032318, HMDB0032548, HMDB0033788, HMDB0034461, HMDB0036216, HMDB0037495, HMDB0038034, HMDB0038969, HMDB0059865, HMDB0061781	0	1288	538744	14	0	false	0.064885139
Hochschule Mannheim	230615_SIMA9_norm_20_1	2023-06-16_07h54m01s	C14H28O2	M-H		C14H28O2-H-	227.2015752	0.30504036	0.05	0.316734173	0.970641501	0.992209833	Myristic acid, 2,6,10-Trimethylundecanoic acid, Decyl butanoate, 12-Methyltridecanoic acid, Hexanal octane-1,3-diol acetal, Undecanal propyleneglycol acetal, Ethyl dodecanoate, Heptyl heptanoate, Hexyl octanoate, 3-Methylbutyl nonanoate, Nonyl isovalerate, Dodecyl acetate, Isobutyl decanoate, 10-Methyltridecanoic acid	HMDB0000806, HMDB0002221, HMDB0037312, HMDB0031072, HMDB0032318, HMDB0032548, HMDB0033788, HMDB0034461, HMDB0036216, HMDB0037495, HMDB0038034, HMDB0038969, HMDB0059865, HMDB0061781	0	5574	21956632	14	0	false	0.000491287
Hochschule Mannheim	230331_sima9_fticr	2023-04-01_11h41m09s	C14H28O2	M-H		C14H28O2-H-	227.2016427	0.56102157	0.1	0.572270915	0.980857816	0.9994748	Myristic acid, 2,6,10-Trimethylundecanoic acid, Decyl butanoate, 12-Methyltridecanoic acid, Hexanal octane-1,3-diol acetal, Undecanal propyleneglycol acetal, Ethyl dodecanoate, Heptyl heptanoate, Hexyl octanoate, 3-Methylbutyl nonanoate, Nonyl isovalerate, Dodecyl acetate, Isobutyl decanoate, 10-Methyltridecanoic acid	HMDB0000806, HMDB0002221, HMDB0037312, HMDB0031072, HMDB0032318, HMDB0032548, HMDB0033788, HMDB0034461, HMDB0036216, HMDB0037495, HMDB0038034, HMDB0038969, HMDB0059865, HMDB0061781	0	16250275	16757595136	14	0	false	0.329786837
Hochschule Mannheim	230804_DMA_Gold_20_1.25	2023-08-05_13h51m43s	C14H28O2	M-H		C14H28O2-H-	227.2016537	0.43730858	0.1	0.449814494	0.975064586	0.997059683	Myristic acid, 2,6,10-Trimethylundecanoic acid, Decyl butanoate, 12-Methyltridecanoic acid, Hexanal octane-1,3-diol acetal, Undecanal propyleneglycol acetal, Ethyl dodecanoate, Heptyl heptanoate, Hexyl octanoate, 3-Methylbutyl nonanoate, Nonyl isovalerate, Dodecyl acetate, Isobutyl decanoate, 10-Methyltridecanoic acid	HMDB0000806, HMDB0002221, HMDB0037312, HMDB0031072, HMDB0032318, HMDB0032548, HMDB0033788, HMDB0034461, HMDB0036216, HMDB0037495, HMDB0038034, HMDB0038969, HMDB0059865, HMDB0061781	0	9284	154386816	14	0	false	0.000691782
Hochschule Mannheim	230616_SIMA9_lyo_20_1	2023-09-28_11h13m13s	C14H28O2	M-H		C14H28O2-H-	227.2016537	0.29955527	0.05	0.311415145	0.970599868	0.99105326	Myristic acid, 2,6,10-Trimethylundecanoic acid, Decyl butanoate, 12-Methyltridecanoic acid, Hexanal octane-1,3-diol acetal, Undecanal propyleneglycol acetal, Ethyl dodecanoate, Heptyl heptanoate, Hexyl octanoate, 3-Methylbutyl nonanoate, Nonyl isovalerate, Dodecyl acetate, Isobutyl decanoate, 10-Methyltridecanoic acid	HMDB0000806, HMDB0002221, HMDB0037312, HMDB0031072, HMDB0032318, HMDB0032548, HMDB0033788, HMDB0034461, HMDB0036216, HMDB0037495, HMDB0038034, HMDB0038969, HMDB0059865, HMDB0061781	0	4666	33829480	14	0	false	0.015793342
Hochschule Mannheim	230616_SIMA9_norm_20_1	2023-09-28_11h23m51s	C14H28O2	M-H		C14H28O2-H-	227.2016537	0.33114135	0.05	0.343518326	0.970530922	0.993239817	Myristic acid, 2,6,10-Trimethylundecanoic acid, Decyl butanoate, 12-Methyltridecanoic acid, Hexanal octane-1,3-diol acetal, Undecanal propyleneglycol acetal, Ethyl dodecanoate, Heptyl heptanoate, Hexyl octanoate, 3-Methylbutyl nonanoate, Nonyl isovalerate, Dodecyl acetate, Isobutyl decanoate, 10-Methyltridecanoic acid	HMDB0000806, HMDB0002221, HMDB0037312, HMDB0031072, HMDB0032318, HMDB0032548, HMDB0033788, HMDB0034461, HMDB0036216, HMDB0037495, HMDB0038034, HMDB0038969, HMDB0059865, HMDB0061781	0	6534	27295940	14	0	false	0.001354017
Hochschule Mannheim	230615_SIMA9_norm_20_1	2023-09-28_10h52m37s	C14H28O2	M-H		C14H28O2-H-	227.2016537	0.30504036	0.05	0.316734173	0.970641501	0.992209833	Myristic acid, 2,6,10-Trimethylundecanoic acid, Decyl butanoate, 12-Methyltridecanoic acid, Hexanal octane-1,3-diol acetal, Undecanal propyleneglycol acetal, Ethyl dodecanoate, Heptyl heptanoate, Hexyl octanoate, 3-Methylbutyl nonanoate, Nonyl isovalerate, Dodecyl acetate, Isobutyl decanoate, 10-Methyltridecanoic acid	HMDB0000806, HMDB0002221, HMDB0037312, HMDB0031072, HMDB0032318, HMDB0032548, HMDB0033788, HMDB0034461, HMDB0036216, HMDB0037495, HMDB0038034, HMDB0038969, HMDB0059865, HMDB0061781	0	5574	21956632	14	0	false	0.000491287
Hochschule Mannheim	230615_SIMA9_lyo_20_1	2023-09-28_11h33m43s	C14H28O2	M-H		C14H28O2-H-	227.2016537	0.28110066	0.05	0.291930056	0.970443572	0.992230943	Myristic acid, 2,6,10-Trimethylundecanoic acid, Decyl butanoate, 12-Methyltridecanoic acid, Hexanal octane-1,3-diol acetal, Undecanal propyleneglycol acetal, Ethyl dodecanoate, Heptyl heptanoate, Hexyl octanoate, 3-Methylbutyl nonanoate, Nonyl isovalerate, Dodecyl acetate, Isobutyl decanoate, 10-Methyltridecanoic acid	HMDB0000806, HMDB0002221, HMDB0037312, HMDB0031072, HMDB0032318, HMDB0032548, HMDB0033788, HMDB0034461, HMDB0036216, HMDB0037495, HMDB0038034, HMDB0038969, HMDB0059865, HMDB0061781	0	5412	20810054	14	0	false	0.0086347
Hochschule Mannheim	230618_SIMA9_lyo_20_1	2023-09-28_11h39m20s	C14H28O2	M-H		C14H28O2-H-	227.2016537	0.28872964	0.05	0.300538437	0.968767214	0.991680797	Myristic acid, 2,6,10-Trimethylundecanoic acid, Decyl butanoate, 12-Methyltridecanoic acid, Hexanal octane-1,3-diol acetal, Undecanal propyleneglycol acetal, Ethyl dodecanoate, Heptyl heptanoate, Hexyl octanoate, 3-Methylbutyl nonanoate, Nonyl isovalerate, Dodecyl acetate, Isobutyl decanoate, 10-Methyltridecanoic acid	HMDB0000806, HMDB0002221, HMDB0037312, HMDB0031072, HMDB0032318, HMDB0032548, HMDB0033788, HMDB0034461, HMDB0036216, HMDB0037495, HMDB0038034, HMDB0038969, HMDB0059865, HMDB0061781	0	6296	29350552	14	0	false	0.021712268
Hochschule Mannheim	230618_SIMA9_norm_20_1	2023-09-28_11h44m16s	C14H28O2	M-H		C14H28O2-H-	227.2016537	0.3293849	0.05	0.342376508	0.969385534	0.992437533	Myristic acid, 2,6,10-Trimethylundecanoic acid, Decyl butanoate, 12-Methyltridecanoic acid, Hexanal octane-1,3-diol acetal, Undecanal propyleneglycol acetal, Ethyl dodecanoate, Heptyl heptanoate, Hexyl octanoate, 3-Methylbutyl nonanoate, Nonyl isovalerate, Dodecyl acetate, Isobutyl decanoate, 10-Methyltridecanoic acid	HMDB0000806, HMDB0002221, HMDB0037312, HMDB0031072, HMDB0032318, HMDB0032548, HMDB0033788, HMDB0034461, HMDB0036216, HMDB0037495, HMDB0038034, HMDB0038969, HMDB0059865, HMDB0061781	0	7524	25125946	14	0	false	0.007222493
Hochschule Mannheim	231006_IPSC_35er_20_1	2023-10-10_16h22m19s	C14H28O2	M-H		C14H28O2-H-	227.2016537	0.20837085	0.1	0.215326965	0.97405981	0.993465807	Myristic acid, 2,6,10-Trimethylundecanoic acid, Decyl butanoate, 12-Methyltridecanoic acid, Hexanal octane-1,3-diol acetal, Undecanal propyleneglycol acetal, Ethyl dodecanoate, Heptyl heptanoate, Hexyl octanoate, 3-Methylbutyl nonanoate, Nonyl isovalerate, Dodecyl acetate, Isobutyl decanoate, 10-Methyltridecanoic acid	HMDB0000806, HMDB0002221, HMDB0037312, HMDB0031072, HMDB0032318, HMDB0032548, HMDB0033788, HMDB0034461, HMDB0036216, HMDB0037495, HMDB0038034, HMDB0038969, HMDB0059865, HMDB0061781	0	2510	54951952	14	0	false	0.020521011
Hochschule Mannheim	231006_IPSC_68er_20_1	2023-10-10_15h39m51s	C14H28O2	M-H		C14H28O2-H-	227.2016537	0.18267158	0.1	0.189123614	0.971408649	0.994313321	Myristic acid, 2,6,10-Trimethylundecanoic acid, Decyl butanoate, 12-Methyltridecanoic acid, Hexanal octane-1,3-diol acetal, Undecanal propyleneglycol acetal, Ethyl dodecanoate, Heptyl heptanoate, Hexyl octanoate, 3-Methylbutyl nonanoate, Nonyl isovalerate, Dodecyl acetate, Isobutyl decanoate, 10-Methyltridecanoic acid	HMDB0000806, HMDB0002221, HMDB0037312, HMDB0031072, HMDB0032318, HMDB0032548, HMDB0033788, HMDB0034461, HMDB0036216, HMDB0037495, HMDB0038034, HMDB0038969, HMDB0059865, HMDB0061781	0	2774	28358444	14	0	false	0.007802739
Hochschule Mannheim	231027_68er_20_1	2023-11-02_08h57m04s	C14H28O2	M-H		C14H28O2-H-	227.2016537	0.29375017	0.05	0.301124326	0.976815766	0.998664562	Myristic acid, 2,6,10-Trimethylundecanoic acid, Decyl butanoate, 12-Methyltridecanoic acid, Hexanal octane-1,3-diol acetal, Undecanal propyleneglycol acetal, Ethyl dodecanoate, Heptyl heptanoate, Hexyl octanoate, 3-Methylbutyl nonanoate, Nonyl isovalerate, Dodecyl acetate, Isobutyl decanoate, 10-Methyltridecanoic acid	HMDB0000806, HMDB0002221, HMDB0037312, HMDB0031072, HMDB0032318, HMDB0032548, HMDB0033788, HMDB0034461, HMDB0036216, HMDB0037495, HMDB0038034, HMDB0038969, HMDB0059865, HMDB0061781	0	10190	130468880	14	0	false	0.055365566
Hochschule Mannheim	231027_35er_20_1	2023-11-02_08h55m38s	C14H28O2	M-H		C14H28O2-H-	227.2016537	0.2716317	0.1	0.278808902	0.976918327	0.997276354	Myristic acid, 2,6,10-Trimethylundecanoic acid, Decyl butanoate, 12-Methyltridecanoic acid, Hexanal octane-1,3-diol acetal, Undecanal propyleneglycol acetal, Ethyl dodecanoate, Heptyl heptanoate, Hexyl octanoate, 3-Methylbutyl nonanoate, Nonyl isovalerate, Dodecyl acetate, Isobutyl decanoate, 10-Methyltridecanoic acid	HMDB0000806, HMDB0002221, HMDB0037312, HMDB0031072, HMDB0032318, HMDB0032548, HMDB0033788, HMDB0034461, HMDB0036216, HMDB0037495, HMDB0038034, HMDB0038969, HMDB0059865, HMDB0061781	0	5172	95520416	14	0
Hochschule Mannheim	230601_SC	2023-06-01_19h16m41s	C14H28O2	M-H		C14H28O2-H-	227.201721	0.77380383	0.046	0.059319298	0.976026334	0.997590414	Myristic acid, 2,6,10-Trimethylundecanoic acid, Decyl butanoate, 12-Methyltridecanoic acid, Hexanal octane-1,3-diol acetal, Undecanal propyleneglycol acetal, Ethyl dodecanoate, Heptyl heptanoate, Hexyl octanoate, 3-Methylbutyl nonanoate, Nonyl isovalerate, Dodecyl acetate, Isobutyl decanoate, 10-Methyltridecanoic acid	HMDB0000806, HMDB0002221, HMDB0037312, HMDB0031072, HMDB0032318, HMDB0032548, HMDB0033788, HMDB0034461, HMDB0036216, HMDB0037495, HMDB0038034, HMDB0038969, HMDB0059865, HMDB0061781	0	2206	36717712	14	0
Hochschule Mannheim	230601_SIMA9	2023-06-01_19h12m42s	C9H15N3O4	M-H		C9H15N3O4-H-	228.0989011	0.058571998	0.1	0.06078935	0.973213392	0.990043924	Asparaginyl-Proline, Prolyl-Asparagine	HMDB0028739, HMDB0029012	0	898	233006	2	0	false	0.015496646
Hochschule Mannheim	230119_SIMA9	2023-01-19_20h13m34s	C9H15N3O4	M-H		C9H15N3O4-H-	228.0989011	0.12346159	0.1	0.127348415	0.980451483	0.988808574	Asparaginyl-Proline, Prolyl-Asparagine	HMDB0028739, HMDB0029012	0	1610	1078132	2	1			C11H16O5-
Hochschule Mannheim	230220_EOC	2023-02-21_12h18m48s	C9H15N3O4	M-H		C9H15N3O4-H-	228.0989011	0.08038235	0.1	0.081845193	0.986171868	0.9958981	Asparaginyl-Proline, Prolyl-Asparagine	HMDB0028739, HMDB0029012	0	1456	250508	2	0	false	0.076275244
Hochschule Mannheim	230616_SIMA9_lyo_20_1	2023-09-28_11h13m13s	C9H15N3O4	M-H		C9H15N3O4-H-	228.0989795	0.118752815	0.1	0.122503304	0.977474278	0.991723871	Asparaginyl-Proline, Prolyl-Asparagine	HMDB0028739, HMDB0029012	0	3628	18083648	2	0	false	0.001635229
Hochschule Mannheim	230615_SIMA9_lyo_20_1	2023-09-28_11h33m43s	C9H15N3O4	M-H		C9H15N3O4-H-	228.0989795	0.1128686	0.1	0.11641542	0.976130176	0.993241559	Asparaginyl-Proline, Prolyl-Asparagine	HMDB0028739, HMDB0029012	0	4566	12086484	2	0	false	0.002125262
Hochschule Mannheim	231006_IPSC_35er_20_1	2023-10-10_16h22m19s	C9H15N3O4	M-H		C9H15N3O4-H-	228.0989795	0.15469941	0.1	0.157584711	0.986199207	0.995428224	Asparaginyl-Proline, Prolyl-Asparagine	HMDB0028739, HMDB0029012	0	4198	133199096	2	0	false	0.002951906
Hochschule Mannheim	231027_68er_20_1	2023-11-02_08h57m04s	C9H15N3O4	M-H		C9H15N3O4-H-	228.0989795	0.26040614	0.1	0.266339232	0.98038892	0.997281276	Asparaginyl-Proline, Prolyl-Asparagine	HMDB0028739, HMDB0029012	0	4722	64629348	2	0	false	0.037817955
Hochschule Mannheim	231027_35er_20_1	2023-11-02_08h55m38s	C9H15N3O4	M-H		C9H15N3O4-H-	228.0989795	0.3340282	0.05	0.341103939	0.981701833	0.997508989	Asparaginyl-Proline, Prolyl-Asparagine	HMDB0028739, HMDB0029012	0	5054	76118880	2	0
Hochschule Mannheim	231006_IPSC_68er_20_1	2023-10-10_15h39m51s	C11H22N2O3	M-H		C11H22N2O3-H-	229.1557661	0.22279365	0.1	0.229513989	0.97505517	0.995553193	Isoleucyl-Valine, Leucyl-Valine, Valyl-Isoleucine, Valyl-Leucine	HMDB0028920, HMDB0028942, HMDB0029130, HMDB0029131	0	1642	635542	4	0	true	0.986911058
Hochschule Mannheim	231027_68er_20_1	2023-11-02_08h57m04s	C9H17N3O4	M-H		C9H17N3O4-H-	230.1146296	0.2206898	0.1	0.224204337	0.988523085	0.99575261	Asparaginyl-Valine, Valyl-Asparagine	HMDB0028744, HMDB0029122	0	2732	25275118	2	0	false	0.027801938
Hochschule Mannheim	231027_35er_20_1	2023-11-02_08h55m38s	C9H17N3O4	M-H		C9H17N3O4-H-	230.1146296	0.27556998	0.1	0.280064225	0.987411446	0.996497238	Asparaginyl-Valine, Valyl-Asparagine	HMDB0028744, HMDB0029122	0	3206	31024412	2	0
Hochschule Mannheim	230222_SC	2023-02-22_18h58m24s	C9H16N2O5	M-H		C9H16N2O5-H-	231.0985667	0.15447578	0.1	0.15970181	0.977441839	0.989599826	N2-Succinyl-L-ornithine, 4-(Glutamylamino) butanoate, Aspartyl-Valine, Hydroxyprolyl-Threonine, Threoninyl-Hydroxyproline, Valyl-Aspartate, L-N-(3-Carboxypropyl)glutamine	HMDB0001199, HMDB0012161, HMDB0028766, HMDB0028873, HMDB0029062, HMDB0029123, HMDB0029393	0	4100	3822296	7	0	false	0.000129395
Hochschule Mannheim	230119_EOC_20_1.5	2023-01-22_00h57m48s	C9H16N2O5	M-H		C9H16N2O5-H-	231.0985667	0.084493496	0.1	0.086710457	0.982397095	0.991892756	N2-Succinyl-L-ornithine, 4-(Glutamylamino) butanoate, Aspartyl-Valine, Hydroxyprolyl-Threonine, Threoninyl-Hydroxyproline, Valyl-Aspartate, L-N-(3-Carboxypropyl)glutamine	HMDB0001199, HMDB0012161, HMDB0028766, HMDB0028873, HMDB0029062, HMDB0029123, HMDB0029393	0	4050	175081024	7	2	false	0.004611204	C14H14O3-, C8H15N3O5-
Hochschule Mannheim	231027_68er_20_1	2023-11-02_08h57m04s	C9H16N2O5	M-H		C9H16N2O5-H-	231.0986452	0.23175372	0.1	0.236194064	0.986241075	0.994889024	N2-Succinyl-L-ornithine, 4-(Glutamylamino) butanoate, Aspartyl-Valine, Hydroxyprolyl-Threonine, Threoninyl-Hydroxyproline, Valyl-Aspartate, L-N-(3-Carboxypropyl)glutamine	HMDB0001199, HMDB0012161, HMDB0028766, HMDB0028873, HMDB0029062, HMDB0029123, HMDB0029393	0	9328	191364176	7	0	false	0.056623228
Hochschule Mannheim	231027_35er_20_1	2023-11-02_08h55m38s	C9H16N2O5	M-H		C9H16N2O5-H-	231.0986452	0.21408884	0.1	0.218302093	0.987440537	0.993173622	N2-Succinyl-L-ornithine, 4-(Glutamylamino) butanoate, Aspartyl-Valine, Hydroxyprolyl-Threonine, Threoninyl-Hydroxyproline, Valyl-Aspartate, L-N-(3-Carboxypropyl)glutamine	HMDB0001199, HMDB0012161, HMDB0028766, HMDB0028873, HMDB0029062, HMDB0029123, HMDB0029393	0	11828	153897632	7	0
Hochschule Mannheim	230601_SC	2023-06-01_19h16m41s	C9H16N2O5	M-H		C9H16N2O5-H-	231.0987137	0.7458066	0.087878786	0.057520564	0.967827007	0.994488024	N2-Succinyl-L-ornithine, 4-(Glutamylamino) butanoate, Aspartyl-Valine, Hydroxyprolyl-Threonine, Threoninyl-Hydroxyproline, Valyl-Aspartate, L-N-(3-Carboxypropyl)glutamine	HMDB0001199, HMDB0012161, HMDB0028766, HMDB0028873, HMDB0029062, HMDB0029123, HMDB0029393	0	3998	2755150	7	0
Hochschule Mannheim	230220_EOC	2023-02-21_12h18m48s	C12H14N2O3	M-H		C12H14N2O3-H-	233.0930874	0.090454884	0.1	0.097300068	0.941036783	0.98789835	5-Methoxytryptophan, S-4-Hydroxymephenytoin	HMDB0002339, HMDB0013894	0	684	367750	2	0	false	0.089892946
Hochschule Mannheim	230316_SC_10micron	2023-03-17_13h54m50s	C8H16N2O4S	M-H		C8H16N2O4S-H-	235.0757228	0.15154514	0.05	0.154657889	0.982371664	0.997456797	Methionyl-Serine, Serylmethionine	HMDB0028982, HMDB0029045	0	7286	182490672	2	2	false	0.001832776	C10H16O4+Cl-, C11H12N4+Cl-
Hochschule Mannheim	230601_SIMA9	2023-06-01_19h12m42s	C8H16N2O4S	M-H		C8H16N2O4S-H-	235.0757228	0.12351077	0.05	0.125808491	0.987928983	0.993731715	Methionyl-Serine, Serylmethionine	HMDB0028982, HMDB0029045	0	2688	2891470	2	2	false	0.000448308	C10H16O4+Cl-, C11H12N4+Cl-
Hochschule Mannheim	230505_SIMA9_100_1k_norm_20_1	2023-05-07_11h11m43s	C8H16N2O4S	M-H		C8H16N2O4S-H-	235.0757228	0.13466428	0.05	0.137662304	0.981616163	0.996542182	Methionyl-Serine, Serylmethionine	HMDB0028982, HMDB0029045	0	10750	578073024	2	1	false	0.006465532	C11H12N4+Cl-
Hochschule Mannheim	230316_SC_5micron	2023-03-17_13h54m41s	C8H16N2O4S	M-H		C8H16N2O4S-H-	235.0757228	0.11613429	0.1	0.118679813	0.981888517	0.996601314	Methionyl-Serine, Serylmethionine	HMDB0028982, HMDB0029045	0	5440	125762896	2	2	false	0.458927691	C10H16O4+Cl-, C11H12N4+Cl-
Hochschule Mannheim	230511_sc_hcl_atp	2023-05-11_17h34m49s	C8H16N2O4S	M-H		C8H16N2O4S-H-	235.0757228	0.29240775	0.05	0.300732639	0.973398078	0.998890384	Methionyl-Serine, Serylmethionine	HMDB0028982, HMDB0029045	0	16415.60938	83187544	2	1	false	2.37681E-05	C9H19NO2S2-H-
Hochschule Mannheim	230525_sc_hcl_norm	2023-05-25_14h59m07s	C8H16N2O4S	M-H		C8H16N2O4S-H-	235.0757228	0.19391008	0.05	0.19841654	0.979235725	0.998010844	Methionyl-Serine, Serylmethionine	HMDB0028982, HMDB0029045	0	5399.430664	89814296	2	1	false	4.98894E-05	C11H12N4+Cl-
Hochschule Mannheim	230222_GoldSlide	2023-02-22_16h28m15s	C8H16N2O4S	M-H		C8H16N2O4S-H-	235.0757228	0.2608769	0.1	0.266283195	0.986177099	0.993429249	Methionyl-Serine, Serylmethionine	HMDB0028982, HMDB0029045	0	5242	6173494	2	2	false	0.456146777	C11H12N4+Cl-, C9H19NO2S2-H-
Hochschule Mannheim	221412_SC_DAN_encoding_32	2022-12-15_08h16m03s	C8H16N2O4S	M-H		C8H16N2O4S-H-	235.0757228	0.07680103	0.1	0.078811406	0.978755064	0.995643748	Methionyl-Serine, Serylmethionine	HMDB0028982, HMDB0029045	0	17016	176185872	2	0	false	0.0131831
Hochschule Mannheim	230524_sc_norm	2023-05-25_13h31m40s	C8H16N2O4S	M-H		C8H16N2O4S-H-	235.0757228	0.1319481	0.05	0.136012607	0.971291282	0.99879069	Methionyl-Serine, Serylmethionine	HMDB0028982, HMDB0029045	0	7578.59668	199925472	2	3	false	3.52536E-05	C11H12N4+Cl-, C10H17NOS+Cl-, C9H19NO2S2-H-
Hochschule Mannheim	230330_SC	2023-03-30_17h25m08s	C8H16N2O4S	M-H		C8H16N2O4S-H-	235.0757228	0.13891006	0.1	0.141411271	0.984806271	0.99746774	Methionyl-Serine, Serylmethionine	HMDB0028982, HMDB0029045	0	6776	137745312	2	1	true	0.990324616	C11H12N4+Cl-
Hochschule Mannheim	230220_SIMA9	2023-02-21_12h21m30s	C8H16N2O4S	M-H		C8H16N2O4S-H-	235.0757228	0.27507403	0.1	0.280879231	0.985830327	0.993408379	Methionyl-Serine, Serylmethionine	HMDB0028982, HMDB0029045	0	6092	11190884	2	3	true	0.922343791	C10H16O4+Cl-, C11H12N4+Cl-, C9H19NO2S2-H-
Hochschule Mannheim	230119_SIMA9_20_1.5	2023-01-22_00h57m42s	C8H16N2O4S	M-H		C8H16N2O4S-H-	235.0757228	0.36039802	0.1	0.367056636	0.984760135	0.997054447	Methionyl-Serine, Serylmethionine	HMDB0028982, HMDB0029045	0	11198	268973536	2	4	false	0.233368248	C10H16O4+Cl-, C13H14O2S-, C11H12N4+Cl-, C9H19NO2S2-H-
Hochschule Mannheim	230119_SIMA9	2023-01-19_20h13m34s	C8H16N2O4S	M-H		C8H16N2O4S-H-	235.0757228	0.26939368	0.1	0.275356193	0.986399757	0.991835423	Methionyl-Serine, Serylmethionine	HMDB0028982, HMDB0029045	0	3792	4377464	2	3			C13H14O2S-, C11H12N4+Cl-, C9H19NO2S2-H-
Hochschule Mannheim	230511_sc_meta	2023-05-11_20h17m20s	C8H16N2O4S	M-H		C8H16N2O4S-H-	235.0757228	0.20313041	0.1	0.20892035	0.97310814	0.999155549	Methionyl-Serine, Serylmethionine	HMDB0028982, HMDB0029045	0	17864.45703	134758432	2	2	false	1.53685E-05	C11H12N4+Cl-, C9H19NO2S2-H-
Hochschule Mannheim	230222_SC	2023-02-22_18h58m24s	C8H16N2O4S	M-H		C8H16N2O4S-H-	235.0757228	0.111328535	0.1	0.113851762	0.980231246	0.997558077	Methionyl-Serine, Serylmethionine	HMDB0028982, HMDB0029045	0	5932	49970624	2	0	false	1.12283E-05
Hochschule Mannheim	230503_SC_A	2023-05-04_09h52m16s	C8H16N2O4S	M-H		C8H16N2O4S-H-	235.0757228	0.14498954	0.05	0.150113793	0.968157226	0.997631517	Methionyl-Serine, Serylmethionine	HMDB0028982, HMDB0029045	0	8523.539063	141561952	2	3	false	2.00609E-05	C10H16O4+Cl-, C11H12N4+Cl-, C10H17NOS+Cl-
Hochschule Mannheim	230302_SIMA9	2023-03-02_19h24m41s	C8H16N2O4S	M-H		C8H16N2O4S-H-	235.0757228	0.23731501	0.1	0.243283615	0.982686587	0.99265272	Methionyl-Serine, Serylmethionine	HMDB0028982, HMDB0029045	0	6128	12131334	2	2	true	0.721377909	C11H12N4+Cl-, C9H19NO2S2-H-
Hochschule Mannheim	230512_SIMA9_100_20_1	2023-05-15_17h30m45s	C8H16N2O4S	M-H		C8H16N2O4S-H-	235.0757228	0.29740763	0.05	0.302614754	0.98569291	0.99705789	Methionyl-Serine, Serylmethionine	HMDB0028982, HMDB0029045	0	16596	221032416	2	2	false	0.011023875	C11H12N4+Cl-, C9H19NO2S2-H-
Hochschule Mannheim	230512_SIMA9_500_20_1	2023-05-15_13h12m09s	C8H16N2O4S	M-H		C8H16N2O4S-H-	235.0757228	0.25179464	0.05	0.258510203	0.976027588	0.997945205	Methionyl-Serine, Serylmethionine	HMDB0028982, HMDB0029045	0	15314	93647920	2	2	false	0.001378735	C11H12N4+Cl-, C9H19NO2S2-H-
Hochschule Mannheim	230222_MetalSlide	2023-02-22_16h36m38s	C8H16N2O4S	M-H		C8H16N2O4S-H-	235.0757228	0.33842704	0.1	0.343606181	0.989016203	0.995865485	Methionyl-Serine, Serylmethionine	HMDB0028982, HMDB0029045	0	5816	5824806	2	2	false	0.245112062	C11H12N4+Cl-, C9H19NO2S2-H-
Hochschule Mannheim	230222_SC_10	2023-02-22_20h39m04s	C8H16N2O4S	M-H		C8H16N2O4S-H-	235.0757228	0.11078193	0.1	0.112903522	0.983400522	0.997771314	Methionyl-Serine, Serylmethionine	HMDB0028982, HMDB0029045	0	6664	176174176	2	0	false	0.000243684
Hochschule Mannheim	230608_SIMA9_lyo_20_1	2023-06-09_12h35m46s	C8H16N2O4S	M-H		C8H16N2O4S-H-	235.0757228	0.12033048	0.1	0.122437723	0.986525807	0.996212433	Methionyl-Serine, Serylmethionine	HMDB0028982, HMDB0029045	0	12230	75635144	2	0	false	0.001321202
Hochschule Mannheim	230608_SIMA9_lyo	2023-06-08_15h59m48s	C8H16N2O4S	M-H		C8H16N2O4S-H-	235.0757228	0.17693831	0.1	0.183088085	0.972288684	0.993954613	Methionyl-Serine, Serylmethionine	HMDB0028982, HMDB0029045	0	1668	236238	2	2	false	0.238923699	C10H16O4+Cl-, C11H12N4+Cl-
Hochschule Mannheim	230618_SIMA9_norm	2023-06-18_14h51m51s	C8H16N2O4S	M-H		C8H16N2O4S-H-	235.0757228	0.13690504	0.1	0.139387049	0.98824175	0.993879751	Methionyl-Serine, Serylmethionine	HMDB0028982, HMDB0029045	0	2350	2139290	2	1	false	0.191705078	C11H12N4+Cl-
Hochschule Mannheim	230618_SIMA9_lyo	2023-06-18_14h51m30s	C8H16N2O4S	M-H		C8H16N2O4S-H-	235.0757228	0.13889003	0.1	0.141272325	0.987506254	0.995575258	Methionyl-Serine, Serylmethionine	HMDB0028982, HMDB0029045	0	2228	3273998	2	1	false	0.00071623	C11H12N4+Cl-
Hochschule Mannheim	230616_SIMA9_norm	2023-06-16_11h48m35s	C8H16N2O4S	M-H		C8H16N2O4S-H-	235.0757228	0.13658193	0.1	0.139095883	0.987389877	0.994466846	Methionyl-Serine, Serylmethionine	HMDB0028982, HMDB0029045	0	2222	2137344	2	2	false	0.031169264	C10H16O4+Cl-, C11H12N4+Cl-
Hochschule Mannheim	230615_SIMA9_norm_20_1	2023-06-16_07h54m01s	C8H16N2O4S	M-H		C8H16N2O4S-H-	235.0757228	0.20269533	0.05	0.207271025	0.984331498	0.993490612	Methionyl-Serine, Serylmethionine	HMDB0028982, HMDB0029045	0	10892	62244544	2	1	false	0.001464763	C11H12N4+Cl-
Hochschule Mannheim	230331_sima9_fticr	2023-04-01_11h41m09s	C8H16N2O4S	M-H		C8H16N2O4S-H-	235.0757903	0.76675254	0.05	0.836566546	0.917249855	0.999233689	Methionyl-Serine, Serylmethionine	HMDB0028982, HMDB0029045	0	72020864	76300910592	2	1	false	0.088397324	C11H12N4+Cl-
Hochschule Mannheim	230616_SIMA9_lyo_20_1	2023-09-28_11h13m13s	C8H16N2O4S	M-H		C8H16N2O4S-H-	235.0758017	0.3009579	0.05	0.306799813	0.984659039	0.996241834	Methionyl-Serine, Serylmethionine	HMDB0028982, HMDB0029045	0	15626	99017648	2	1	false	0.17410101	C11H12N4+Cl-
Hochschule Mannheim	230616_SIMA9_norm_20_1	2023-09-28_11h23m51s	C8H16N2O4S	M-H		C8H16N2O4S-H-	235.0758017	0.26885065	0.05	0.273571821	0.98729889	0.995384945	Methionyl-Serine, Serylmethionine	HMDB0028982, HMDB0029045	0	15912	82887576	2	1	false	0.002277395	C11H12N4+Cl-
Hochschule Mannheim	230615_SIMA9_norm_20_1	2023-09-28_10h52m37s	C8H16N2O4S	M-H		C8H16N2O4S-H-	235.0758017	0.20269533	0.05	0.207271025	0.984331498	0.993490612	Methionyl-Serine, Serylmethionine	HMDB0028982, HMDB0029045	0	10892	62244544	2	1	false	0.001464763	C11H12N4+Cl-
Hochschule Mannheim	230615_SIMA9_lyo_20_1	2023-09-28_11h33m43s	C8H16N2O4S	M-H		C8H16N2O4S-H-	235.0758017	0.20145512	0.05	0.206071682	0.981540265	0.995982834	Methionyl-Serine, Serylmethionine	HMDB0028982, HMDB0029045	0	12976	53852484	2	1	false	0.012316792	C11H12N4+Cl-
Hochschule Mannheim	230618_SIMA9_lyo_20_1	2023-09-28_11h39m20s	C8H16N2O4S	M-H		C8H16N2O4S-H-	235.0758017	0.2589919	0.05	0.264705517	0.983210249	0.995123051	Methionyl-Serine, Serylmethionine	HMDB0028982, HMDB0029045	0	15698	312098144	2	1	false	0.000535679	C11H12N4+Cl-
Hochschule Mannheim	230618_SIMA9_norm_20_1	2023-09-28_11h44m16s	C8H16N2O4S	M-H		C8H16N2O4S-H-	235.0758017	0.27619952	0.05	0.281317398	0.986486394	0.995256917	Methionyl-Serine, Serylmethionine	HMDB0028982, HMDB0029045	0	16328	118065816	2	1	false	0.002117923	C11H12N4+Cl-
Hochschule Mannheim	231006_IPSC_35er_20_1	2023-10-10_16h22m19s	C8H16N2O4S	M-H		C8H16N2O4S-H-	235.0758017	0.2599094	0.1	0.264906283	0.984785	0.996295757	Methionyl-Serine, Serylmethionine	HMDB0028982, HMDB0029045	0	9380	311716096	2	0	false	0.005159165
Hochschule Mannheim	231006_IPSC_68er_20_1	2023-10-10_15h39m51s	C8H16N2O4S	M-H		C8H16N2O4S-H-	235.0758017	0.3098116	0.1	0.315525747	0.984588578	0.997259208	Methionyl-Serine, Serylmethionine	HMDB0028982, HMDB0029045	0	10138	101725080	2	0	false	0.000249159
Hochschule Mannheim	231027_68er_20_1	2023-11-02_08h57m04s	C8H16N2O4S	M-H		C8H16N2O4S-H-	235.0758017	0.43809333	0.05	0.447103136	0.982269688	0.997535129	Methionyl-Serine, Serylmethionine	HMDB0028982, HMDB0029045	0	13272	260607888	2	0	false	0.005283383
Hochschule Mannheim	231027_35er_20_1	2023-11-02_08h55m38s	C8H16N2O4S	M-H		C8H16N2O4S-H-	235.0758017	0.5113612	0.05	0.52122002	0.982766963	0.998288672	Methionyl-Serine, Serylmethionine	HMDB0028982, HMDB0029045	0	17552	264938720	2	0
Hochschule Mannheim	230908_Slide_F	2023-09-11_18h53m27s	C8H16N2O4S	M-H		C8H16N2O4S-H-	235.0758017	0.269891	0.1	0.280073114	0.965926314	0.997637975	Methionyl-Serine, Serylmethionine	HMDB0028982, HMDB0029045	0	8778	234630928	2	3	false	1.07799E-05	C10H16O4+Cl-, C11H12N4+Cl-, C9H19NO2S2-H-
Hochschule Mannheim	231123_sc_fticr	2023-11-28_14h02m10s	C8H16N2O4S	M-H		C8H16N2O4S-H-	235.0758017	0.81644535	0.05	0.825368636	0.994451736	0.99470764	Methionyl-Serine, Serylmethionine	HMDB0028982, HMDB0029045	0	166710496	33676791808	2	1	false	0.000240331	C11H12N4+Cl-
Hochschule Mannheim	230601_SC	2023-06-01_19h16m41s	C8H16N2O4S	M-H		C8H16N2O4S-H-	235.075871	0.7431906	0.087878786	0.190302141	0.967153844	0.997768143	Methionyl-Serine, Serylmethionine	HMDB0028982, HMDB0029045	0	7458	172508480	2	3			C10H16O4+Cl-, C11H12N4+Cl-, C10H17NOS+Cl-
Hochschule Mannheim	230331_sima9_fticr	2023-04-01_11h41m09s	C9H11N5O3	M-H		C9H11N5O3-H-	236.0789018	0.42546496	0.1	0.804107709	0.529351274	0.999552483	Sepiapterin, Biopterin, Orinapterin, Dyspropterin, Primapterin, Deoxyeritadenine	HMDB0000238, HMDB0000468, HMDB0000817, HMDB0001195, HMDB0002263, HMDB0029928	0	12379468	7313052672	6	1	false	0.054237403	C9H19NO2S2-H-
Hochschule Mannheim	230524_sc_norm	2023-05-25_13h31m40s	C11H14N2O4	M-H		C11H14N2O4-H-	237.088002	0.12857947	0.05	0.146137696	0.901285549	0.976218324	Glycyl-Tyrosine, Tyrosyl-Glycine, gamma-Glutaminyl-4-hydroxybenzene	HMDB0028853, HMDB0029105, HMDB0029451	0	15.50526714	938.5528564	3	0	false	0.151785061
Hochschule Mannheim	230525_DMA_ITO_HCl	2023-05-26_18h26m02s	C11H14N2O4	M-H		C11H14N2O4-H-	237.088002	0.47974363	0.05	0.490419328	0.98149222	0.996677808	Glycyl-Tyrosine, Tyrosyl-Glycine, gamma-Glutaminyl-4-hydroxybenzene	HMDB0028853, HMDB0029105, HMDB0029451	0	88742	2191084	3	1	true	0.644209862	C10H18O4+Cl-
Hochschule Mannheim	230331_sima9_fticr	2023-04-01_11h41m09s	C11H14N2O4	M-H		C11H14N2O4-H-	237.0880695	0.69344145	0.1	0.695424632	0.997684548	0.99946241	Glycyl-Tyrosine, Tyrosyl-Glycine, gamma-Glutaminyl-4-hydroxybenzene	HMDB0028853, HMDB0029105, HMDB0029451	0	1584275456	5.43867E+11	3	0	false	0.03328554
Hochschule Mannheim	230405_SIMA9_direct	2023-04-05_13h15m50s	C16H14O2	M-H		C16H14O2-H-	237.0920248	0.7614783	0.05	0.779420823	0.97874931	0.998191979	Cinnamyl benzoate, 4'-Methoxychalcone	HMDB0029700, HMDB0032585	0	145246	1242211968	2	1	false	0.220607877	C8H17N3O3+Cl-
Hochschule Mannheim	230525_DMA_ITO_HCl_moreshots	2023-05-26_18h24m43s	C16H14O2	M-H		C16H14O2-H-	237.0920248	0.71409935	0.05	0.733095078	0.976451372	0.997579967	Cinnamyl benzoate, 4'-Methoxychalcone	HMDB0029700, HMDB0032585	0	1094970	7440475136	2	0	false	0.253732473
Hochschule Mannheim	230601_SIMA9	2023-06-01_19h12m42s	C16H14O2	M-H		C16H14O2-H-	237.0920248	0.7193343	0.05	0.743496952	0.970342618	0.997071891	Cinnamyl benzoate, 4'-Methoxychalcone	HMDB0029700, HMDB0032585	0	91168	250063616	2	2	false	0.000248037	C10H18O4+Cl-, C8H17N3O3+Cl-
Hochschule Mannheim	230505_SIMA9_100_1k_norm_20_1	2023-05-07_11h11m43s	C16H14O2	M-H		C16H14O2-H-	237.0920248	0.85113007	0.05	0.877573396	0.97159786	0.998219258	Cinnamyl benzoate, 4'-Methoxychalcone	HMDB0029700, HMDB0032585	0	340758	50310873088	2	2	false	0.031048818	C8H17NO7-H-, C8H17N3O3+Cl-
Hochschule Mannheim	230511_sc_hcl_atp	2023-05-11_17h34m49s	C16H14O2	M-H		C16H14O2-H-	237.0920248	0.8438025	0.05	0.866955716	0.973805264	0.99947463	Cinnamyl benzoate, 4'-Methoxychalcone	HMDB0029700, HMDB0032585	0	1325001.125	5799246848	2	1	false	7.2038E-05	C8H17N3O3+Cl-
Hochschule Mannheim	230316_SC_10micron	2023-03-17_13h54m50s	C16H14O2	M-H		C16H14O2-H-	237.0920248	0.43439192	0.05	0.449523157	0.968384926	0.997887661	Cinnamyl benzoate, 4'-Methoxychalcone	HMDB0029700, HMDB0032585	0	202848	11845540864	2	2	false	0.020630486	C10H18O4+Cl-, C8H17N3O3+Cl-
Hochschule Mannheim	230316_SC_5micron	2023-03-17_13h54m41s	C16H14O2	M-H		C16H14O2-H-	237.0920248	0.45407087	0.05	0.470728162	0.96702855	0.997502896	Cinnamyl benzoate, 4'-Methoxychalcone	HMDB0029700, HMDB0032585	0	124870	9525430272	2	2	true	0.849608839	C10H18O4+Cl-, C8H17N3O3+Cl-
Hochschule Mannheim	230222_IPSC	2023-02-22_16h21m43s	C16H14O2	M-H		C16H14O2-H-	237.0920248	0.543644	0.05	0.564291384	0.965024803	0.9983268	Cinnamyl benzoate, 4'-Methoxychalcone	HMDB0029700, HMDB0032585	0	55068	168451696	2	0
Hochschule Mannheim	230316_sc_5micron_trp_norm	2023-03-17_15h39m25s	C16H14O2	M-H		C16H14O2-H-	237.0920248	0.45749447	0.05	0.471642308	0.971405683	0.998556037	Cinnamyl benzoate, 4'-Methoxychalcone	HMDB0029700, HMDB0032585	0	282487.8125	8212066816	2	3	false	0.012390266	C10H18O4+Cl-, C8H17NO7-H-, C8H17N3O3+Cl-
Hochschule Mannheim	230426_SIMA9_100_wash	2023-04-26_17h28m14s	C16H14O2	M-H		C16H14O2-H-	237.0920248	0.7500665	0.05	0.77462304	0.970651819	0.997575799	Cinnamyl benzoate, 4'-Methoxychalcone	HMDB0029700, HMDB0032585	0	129664	582457728	2	1			C8H17N3O3+Cl-
Hochschule Mannheim	230330_EOC_2k	2023-03-30_17h27m42s	C16H14O2	M-H		C16H14O2-H-	237.0920248	0.17819522	0.05	0.185772328	0.962299651	0.996792347	Cinnamyl benzoate, 4'-Methoxychalcone	HMDB0029700, HMDB0032585	0	10822	186746	2	2			C9H13N5O3-H-, C8H17NO7-H-
Hochschule Mannheim	230426_SIMA9_100_nowash	2023-04-26_17h27m25s	C16H14O2	M-H		C16H14O2-H-	237.0920248	0.80416006	0.05	0.827637041	0.973385904	0.998199892	Cinnamyl benzoate, 4'-Methoxychalcone	HMDB0029700, HMDB0032585	0	139026	685757312	2	1			C8H17N3O3+Cl-
Hochschule Mannheim	230330_SIMA9_2k	2023-03-30_17h25m16s	C16H14O2	M-H		C16H14O2-H-	237.0920248	0.72153366	0.05	0.738464541	0.978772488	0.998263473	Cinnamyl benzoate, 4'-Methoxychalcone	HMDB0029700, HMDB0032585	0	143660	915943872	2	0
Hochschule Mannheim	230525_sc_hcl_norm	2023-05-25_14h59m07s	C16H14O2	M-H		C16H14O2-H-	237.0920248	0.6582425	0.05	0.678447465	0.97193985	0.998229364	Cinnamyl benzoate, 4'-Methoxychalcone	HMDB0029700, HMDB0032585	0	289880.625	5361539072	2	1	false	5.03207E-05	C10H18O4+Cl-
Hochschule Mannheim	230222_GoldSlide	2023-02-22_16h28m15s	C16H14O2	M-H		C16H14O2-H-	237.0920248	0.62730795	0.05	0.63781578	0.985331823	0.998166547	Cinnamyl benzoate, 4'-Methoxychalcone	HMDB0029700, HMDB0032585	0	101888	534371872	2	1	false	0.208015978	C8H17N3O3+Cl-
Hochschule Mannheim	230405_SIMA9_indirect	2023-04-05_15h53m57s	C16H14O2	M-H		C16H14O2-H-	237.0920248	0.60346174	0.05	0.614451367	0.983586321	0.998503849	Cinnamyl benzoate, 4'-Methoxychalcone	HMDB0029700, HMDB0032585	0	148828	1553013760	2	1	false	0.077143036	C10H18O4+Cl-
Hochschule Mannheim	221412_SC_DAN_encoding_32	2022-12-15_08h16m03s	C16H14O2	M-H		C16H14O2-H-	237.0920248	0.29487756	0.05	0.306885443	0.962334325	0.998480157	Cinnamyl benzoate, 4'-Methoxychalcone	HMDB0029700, HMDB0032585	0	501296	15323881472	2	0	false	0.044461757
Hochschule Mannheim	230524_sc_norm	2023-05-25_13h31m40s	C16H14O2	M-H		C16H14O2-H-	237.0920248	0.57705307	0.05	0.596378543	0.968450772	0.999116699	Cinnamyl benzoate, 4'-Methoxychalcone	HMDB0029700, HMDB0032585	0	456589.4375	15231853568	2	2	false	4.10353E-05	C9H18N2O3+Cl-, C8H17N3O3+Cl-
Hochschule Mannheim	230330_SC	2023-03-30_17h25m08s	C16H14O2	M-H		C16H14O2-H-	237.0920248	0.5770711	0.05	0.594347936	0.972854273	0.998023498	Cinnamyl benzoate, 4'-Methoxychalcone	HMDB0029700, HMDB0032585	0	198684	8889955328	2	0	true	0.994604886
Hochschule Mannheim	230220_SIMA9	2023-02-21_12h21m30s	C16H14O2	M-H		C16H14O2-H-	237.0920248	0.6523279	0.05	0.663028196	0.985826065	0.998007193	Cinnamyl benzoate, 4'-Methoxychalcone	HMDB0029700, HMDB0032585	0	102260	661726080	2	3	true	0.833297014	C10H18O4+Cl-, C8H17N3O3+Cl-, C9H20N2OS2-H-
Hochschule Mannheim	230119_SIMA9_20_1.5	2023-01-22_00h57m42s	C16H14O2	M-H		C16H14O2-H-	237.0920248	0.48029318	0.05	0.493329232	0.97814853	0.995324645	Cinnamyl benzoate, 4'-Methoxychalcone	HMDB0029700, HMDB0032585	0	60818	8522482176	2	3	false	0.132386789	C10H18O4+Cl-, C14H11N3O-, C8H17N3O3+Cl-
Hochschule Mannheim	230119_SIMA9	2023-01-19_20h13m34s	C16H14O2	M-H		C16H14O2-H-	237.0920248	0.6408997	0.05	0.658525891	0.976887833	0.99625962	Cinnamyl benzoate, 4'-Methoxychalcone	HMDB0029700, HMDB0032585	0	61716	365117632	2	2			C14H11N3O-, C8H17N3O3+Cl-
Hochschule Mannheim	230220_EOC	2023-02-21_12h18m48s	C16H14O2	M-H		C16H14O2-H-	237.0920248	0.69423413	0.05	0.722053562	0.964324649	0.997041612	Cinnamyl benzoate, 4'-Methoxychalcone	HMDB0029700, HMDB0032585	0	65966	9665162	2	2	true	0.992818117	C8H17NO7-H-, C9H13N5O3-H-
Hochschule Mannheim	230511_sc_meta	2023-05-11_20h17m20s	C16H14O2	M-H		C16H14O2-H-	237.0920248	0.57101446	0.05	0.590576673	0.967173916	0.99969207	Cinnamyl benzoate, 4'-Methoxychalcone	HMDB0029700, HMDB0032585	0	1964949.625	9999793152	2	1	false	1.94508E-05	C8H17N3O3+Cl-
Hochschule Mannheim	230525_DMA_ITO_HCl	2023-05-26_18h26m02s	C16H14O2	M-H		C16H14O2-H-	237.0920248	0.7048583	0.05	0.723510951	0.978348591	0.995779299	Cinnamyl benzoate, 4'-Methoxychalcone	HMDB0029700, HMDB0032585	0	95738	642125120	2	2	false	0.107329041	C10H18O4+Cl-, C8H17N3O3+Cl-
Hochschule Mannheim	230222_SC	2023-02-22_18h58m24s	C16H14O2	M-H		C16H14O2-H-	237.0920248	0.552018	0.05	0.566568203	0.975303844	0.998989879	Cinnamyl benzoate, 4'-Methoxychalcone	HMDB0029700, HMDB0032585	0	97078	3573004544	2	0	false	0.000343232
Hochschule Mannheim	221216_sc_trp5_norm_10ppm	2022-12-19_10h13m31s	C16H14O2	M-H		C16H14O2-H-	237.0920248	0.7079273	0.05	0.728284591	0.97368441	0.998318924	Cinnamyl benzoate, 4'-Methoxychalcone	HMDB0029700, HMDB0032585	0	92015.77344	71873472	2	11	false	0.000158169	C11H14N2O4-H-, C10H18O4+Cl-, C14H11N3O-, C11H14N2O4-, C12H16N2O+Cl-, C8H17NO7-H-, C9H13N5O3-H-, C8H17NO7-, C8H17N3O3+Cl-, C9H20N2OS2-H-, C9H13N5O3-
Hochschule Mannheim	230503_SC_A	2023-05-04_09h52m16s	C16H14O2	M-H		C16H14O2-H-	237.0920248	0.21980871	0.05	0.230274058	0.956386147	0.998082889	Cinnamyl benzoate, 4'-Methoxychalcone	HMDB0029700, HMDB0032585	0	522690.5625	12336246784	2	1	false	0.000223398	C8H17N3O3+Cl-
Hochschule Mannheim	230302_SIMA9	2023-03-02_19h24m41s	C16H14O2	M-H		C16H14O2-H-	237.0920248	0.74344087	0.05	0.7640222	0.974421339	0.998604863	Cinnamyl benzoate, 4'-Methoxychalcone	HMDB0029700, HMDB0032585	0	218816	1531366912	2	1	false	0.488361686	C10H18O4+Cl-
Hochschule Mannheim	230512_SIMA9_100_20_1	2023-05-15_17h30m45s	C16H14O2	M-H		C16H14O2-H-	237.0920248	0.81715834	0.05	0.843012172	0.972273984	0.996973709	Cinnamyl benzoate, 4'-Methoxychalcone	HMDB0029700, HMDB0032585	0	354106	14429003776	2	1	false	0.029530803	C8H17N3O3+Cl-
Hochschule Mannheim	230524_DMA_ITO_20_1	2023-05-26_17h57m13s	C16H14O2	M-H		C16H14O2-H-	237.0920248	0.7484662	0.05	0.769781921	0.97763659	0.994550925	Cinnamyl benzoate, 4'-Methoxychalcone	HMDB0029700, HMDB0032585	0	351166	49160531968	2	2	false	0.015690971	C8H17NO7-H-, C8H17N3O3+Cl-
Hochschule Mannheim	230222_MetalSlide	2023-02-22_16h36m38s	C16H14O2	M-H		C16H14O2-H-	237.0920248	0.70187896	0.05	0.713312135	0.985500268	0.998448991	Cinnamyl benzoate, 4'-Methoxychalcone	HMDB0029700, HMDB0032585	0	101336	498172864	2	3	false	0.065271489	C10H18O4+Cl-, C8H17NO7-H-, C8H17N3O3+Cl-
Hochschule Mannheim	230512_SIMA9_500_20_1	2023-05-15_13h12m09s	C16H14O2	M-H		C16H14O2-H-	237.0920248	0.8357477	0.05	0.862327355	0.971431065	0.997679527	Cinnamyl benzoate, 4'-Methoxychalcone	HMDB0029700, HMDB0032585	0	345368	6953309696	2	1	false	0.001841031	C8H17N3O3+Cl-
Hochschule Mannheim	230222_SC_10	2023-02-22_20h39m04s	C16H14O2	M-H		C16H14O2-H-	237.0920248	0.5740752	0.05	0.590316834	0.973715613	0.998737847	Cinnamyl benzoate, 4'-Methoxychalcone	HMDB0029700, HMDB0032585	0	99292	13894131712	2	0	false	0.189974025
Hochschule Mannheim	230608_SIMA9_lyo_20_1	2023-06-09_12h35m46s	C16H14O2	M-H		C16H14O2-H-	237.0920248	0.7078217	0.05	0.734133453	0.965292407	0.998826331	Cinnamyl benzoate, 4'-Methoxychalcone	HMDB0029700, HMDB0032585	0	340918	9520816128	2	0	false	0.003562135
Hochschule Mannheim	230608_SIMA9_norm_20_1	2023-06-09_14h37m23s	C16H14O2	M-H		C16H14O2-H-	237.0920248	0.74588245	0.05	0.773755595	0.965944164	0.997963307	Cinnamyl benzoate, 4'-Methoxychalcone	HMDB0029700, HMDB0032585	0	340274	13791159296	2	0	false	0.005712192
Hochschule Mannheim	230608_IPSC_rerun	2023-06-08_12h34m10s	C16H14O2	M-H		C16H14O2-H-	237.0920248	0.75582767	0.05	0.775297407	0.976006629	0.998853259	Cinnamyl benzoate, 4'-Methoxychalcone	HMDB0029700, HMDB0032585	0	35232	107014784	2	2	false	0.000267746	C10H18O4+Cl-, C8H17N3O3+Cl-
Hochschule Mannheim	230608_SIMA9_norm	2023-06-08_15h59m31s	C16H14O2	M-H		C16H14O2-H-	237.0920248	0.6993367	0.05	0.723733851	0.968573186	0.997642662	Cinnamyl benzoate, 4'-Methoxychalcone	HMDB0029700, HMDB0032585	0	69028	53411344	2	1	false	9.28738E-06	C8H17NO7-H-
Hochschule Mannheim	230608_IPSC_rerun_20_1	2023-06-09_11h12m43s	C16H14O2	M-H		C16H14O2-H-	237.0920248	0.75559765	0.05	0.783252644	0.966978747	0.997635284	Cinnamyl benzoate, 4'-Methoxychalcone	HMDB0029700, HMDB0032585	0	235486	954402432	2	0	false	0.265751839
Hochschule Mannheim	230608_SIMA9_lyo	2023-06-08_15h59m48s	C16H14O2	M-H		C16H14O2-H-	237.0920248	0.81426895	0.05	0.840234039	0.970720785	0.998328061	Cinnamyl benzoate, 4'-Methoxychalcone	HMDB0029700, HMDB0032585	0	76100	24842284	2	2	false	0.138683349	C8H17NO7-H-, C8H17N3O3+Cl-
Hochschule Mannheim	230615_SIMA9_lyo	2023-06-15_12h31m18s	C16H14O2	M-H		C16H14O2-H-	237.0920248	0.6973014	0.05	0.723919096	0.964928153	0.99824124	Cinnamyl benzoate, 4'-Methoxychalcone	HMDB0029700, HMDB0032585	0	59688	112262560	2	1	false	0.001769865	C8H17NO7-H-
Hochschule Mannheim	230615_SIMA9_norm	2023-06-15_12h53m10s	C16H14O2	M-H		C16H14O2-H-	237.0920248	0.7227498	0.05	0.744640842	0.972393238	0.998157803	Cinnamyl benzoate, 4'-Methoxychalcone	HMDB0029700, HMDB0032585	0	73824	198388816	2	1	false	0.000136995	C8H17NO7-H-
Hochschule Mannheim	230618_SIMA9_norm	2023-06-18_14h51m51s	C16H14O2	M-H		C16H14O2-H-	237.0920248	0.76662076	0.05	0.789942943	0.972592449	0.997824047	Cinnamyl benzoate, 4'-Methoxychalcone	HMDB0029700, HMDB0032585	0	85016	236733488	2	1	false	0.006230934	C8H17NO7-H-
Hochschule Mannheim	230618_SIMA9_lyo	2023-06-18_14h51m30s	C16H14O2	M-H		C16H14O2-H-	237.0920248	0.7810277	0.05	0.804623594	0.972310755	0.998317202	Cinnamyl benzoate, 4'-Methoxychalcone	HMDB0029700, HMDB0032585	0	80390	338957568	2	2	false	0.00075182	C8H17N3O3+Cl-, C8H17NO7-H-
Hochschule Mannheim	230616_SIMA9_lyo	2023-06-16_10h46m46s	C16H14O2	M-H		C16H14O2-H-	237.0920248	0.7250997	0.05	0.747646403	0.971546223	0.998246979	Cinnamyl benzoate, 4'-Methoxychalcone	HMDB0029700, HMDB0032585	0	66118	193351136	2	1	false	0.009590774	C8H17NO7-H-
Hochschule Mannheim	230616_SIMA9_norm	2023-06-16_11h48m35s	C16H14O2	M-H		C16H14O2-H-	237.0920248	0.75717527	0.05	0.781262909	0.970952943	0.998162016	Cinnamyl benzoate, 4'-Methoxychalcone	HMDB0029700, HMDB0032585	0	79790	236159680	2	0	false	0.005715578
Hochschule Mannheim	230615_SIMA9_norm_20_1	2023-06-16_07h54m01s	C16H14O2	M-H		C16H14O2-H-	237.0920248	0.8285307	0.05	0.857014193	0.970205475	0.996453129	Cinnamyl benzoate, 4'-Methoxychalcone	HMDB0029700, HMDB0032585	0	337266	5883533824	2	1	false	0.00030383	C8H17N3O3+Cl-
Hochschule Mannheim	230714_68er	2023-07-14_11h02m07s	C16H14O2	M-H		C16H14O2-H-	237.0920248	0.464944	0.05	0.493334502	0.944772067	0.997544139	Cinnamyl benzoate, 4'-Methoxychalcone	HMDB0029700, HMDB0032585	0	24706	899954	2	0	false	0.005618686
Hochschule Mannheim	230804_DMA_Gold_20_1.25	2023-08-05_13h51m43s	C16H14O2	M-H		C16H14O2-H-	237.0921033	0.76074356	0.05	0.788018061	0.966430253	0.998922008	Cinnamyl benzoate, 4'-Methoxychalcone	HMDB0029700, HMDB0032585	0	467996	9745892352	2	0	false	0.061694179
Hochschule Mannheim	230616_SIMA9_lyo_20_1	2023-09-28_11h13m13s	C16H14O2	M-H		C16H14O2-H-	237.0921033	0.81036794	0.05	0.838978492	0.968877094	0.996925565	Cinnamyl benzoate, 4'-Methoxychalcone	HMDB0029700, HMDB0032585	0	341716	8306659328	2	1	false	0.014826403	C8H17N3O3+Cl-
Hochschule Mannheim	230616_SIMA9_norm_20_1	2023-09-28_11h23m51s	C16H14O2	M-H		C16H14O2-H-	237.0921033	0.80534476	0.05	0.834373259	0.968512643	0.996589203	Cinnamyl benzoate, 4'-Methoxychalcone	HMDB0029700, HMDB0032585	0	343910	6784156672	2	1	false	0.000829249	C8H17N3O3+Cl-
Hochschule Mannheim	230615_SIMA9_norm_20_1	2023-09-28_10h52m37s	C16H14O2	M-H		C16H14O2-H-	237.0921033	0.8285307	0.05	0.857014193	0.970205475	0.996453129	Cinnamyl benzoate, 4'-Methoxychalcone	HMDB0029700, HMDB0032585	0	337266	5883533824	2	1	false	0.00030383	C8H17N3O3+Cl-
Hochschule Mannheim	230615_SIMA9_lyo_20_1	2023-09-28_11h33m43s	C16H14O2	M-H		C16H14O2-H-	237.0921033	0.82863146	0.05	0.856415792	0.970086396	0.997393022	Cinnamyl benzoate, 4'-Methoxychalcone	HMDB0029700, HMDB0032585	0	340976	4944452096	2	1	false	0.003777751	C8H17N3O3+Cl-
Hochschule Mannheim	230618_SIMA9_lyo_20_1	2023-09-28_11h39m20s	C16H14O2	M-H		C16H14O2-H-	237.0921033	0.839833	0.05	0.868761237	0.972124307	0.994421996	Cinnamyl benzoate, 4'-Methoxychalcone	HMDB0029700, HMDB0032585	0	346728	20206114816	2	1	false	0.000986558	C8H17N3O3+Cl-
Hochschule Mannheim	230618_SIMA9_norm_20_1	2023-09-28_11h44m16s	C16H14O2	M-H		C16H14O2-H-	237.0921033	0.8254229	0.05	0.853834776	0.971035749	0.995560004	Cinnamyl benzoate, 4'-Methoxychalcone	HMDB0029700, HMDB0032585	0	350166	8960420864	2	1	false	0.000647805	C8H17N3O3+Cl-
Hochschule Mannheim	231006_IPSC_35er_20_1	2023-10-10_16h22m19s	C16H14O2	M-H		C16H14O2-H-	237.0921033	0.85686904	0.05	0.884162911	0.972251145	0.996790059	Cinnamyl benzoate, 4'-Methoxychalcone	HMDB0029700, HMDB0032585	0	429232	21482471424	2	0	false	0.003705563
Hochschule Mannheim	231006_IPSC_68er_20_1	2023-10-10_15h39m51s	C16H14O2	M-H		C16H14O2-H-	237.0921033	0.8630865	0.05	0.888571558	0.972918163	0.998356453	Cinnamyl benzoate, 4'-Methoxychalcone	HMDB0029700, HMDB0032585	0	458310	8439849984	2	0	false	9.5857E-05
Hochschule Mannheim	231027_68er_20_1	2023-11-02_08h57m04s	C16H14O2	M-H		C16H14O2-H-	237.0921033	0.85032624	0.05	0.876318139	0.9728108	0.997459785	Cinnamyl benzoate, 4'-Methoxychalcone	HMDB0029700, HMDB0032585	0	466936	17625323520	2	1	false	0.008282247	C8H17NO7-H-
Hochschule Mannheim	231027_35er_20_1	2023-11-02_08h55m38s	C16H14O2	M-H		C16H14O2-H-	237.0921033	0.8438645	0.05	0.868942635	0.973271302	0.997809608	Cinnamyl benzoate, 4'-Methoxychalcone	HMDB0029700, HMDB0032585	0	468538	15743149056	2	0
Hochschule Mannheim	230908_Slide_F	2023-09-11_18h53m27s	C16H14O2	M-H		C16H14O2-H-	237.0921033	0.86317515	0.05	0.888992508	0.972389942	0.998528296	Cinnamyl benzoate, 4'-Methoxychalcone	HMDB0029700, HMDB0032585	0	329798	33094551552	2	1	false	7.79694E-05	C8H17N3O3+Cl-
Hochschule Mannheim	230601_SC	2023-06-01_19h16m41s	C16H14O2	M-H		C16H14O2-H-	237.0921735	0.7476103	0.087878786	0.678711214	0.97073249	0.997808739	Cinnamyl benzoate, 4'-Methoxychalcone	HMDB0029700, HMDB0032585	0	326048	11410278400	2	4			C10H18O4+Cl-, C9H18N2O3+Cl-, C8H17N3O3+Cl-, C9H20N2OS2-H-
Hochschule Mannheim	230615_SIMA9_lyo_20_1	2023-06-15_19h47m33s	C16H14O2	M-H		C16H14O2-H-	237.0921735	0.78968936	0.05	0.847047237	0.969477505	0.997434652	Cinnamyl benzoate, 4'-Methoxychalcone	HMDB0029700, HMDB0032585	0	340976	4962507264	2	2	false	0.00370057	C8H17N3O3+Cl-, C9H18N2O3+Cl-
Hochschule Mannheim	230601_SIMA9	2023-06-01_19h12m42s	C15H26O2	M-H		C15H26O2-H-	237.1859251	0.10019314	0.05	0.105354102	0.960050782	0.990586333	Guaidiol, Linalyl isovalerate, Geranyl 3-methylbutanoate, (3S,4S,6R,7S)-1,10-Bisaboladiene-3,4-diol, beta-Kessyl alcohol, alpha-Terpinyl pentanoate, Citronellyl trans-2-methyl-2-butenoate, Geranyl 2-methylbutyrate, Isobornyl 2-methylbutyrate, Calamendiol, Germacrenone, 3beta-7-Drimene-3,11-diol, Tricyclohumuladiol, 1,6,9-Farnesatriene-3,11-diol, 2-Propenyl cyclohexanehexanoate, 2,10-Bisaboladiene…	HMDB0033228, HMDB0030428, HMDB0029350, HMDB0031383, HMDB0031384, HMDB0032054, HMDB0032209, HMDB0032291, HMDB0032343, HMDB0034673, HMDB0035887, HMDB0036032, HMDB0036730, HMDB0036880, HMDB0037195, HMDB0037279, HMDB0037284, HMDB0038136, HMDB0038247, HMDB0038248, HMDB0038250, HMDB0039130, HMDB0039745, HMDB0040273, HMDB0040281, HMDB0041589	0	878	1478558	26	0	false	0.00026937
Hochschule Mannheim	230220_SIMA9	2023-02-21_12h21m30s	C15H26O2	M-H		C15H26O2-H-	237.1859251	0.16594717	0.1	0.174772544	0.960630139	0.988417517	Guaidiol, Linalyl isovalerate, Geranyl 3-methylbutanoate, (3S,4S,6R,7S)-1,10-Bisaboladiene-3,4-diol, beta-Kessyl alcohol, alpha-Terpinyl pentanoate, Citronellyl trans-2-methyl-2-butenoate, Geranyl 2-methylbutyrate, Isobornyl 2-methylbutyrate, Calamendiol, Germacrenone, 3beta-7-Drimene-3,11-diol, Tricyclohumuladiol, 1,6,9-Farnesatriene-3,11-diol, 2-Propenyl cyclohexanehexanoate, 2,10-Bisaboladiene…	HMDB0033228, HMDB0030428, HMDB0029350, HMDB0031383, HMDB0031384, HMDB0032054, HMDB0032209, HMDB0032291, HMDB0032343, HMDB0034673, HMDB0035887, HMDB0036032, HMDB0036730, HMDB0036880, HMDB0037195, HMDB0037279, HMDB0037284, HMDB0038136, HMDB0038247, HMDB0038248, HMDB0038250, HMDB0039130, HMDB0039745, HMDB0040273, HMDB0040281, HMDB0041589	0	4048	8896726	26	1	false	0.39687708	C10H26N4+Cl-
Hochschule Mannheim	230503_SC_A	2023-05-04_09h52m16s	C15H26O2	M-H		C15H26O2-H-	237.1859251	0.10839628	0.1	0.11254319	0.964804819	0.998287631	Guaidiol, Linalyl isovalerate, Geranyl 3-methylbutanoate, (3S,4S,6R,7S)-1,10-Bisaboladiene-3,4-diol, beta-Kessyl alcohol, alpha-Terpinyl pentanoate, Citronellyl trans-2-methyl-2-butenoate, Geranyl 2-methylbutyrate, Isobornyl 2-methylbutyrate, Calamendiol, Germacrenone, 3beta-7-Drimene-3,11-diol, Tricyclohumuladiol, 1,6,9-Farnesatriene-3,11-diol, 2-Propenyl cyclohexanehexanoate, 2,10-Bisaboladiene…	HMDB0033228, HMDB0030428, HMDB0029350, HMDB0031383, HMDB0031384, HMDB0032054, HMDB0032209, HMDB0032291, HMDB0032343, HMDB0034673, HMDB0035887, HMDB0036032, HMDB0036730, HMDB0036880, HMDB0037195, HMDB0037279, HMDB0037284, HMDB0038136, HMDB0038247, HMDB0038248, HMDB0038250, HMDB0039130, HMDB0039745, HMDB0040273, HMDB0040281, HMDB0041589	0	3840	45525248	26	1	false	4.88345E-06	C10H26N4+Cl-
Hochschule Mannheim	230302_SIMA9	2023-03-02_19h24m41s	C15H26O2	M-H		C15H26O2-H-	237.1859251	0.21160391	0.1	0.221474633	0.957618721	0.997716324	Guaidiol, Linalyl isovalerate, Geranyl 3-methylbutanoate, (3S,4S,6R,7S)-1,10-Bisaboladiene-3,4-diol, beta-Kessyl alcohol, alpha-Terpinyl pentanoate, Citronellyl trans-2-methyl-2-butenoate, Geranyl 2-methylbutyrate, Isobornyl 2-methylbutyrate, Calamendiol, Germacrenone, 3beta-7-Drimene-3,11-diol, Tricyclohumuladiol, 1,6,9-Farnesatriene-3,11-diol, 2-Propenyl cyclohexanehexanoate, 2,10-Bisaboladiene…	HMDB0033228, HMDB0030428, HMDB0029350, HMDB0031383, HMDB0031384, HMDB0032054, HMDB0032209, HMDB0032291, HMDB0032343, HMDB0034673, HMDB0035887, HMDB0036032, HMDB0036730, HMDB0036880, HMDB0037195, HMDB0037279, HMDB0037284, HMDB0038136, HMDB0038247, HMDB0038248, HMDB0038250, HMDB0039130, HMDB0039745, HMDB0040273, HMDB0040281, HMDB0041589	0	4582	24067000	26	1	false	0.051436305	C10H26N4+Cl-
Hochschule Mannheim	230601_SIMA9	2023-06-01_19h12m42s	C16H30O	M-H		C16H30O-H-	237.2223106	0.08062125	0.05	0.085590363	0.958833069	0.982384824	Hexadecenal	HMDB0060482	0	858	795834	1	0	false	0.001032809
Hochschule Mannheim	230505_SIMA9_100_1k_norm_20_1	2023-05-07_11h11m43s	C16H30O	M-H		C16H30O-H-	237.2223106	0.16833016	0.05	0.176408824	0.956792704	0.99729533	Hexadecenal	HMDB0060482	0	5272	534845504	1	0	false	0.00747823
Hochschule Mannheim	230220_SIMA9	2023-02-21_12h21m30s	C16H30O	M-H		C16H30O-H-	237.2223106	0.1536848	0.1	0.163675041	0.956541411	0.981622839	Hexadecenal	HMDB0060482	0	3340	6238948	1	0	true	0.837428689
Hochschule Mannheim	230503_SC_A	2023-05-04_09h52m16s	C16H30O	M-H		C16H30O-H-	237.2223106	0.07783162	0.1	0.081316638	0.959736168	0.99729765	Hexadecenal	HMDB0060482	0	3828	50463408	1	0	false	1.02905E-05
Hochschule Mannheim	230616_SIMA9_lyo_20_1	2023-09-28_11h13m13s	C16H30O	M-H		C16H30O-H-	237.2223891	0.15055622	0.1	0.158338604	0.958509054	0.992009145	Hexadecenal	HMDB0060482	0	4560	33739116	1	0	false	0.123323642
Hochschule Mannheim	230616_SIMA9_norm_20_1	2023-09-28_11h23m51s	C16H30O	M-H		C16H30O-H-	237.2223891	0.14366555	0.1	0.151357621	0.958463167	0.990314045	Hexadecenal	HMDB0060482	0	4760	19441440	1	0	false	0.002990376
Hochschule Mannheim	230615_SIMA9_lyo_20_1	2023-09-28_11h33m43s	C16H30O	M-H		C16H30O-H-	237.2223891	0.11251694	0.1	0.118149395	0.959160927	0.992875812	Hexadecenal	HMDB0060482	0	4934	14645310	1	0	false	0.011398167
Hochschule Mannheim	230618_SIMA9_lyo_20_1	2023-09-28_11h39m20s	C16H30O	M-H		C16H30O-H-	237.2223891	0.14739664	0.1	0.156204232	0.955666978	0.987388839	Hexadecenal	HMDB0060482	0	4600	91923616	1	0	false	0.000276128
Hochschule Mannheim	230615_SIMA9_lyo_20_1	2023-06-15_19h47m33s	C16H30O	M-H		C16H30O-H-	237.2224595	0.7519061	0.084848486	0.123979655	0.958937089	0.992820877	Hexadecenal	HMDB0060482	0	4934	14948952	1	0	false	0.010989036
Hochschule Mannheim	230331_sima9_fticr	2023-04-01_11h41m09s	C9H13N5O3	M-H		C9H13N5O3-H-	238.0945519	0.89892334	0.05	0.917751661	0.980280585	0.999187689	Dihydrobiopterin, 6-Lactoyltetrahydropterin, 4a-Carbinolamine tetrahydrobiopterin, O2'-4a-cyclic-tetrahydrobiopterin, 1-hydroxy-2-Oxopropyl tetrahydropterin	HMDB0000038, HMDB0002065, HMDB0002215, HMDB0013031, HMDB0013642	0	651788032	6.82293E+11	5	1	false	0.054794148	C16H14O2-H-
Hochschule Mannheim	230330_SC	2023-03-30_17h25m08s	C15H28O2	M-H		C15H28O2-H-	239.2015752	0.061520174	0.1	0.063897023	0.963908635	0.998851796	Isobutyl 10-undecenoate, Citronellyl isovalerate, 9-Pentadecenoic acid, Butyl undecylenate, Rhodinyl isovalerate, Menthyl isovalerate, Citronellyl pentanoate, Auberganol	HMDB0032347, HMDB0038954, HMDB0029765, HMDB0036426, HMDB0037190, HMDB0037211, HMDB0037229, HMDB0039715	0	7704	4047508	8	0	true	0.972135305
Hochschule Mannheim	230524_sc_norm	2023-05-25_13h31m40s	C16H32O	M-H		C16H32O-H-	239.2379607	0.06731227	0.1	0.069537999	0.971506039	0.996383516	Palmitaldehyde, 2-Hexadecanone	HMDB0001551, HMDB0031052	0	1558.992065	29723230	2	0	false	6.0319E-06
Hochschule Mannheim	230503_SC_A	2023-05-04_09h52m16s	C16H32O	M-H		C16H32O-H-	239.2379607	0.074794166	0.1	0.077455754	0.969566837	0.995947167	Palmitaldehyde, 2-Hexadecanone	HMDB0001551, HMDB0031052	0	3173.78418	27213124	2	0	false	1.82713E-06
Hochschule Mannheim	231027_68er_20_1	2023-11-02_08h57m04s	C16H32O	M-H		C16H32O-H-	239.2380392	0.2273384	0.1	0.236727815	0.966511876	0.993610868	Palmitaldehyde, 2-Hexadecanone	HMDB0001551, HMDB0031052	0	1604	23963724	2	0	false	0.014418983
Hochschule Mannheim	231027_35er_20_1	2023-11-02_08h55m38s	C16H32O	M-H		C16H32O-H-	239.2380392	0.2968819	0.1	0.308740766	0.967382505	0.994011798	Palmitaldehyde, 2-Hexadecanone	HMDB0001551, HMDB0031052	0	2312	27631410	2	0
Hochschule Mannheim	230601_SC	2023-06-01_19h16m41s	C16H32O	M-H		C16H32O-H-	239.2381101	0.76749885	0.051612902	0.039027158	0.97266934	0.996407694	Palmitaldehyde, 2-Hexadecanone	HMDB0001551, HMDB0031052	0	1468	28260110	2	0
Hochschule Mannheim	230601_EOC	2023-06-01_19h12m06s	C15H15NO2	M-H		C15H15NO2-H-	240.1029238	0.034900386	0.1	0.037368492	0.962690377	0.970148048	N-[2-(4-Hydroxyphenyl)ethyl]benzamide	HMDB0029366	0	6530	10437548	1	0
Hochschule Mannheim	230316_SC_10micron	2023-03-17_13h54m50s	C6H11O8P	M-H		C6H11O8P-H-	241.0117989	0.2712635	0.05	0.274092536	0.990718926	0.998949926	Inositol cyclic phosphate	HMDB0001125	0	50106	1126080768	1	2	false	0.002514784	C8H14O2S2+Cl-, C7H10O7+Cl-
Hochschule Mannheim	230601_SIMA9	2023-06-01_19h12m42s	C6H11O8P	M-H		C6H11O8P-H-	241.0117989	0.10582055	0.05	0.107618412	0.988620964	0.994611819	Inositol cyclic phosphate	HMDB0001125	0	3860	921634	1	0	false	0.002898443
Hochschule Mannheim	230505_SIMA9_100_1k_norm_20_1	2023-05-07_11h11m43s	C6H11O8P	M-H		C6H11O8P-H-	241.0117989	0.13855797	0.05	0.140720518	0.989574781	0.995005443	Inositol cyclic phosphate	HMDB0001125	0	18038	136465568	1	2	false	0.000685688	C7H10O7+Cl-, C8H14O2S2+Cl-
Hochschule Mannheim	230316_SC_5micron	2023-03-17_13h54m41s	C6H11O8P	M-H		C6H11O8P-H-	241.0117989	0.27382147	0.05	0.277324983	0.989099374	0.998248326	Inositol cyclic phosphate	HMDB0001125	0	26838	695568704	1	3	true	0.519548953	C11H10O2S+Cl-, C7H10O7+Cl-, C8H14O2S2+Cl-
Hochschule Mannheim	230316_sc_5micron_trp_norm	2023-03-17_15h39m25s	C6H11O8P	M-H		C6H11O8P-H-	241.0117989	0.23949811	0.05	0.242572037	0.989081578	0.998226852	Inositol cyclic phosphate	HMDB0001125	0	36779.34766	691751232	1	3	false	0.002854994	C11H10O2S+Cl-, C8H14O2S2+Cl-, C7H10O7+Cl-
Hochschule Mannheim	230330_EOC_2k	2023-03-30_17h27m42s	C6H11O8P	M-H		C6H11O8P-H-	241.0117989	0.0989848	0.1	0.100850419	0.987944079	0.993478444	Inositol cyclic phosphate	HMDB0001125	0	10170	3850346	1	0
Hochschule Mannheim	221216_sc_trp5_norm_10ppm	2022-12-19_10h13m31s	C6H11O8P	M-H		C6H11O8P-H-	241.0117989	0.29257217	0.1	0.294004005	0.996666896	0.998457854	Inositol cyclic phosphate	HMDB0001125	0	8161.538574	5713226	1	4	false	2.56208E-05	C11H10O2S+Cl-, C8H14O2S2+Cl-, C7H10O7+Cl-, C6H11NO5S2-
Hochschule Mannheim	230330_SIMA9_2k	2023-03-30_17h25m16s	C6H11O8P	M-H		C6H11O8P-H-	241.0117989	0.33054554	0.05	0.337280507	0.986534797	0.993407986	Inositol cyclic phosphate	HMDB0001125	0	14200	18534630	1	0
Hochschule Mannheim	230525_sc_hcl_norm	2023-05-25_14h59m07s	C6H11O8P	M-H		C6H11O8P-H-	241.0117989	0.44280115	0.05	0.446608022	0.993171379	0.998292998	Inositol cyclic phosphate	HMDB0001125	0	39780.51563	608926080	1	2	false	6.75762E-06	C7H10O7+Cl-, C8H14O2S2+Cl-
Hochschule Mannheim	230119_EOC	2023-01-19_20h15m05s	C6H11O8P	M-H		C6H11O8P-H-	241.0117989	0.10057423	0.1	0.102496578	0.987465468	0.993700345	Inositol cyclic phosphate	HMDB0001125	0	3666	1224386	1	0
Hochschule Mannheim	221412_SC_DAN_encoding_32	2022-12-15_08h16m03s	C6H11O8P	M-H		C6H11O8P-H-	241.0117989	0.10128176	0.1	0.104951117	0.986772104	0.977974012	Inositol cyclic phosphate	HMDB0001125	0	49100	277688640	1	0	false	0.017997706
Hochschule Mannheim	230524_sc_norm	2023-05-25_13h31m40s	C6H11O8P	M-H		C6H11O8P-H-	241.0117989	0.07814296	0.05	0.080278196	0.989928023	0.983305898	Inositol cyclic phosphate	HMDB0001125	0	26860.22266	256287600	1	2	false	7.79973E-06	C7H10O7+Cl-, C8H14O2S2+Cl-
Hochschule Mannheim	230330_SC	2023-03-30_17h25m08s	C6H11O8P	M-H		C6H11O8P-H-	241.0117989	0.30994463	0.05	0.312940546	0.991435357	0.998982482	Inositol cyclic phosphate	HMDB0001125	0	41518	793353984	1	1	true	0.841906846	C7H10O7+Cl-
Hochschule Mannheim	230119_SIMA9_20_1.5	2023-01-22_00h57m42s	C6H11O8P	M-H		C6H11O8P-H-	241.0117989	0.21310386	0.1	0.215825994	0.990963408	0.996391356	Inositol cyclic phosphate	HMDB0001125	0	11206	143533472	1	2	false	0.001113609	C8H14O2S2+Cl-, C7H10O7+Cl-
Hochschule Mannheim	230119_SIMA9	2023-01-19_20h13m34s	C6H11O8P	M-H		C6H11O8P-H-	241.0117989	0.16812736	0.1	0.170699166	0.988368852	0.996524367	Inositol cyclic phosphate	HMDB0001125	0	7380	1601816	1	0
Hochschule Mannheim	230511_sc_meta	2023-05-11_20h17m20s	C6H11O8P	M-H		C6H11O8P-H-	241.0117989	0.11869512	0.1	0.120821084	0.989358073	0.992971159	Inositol cyclic phosphate	HMDB0001125	0	32905.67969	304631840	1	2	false	1.77713E-05	C7H10O7+Cl-, C8H14O2S2+Cl-
Hochschule Mannheim	230222_SC	2023-02-22_18h58m24s	C6H11O8P	M-H		C6H11O8P-H-	241.0117989	0.25424615	0.05	0.25709163	0.99009673	0.99882365	Inositol cyclic phosphate	HMDB0001125	0	43598	682987200	1	0	false	5.89557E-06
Hochschule Mannheim	230119_EOC_20_1.5	2023-01-22_00h57m48s	C6H11O8P	M-H		C6H11O8P-H-	241.0117989	0.16277328	0.05	0.164931605	0.989803059	0.99708102	Inositol cyclic phosphate	HMDB0001125	0	18438	79614272	1	2	false	0.064538151	C8H14O2S2+Cl-, C7H10O7+Cl-
Hochschule Mannheim	230503_SC_A	2023-05-04_09h52m16s	C6H11O8P	M-H		C6H11O8P-H-	241.0117989	0.22337021	0.05	0.22610285	0.989753317	0.998141779	Inositol cyclic phosphate	HMDB0001125	0	66485.45313	696837824	1	2	false	2.28852E-06	C8H14O2S2+Cl-, C7H10O7+Cl-
Hochschule Mannheim	230512_SIMA9_100_20_1	2023-05-15_17h30m45s	C6H11O8P	M-H		C6H11O8P-H-	241.0117989	0.098265976	0.1	0.100167709	0.985145453	0.995806767	Inositol cyclic phosphate	HMDB0001125	0	11246	48567992	1	0	false	0.001499604
[truncated: 4,706 more rows]
