# Supplementary material for: Mass‐Guided Single‐Cell MALDI Imaging of Low‐Mass Metabolites Reveals Cellular Activation Markers
Source: Adv Sci (Weinh). 2024 Dec 12;12(5):2410506. doi: 10.1002/advs.202410506 (PMC11791930; doi:10.1002/advs.202410506)
Supplement: Supplementary file 3 — Supporting Information [file ADVS-12-2410506-s001.xlsx]

## Sheet: Metabolic Changes after Treatm.
		the suffix _nat refers to cells that were not subjected to M3C clustering based on itaconate/taurine clustering
annotation	mz	Slice Culture	Cells	SIMA9	IPSC	Cells_nat	SIMA9_nat	IPSC_nat	EOC_nat		Slice Culture 230524	Slice Culture 230601	Slice Culture 230728	Slice Culture 230802	Slice Culture 230802	Slice Culture 230908
Pyruvic acid, Malonic semialdehyde, Pyruvate, 3-Oxopropanoate, 3-Hydroxypropenoate, Ethylene carbonate	87.01	0.140268	0.098998	0.34578	-0.0243932	0.115393	0.375964	-0.0148933	-0.568474		-0.0608148	-0.0589668	-0.00398505	-0.566479	0.300523	0.358681
L-Lactic acid, Hydroxypropionic acid, Glyceraldehyde, D-Lactic acid, Dihydroxyacetone, Dimethyl carbonate, Monoethyl carbonate, Methoxyacetic acid, 2-hydroxypropanoic acid, Glycerone, (S)-Lactate, (R)-Lactate, D-Glyceraldehyde, 3-Hydroxypropanoate, Lactate, Glyceraldehyde, L-Glyceraldehyde	89.02	0.146055	0.518501	0.088153	0.733675	-0.296564	-0.00179395	-0.443949	-0.795175		0.349587	-0.0703329	0.117771	0.198366	0.297758	0.0252112
3-Aminoisobutanoic acid, Dimethylglycine, gamma-Aminobutyric acid, L-alpha-Aminobutyric acid, D-alpha-Aminobutyric acid, 2-Aminoisobutyric acid, (S)-b-aminoisobutyric acid, (R)-b-aminoisobutyric acid, Butyl nitrite, 3-Aminobutanoic acid, N-Ethylglycine, 4-Aminobutanoate, N,N-Dimethylglycine, (R)-3-Amino-2-methylpropanoate, D-2-Aminobutyrate, (S)-2-Aminobutanoate, N-Methyl-L-alanine, L-3-Aminoisob…	102.06	-0.375521	-0.731688	-0.425329	-0.884867	0.250623	-0.048874	0.400372	0.0660801		-0.726411	-1	-0.443994	-0.121063	-0.129102	-0.0230467
L-Serine, D-Serine, L-Serine, Serine, D-Serine	104.04	-0.0174827	0.0956327	0.0827899	0.102054	0.0846851	0.108801	0.072627	-0.316263		-0.0832184	-0.0891714	-0.0949978	-0.251392	-0.26962	0.027816
D-2,3-Dihydroxypropanoic acid, Glyceric acid, L-Glyceric acid, D-Glycerate	105.02	-0.0746627	0.237175	0.235864	0.237831	0.124234	0.0823569	0.145172	-0.080631		-0.0710278	-0.0519667	-0.271468	0.0131309	-0.00205647	0.00305604
Pyrocatechol, (E,E)-2,4-Hexadienedial, 1,3-Benzenediol, Catechol, Hydroquinone, Resorcinol, Benzenediol, 5-Methyl-2-furaldehyde, Catechol	109.03	0.0974296	0.220391	-0.0135012	0.337337	-0.0694232	-0.0238621	-0.0922037	0.297807		-0.111935	-0.150666	-0.026733	-0.394206	0.235114	0.224944
Imidazole-4-acetaldehyde, 3-Hydroxy-4-aminopyridine, N-Acetylimidazole, Imidazole-4-acetaldehyde	109.04	0.101673	-0.292393	0.217989	-0.547583	0.0200357	0.0938794	-0.0168862	-0.494963		0.104399	0.253521	-0.0971504	-0.338044	0.00858562	0.157122
Uracil, 4-Carboxypyrazole, Uracil, Maleic hydrazide	111.02	0.0803987	-0.410689	0.270521	-0.751293	0.00418038	0.0522265	-0.0198427	-0.3949		0.0760104	0.243322	-0.00138136	-0.613366	0.0243381	0.128278
Norfuraneol, 2-Hydroxy-2,4-pentadienoate, cis-Acetylacrylate, Tulipalin B	113.02	0.168394	0.37288	0.25722	0.430709	-0.0804501	0.189723	-0.215537	-0.446991		0.0430416	0.0546909	0.00673947	-0.478712	0.319592	0.294836
Dihydrouracil, N-Methylhydantoin, 5,6-Dihydrouracil, 3-Cyano-L-alanine, N-Methylhydantoin, 2,5-Dioxopiperazine, Muscimol	113.04	0.0249943	-0.243253	0.358022	-0.543891	0.0504644	0.198674	-0.0236402	-0.247716		-0.00306541	0.00565238	-0.0938513	-0.316694	-0.0090429	0.0908837
3-Amino-2-piperidone, N-Mononitrosopiperazine, N-Nitrosopiperidine, L-Prolinamide	113.07	0.0445453	-0.272874	0.27995	-0.549286	0.0195976	0.129527	-0.035367	-0.346069		0.0269354	0.147892	-0.0618037	-0.563816	0.0361212	0.0968867
Fumaric acid, Maleic acid, Fumarate, Maleic acid, Formylpyruvate	115	-0.24783	-0.487643	-0.297525	-0.582703	0.0680204	0.00367715	0.100192	-0.186651		-0.578628	-1	-0.54278	-0.82417	-0.197195	0.221533
5-Aminopentanamide	115.09	0.0403111	-0.281358	0.259484	-0.551779	0.0113143	0.0946384	-0.0303478	-0.340617		0.0300919	0.0471239	-0.0971438	-0.491326	0.00773001	0.0715486
Indole, Indole, Phenylacetonitrile	116.05	-0.117454	0.169333	0.390421	0.058789	0.0434463	0.230813	-0.0502368	-0.138455		-0.11459	-0.245182	-0.206164	-0.315466	-0.0739335	-0.0234352
Betaine, N-Methyl-a-aminoisobutyric acid, 5-Aminopentanoic acid, Norvaline, L-Valine, 5-Aminopentanoate, Betaine, D-Norvaline, L-Norvaline, 2-Amino-2-methylbutanoate, D-Valine, Amyl nitrite, 4-Methylaminobutyrate, Valine	116.07	-0.179955	0.44352	0.186976	0.571792	-0.276488	0.029522	-0.429493	-0.712166		-0.17631	-0.232543	-0.162856	-0.472956	-0.252269	-0.196071
Methylmalonic acid, Succinic acid, Erythrono-1,4-lactone, Threonolactone, 4-Hydroxy-2-oxobutanoic acid, 3-methoxy-3-oxopropanoic acid, Succinate, Methylmalonate, Methyl oxalate, (3R)-3-Hydroxy-4-oxobutanoate	117.02	0.102856	0.00867842	0.760995	-0.36748	0.244971	0.398212	0.16835	0.153392		-0.0297702	-0.177808	-0.0411479	0.37939	0.405637	0.209948
L-Homoserine, L-Allothreonine, Hydroxyethyl glycine, L-Threonine, L-Homoserine, D-Threonine, 2-Methylserine, 4-Amino-3-hydroxybutanoate, L-Allothreonine, (-)-erythro-(2R,3R)-Dihydroxybutylamide, D-Allothreonine	118.05	0.0850577	0.37273	0.0499803	0.534105	0.0602665	0.0168504	0.0819745	-0.543135		0.108925	0.106312	-0.104923	-0.325758	-0.234147	0.223665
(S)-3,4-Dihydroxybutyric acid, 2,4-Dihydroxybutanoic acid, 4-Deoxyerythronic acid, 4-Deoxythreonic acid, A,b-Dihydroxyisobutyric acid, L-Erythrulose, D-Erythrose, D-Erythrulose, L-Erythrulose, D-Threose	119.03	0.0361458	0.13442	0.124375	0.139442	0.0648484	0.0432776	0.0756337	-0.324056		-0.0312148	0.0254351	-0.0867113	-0.144527	0.0685676	0.137118
4-Hydroxystyrene, Phenylacetaldehyde, 2,3-Dihydrobenzofuran, 2-Methylbenzaldehyde, 3-Methylbenzaldehyde, 4-Methylbenzaldehyde, Lentialexin, 3-ethenylphenol, Phenylacetaldehyde, Styrene oxide, 4-Hydroxystyrene, p-Tolualdehyde, Acetophenone, 3-Methylbenzaldehyde, 2-Methylbenzaldehyde, (S)-2-Phenyloxirane	119.05	0.0394477	-0.273952	0.304613	-0.563234	-0.0413141	0.0663734	-0.0951579	-0.460515		0.0210543	0.101664	-0.0819777	-0.466546	-0.0235402	0.128189
Taurine	124.01	-0.0105439	-1	-1	-1	-0.260956	-1	0.108566	0.00760253		-0.370694	-1	-0.508474	0.612396	0.713629	0.418265
Methyl 2-furoate, 1,2,3-Trihydroxybenzene, 1,3,5-Trihydroxybenzene, Maltol, 4-Hydroxy-2H-pyran-3-carboxaldehyde, (Z)-Tamarindienal, benzene-1,2,4-triol, 1,2,3-Trihydroxybenzene, Phloroglucinol, Triacetate lactone, Benzene-1,2,4-triol, 5-Hydroxymethyl-2-furaldehyde, Maltol, 4-Hydroxy-5-methyl-2-methylenefuran-3(2H)-one	125.02	-0.170902	0.00425288	0.0733773	-0.0303093	-0.057167	0.106048	-0.138774	-0.256733		-0.40408	-0.257756	-0.333166	-0.409194	0.0507167	0.0207453
Thymine, Imidazoleacetic acid, 1H-Imidazole-1-acetic acid, Thymine, Imidazole-4-acetate	125.04	0.0780293	-0.325997	0.136301	-0.557146	-0.032862	-0.0177091	-0.0404385	0.0345392		0.0277773	0.106703	-0.0639142	-0.416192	-0.00531066	0.104477
(E)-2-octenal, 2-Octenal, (3xi,5Z)-1,5-Octadien-3-ol, 2,4,4-Trimethylcyclopentanone, 2-Octen-4-one, 1-Octen-3-one, 3-Methyl-3-hepten-2-one, 5-Methyl-5-hepten-2-one, 6-Methyl-3-hepten-2-one,trans-, 4-Octen-3-one, Sulcatone, 2,5-Octadien-1-ol, (3E,5Z)-3,5-Octadien-1-ol, (2E,4E)-2,4-Octadien-1-ol, Sulcatone, trans-2-Octenal	125.1	-0.101075	0.0420929	-0.0778515	0.102065	0.0572703	0.0582701	0.0567704	-0.0969936		-0.163645	-0.194305	-0.161595	-0.0872838	-0.0506953	-0.0113079
Dihydrothymine, Squamolone, L-Cyclo(alanylglycyl), 5,6-Dihydrothymine, gamma-Amino-gamma-cyanobutanoate, alpha-Amino-gamma-cyanobutanoate, (R)-5,6-Dihydrothymine	127.05	0.175125	-0.588838	0.0150562	-0.890784	0.0802298	-0.000928208	0.120809	-0.44134		0.202368	0.372886	-0.102636	-0.420357	-0.00117132	0.235293
Pyroglutamic acid, Pyrrolidonecarboxylic acid, Pyrroline hydroxycarboxylic acid, N-Acryloylglycine, 1-Pyrroline-4-hydroxy-2-carboxylate, dimethadione, 4-Oxoproline, 5-Oxoproline, 5-Oxo-D-proline, L-1-Pyrroline-3-hydroxy-5-carboxylate, 1-Pyrroline-4-hydroxy-2-carboxylate, L-beta-Ethynylserine	128.04	-0.178841	0.109678	0.0193065	0.154863	0.117117	0.0479263	0.151712	-0.0879695		-0.225024	-0.741911	-0.181719	-0.205978	-0.0411052	-0.000672119
Mesaconic acid, Itaconic acid, Glutaconic acid, Citraconic acid, Gamma-delta-Dioxovaleric acid, Methyl hydrogen fumarate, 2,5-Dioxopentanoate, Itaconate, Mesaconate, Acetylpyruvate, (E)-Glutaconate, 2-Methylmaleate, 4,5-Dioxopentanoate	129.02	0.689315	1	1	1	0.38698	0.844841	0.15805	-0.249432		0.798837	0.512182	0.298766	1	0.977121	0.760124
N-Acetylputrescine, N-Acetylputrescine, N-Nitrosodi-n-propylamine	129.1	0.0613335	-0.393536	0.244654	-0.712631	-0.00710371	0.077315	-0.0493131	-0.317771		0.0202383	0.0696743	-0.0989856	-0.535921	-0.00312568	0.0980004
4-Hydroxyproline, N-Acetyl-L-alanine, Propionylglycine, 5-Aminolevulinic acid, L-Glutamic gamma-semialdehyde, 3-Hydroxy-L-proline, 5-Amino-2-oxopentanoic acid, 5-Aminolevulinate, cis-4-Hydroxy-L-proline, N-Acetyl-beta-alanine, 5-Amino-2-oxopentanoic acid, Hydroxyproline, L-Glutamate 5-semialdehyde, 2-Amino-4-oxopentanoic acid, cis-4-Hydroxy-D-proline, trans-4-Hydroxy-D-proline, (S)-4-Amino-5-oxop…	130.05	-0.942486	-0.566304	0.231081	-0.964997	0.15231	0.147535	0.154698	-0.310774		-1	-1	-1	-1	-0.563087	-0.361011
3-Methylindole, Tolylacetonitrile, Skatole	130.07	-0.0872668	0.355068	0.358938	0.353133	0.0503257	0.159322	-0.00417224	-0.30617		-0.101026	-0.283328	-0.111778	-0.147438	-0.09567	-0.0526061
L-Norleucine, L-Alloisoleucine, Beta-Leucine, D-Leucine, N-(2-Hydroxyethyl)-morpholine, L-Leucine, L-Isoleucine, D-Leucine, L-Norleucine, 6-Aminohexanoate, (3R)-beta-Leucine, D-Isoleucine, beta-Alaninebetaine, Isoleucine, Leucine, N,N-Diethylglycine, D-allo-Isoleucine, L-allo-Isoleucine	130.09	-0.125632	0.501357	0.0836633	0.710204	-0.276649	-0.00523614	-0.412355	-0.707128		-0.0637957	-0.154293	0.0134206	-0.500862	-0.169892	-0.17911
Ornithine, D-Ornithine, L-Ornithine, D-Ornithine, Ornithine, (2R,4S)-2,4-Diaminopentanoate	131.08	0.263793	0.528951	0.126883	0.729985	-0.249562	-0.0743605	-0.337162	-0.339915		0.453062	0.525121	0.0829439	-0.0477476	0.103474	0.153569
L-Aspartic acid, D-Aspartic acid, L-Aspartate, D-Aspartate, Aspartate, Iminodiacetate	132.03	0.128625	-0.863729	-0.591186	-1	0.115048	-0.149341	0.247243	0.295178		0.428365	-0.125472	-0.435743	-1	-0.979713	0.435079
L-Malic acid, Malic acid, D-Malic acid, (S)-Malate, (R)-Malate, Malate, 3-Dehydro-L-threonate, 3-Dehydro-L-erythronate, 2-Dehydro-D-erythronate, 2-Dehydro-L-erythronate	133.01	-0.0418982	-0.702061	-0.796071	-0.655056	0.069625	-0.202395	0.205635	-0.0495804		-0.282462	-0.34457	-0.357632	-0.59612	-0.0275151	0.291768
Adenine	134.05	-0.685229	-0.284056	0.111163	-0.481666	0.164037	0.0169911	0.237559	0.187345		-0.739838	-0.166174	-1	-1	-0.939558	-0.509685
Erythronic acid, Threonic acid, 1-Pentanesulfenothioic acid, Hypoxanthine, Threonate, D-Erythronate, D-Threonate	135.03	0.346544	-0.0574632	0.227736	-0.200063	-0.121755	0.0360568	-0.200661	-0.339115		0.490057	-0.00744689	0.364718	-0.0770939	0.533227	0.312068
Urocanic acid, Nicotinamide N-oxide, 5-Oxo-2(5H)-isoxazolepropanenitrile, Urocanate, 4-Nitroaniline, para-Benzoquinone dioxime	137.04	-0.00259905	0.0346404	0.183406	-0.0397424	-0.0406616	0.0507079	-0.0863463	-0.243694		0.0796149	0.0298682	-0.0789493	-0.27782	0.0283735	0.0536699
(2-oxoethoxy)sulfonic acid, Methyl (methylthio)methyl disulfide, Sulfoacetate	138.97	-0.240851	-0.203242	0.205441	-0.407584	-0.109579	0.150499	-0.239618	-0.0819308		-0.230614	-0.357458	0.00698644	-0.377864	-0.110761	-0.543037
(2E,4E)-5-carboxypenta-2,4-dienoate, O-Phosphoethanolamine, Ethanolamine phosphate, (2-Amino-1-hydroxyethyl)phosphonate	140.01	0.0793745	-0.607474	0.177577	-1	0.226451	0.350878	0.164238	0.161978		-0.0841213	0.0242838	-0.122907	-0.039611	0.181668	0.249823
Dehydrospermidine	142.13	-0.037556	0.0584191	0.209588	-0.0171655	0.00513538	0.104555	-0.0445746	-0.00143276		-0.0748348	-0.0320548	-0.145909	-0.043348	-0.0187499	0.0492178
1H-Indole-3-carboxaldehyde, 3-Methyleneoxindole, Isocarbostyril, Quinolin-2-ol, 4-Hydroxyquinoline, 2(1H)-Quinolinone, Indole-3-carboxaldehyde, 8-Hydroxyquinoline, 4-[(E)-2-Isocyanoethenyl]phenol	144.05	-0.000364984	0.0733239	0.122645	0.0486635	0.0379488	0.0216499	0.0460983	-0.199625		-0.0382794	-0.0451514	-0.146347	-0.00851069	0.0173001	0.0506519
L-Glutamine, Ureidoisobutyric acid, D-Glutamine, Alanylglycine, L-Glutamine, Glutamine, D-Glutamine, 3-Ureidoisobutyrate, Isoglutamine, (R)-3-Ureidoisobutyrate	145.06	0.251041	-0.136954	-0.0581514	-0.176355	0.149484	-0.0265543	0.237503	-0.960622		0.37308	0.402876	-0.100009	-0.18317	-0.0692903	0.332324
D-Lysine, (3S)-3,6-Diaminohexanoate, (3S,5S)-3,5-Diaminohexanoate, 2,6-diaminohexanoic acid, L-Lysine, D-Lysine, (3S)-3,6-Diaminohexanoate, (3S,5S)-3,5-Diaminohexanoate, (2R,5S)-2,5-Diaminohexanoate, Lysine, (2R,3R)-3-Methylornithine	145.1	0.162238	0.465647	0.153338	0.621801	-0.326325	-0.0428798	-0.468048	-0.420626		0.323562	0.293408	0.0250116	-0.256914	0.0449888	0.152542
N-Acetylserine, L-Glutamic acid, O-Acetylserine, L-4-Hydroxyglutamate semialdehyde, L-Glutamate, D-Glutamate, Glutamate, O-Acetyl-L-serine, L-threo-3-Methylaspartate, N-(Carboxymethyl)-D-alanine, 3-Aminopentanedioate, L-4-Hydroxyglutamate semialdehyde, 2-Oxo-4-hydroxy-5-aminovalerate, N-Methyl-D-aspartic acid	146.05	-0.513913	-0.793826	-0.611172	-0.885153	0.25278	-0.097085	0.427712	0.113734		-1	-1	-0.5016	-0.207956	-0.262339	0.0774066
L-Methionine, L-Methionine, D-Methionine, Methionine, Penicillamine	148.04	0.0503571	0.320722	0.118206	0.42198	-0.230301	0.0314699	-0.361187	-0.294652		0.0163011	0.082101	0.0706534	-0.701007	-0.0474689	0.0719631
L-Threo-2-pentulose, D-Xylulose, D-Xylose, D-Ribose, 2-Deoxyribonic acid, D-Ribulose, L-Arabinose, L-Ribulose, Beta-D-ribopyranose, Arabinofuranose, D-Apiose, D-Arabinose, 3-hydroxy-2,2-bis(hydroxymethyl)propanoic acid, D-Ribose, D-Xylose, D-Arabinose, L-Arabinose, D-Ribulose, D-Xylulose, L-Xylulose, D-Lyxose, L-Ribulose, Xylose, D-Apiose, L-Lyxose, L-Xylose, beta-D-Xylose, alpha-D-Lyxose, alpha-…	149.05	0.0486704	0.181246	0.122018	0.210859	0.0934703	0.00118879	0.139611	-0.138173		0.0294467	-0.0704285	0.00889712	-0.137228	0.131814	0.0594668
Xanthine, Oxypurinol, 6,8-Dihydroxypurine, Xanthine, Alloxanthine	151.03	0.125361	-0.134019	-0.00962308	-0.196218	0.0597554	0.00145525	0.0889055	-0.323732		0.0822109	0.094979	0.197289	-0.108066	-0.0044276	0.197816
Mandelic acid, 2-(Hydroxymethyl)benzoic acid, Ortho-Hydroxyphenylacetic acid, p-Anisic acid, 3,4-Dihydroxyphenylacetaldehyde, 4-Hydroxy-3-methylbenzoic acid, Vanillin, 2,4'-Dihydroxyacetophenone, 2',3'-Dihydroxyacetophenone, 2',4'-Dihydroxyacetophenone, 2',6'-Dihydroxyacetophenone, 3',4'-Dihydroxyacetophenone, 3',5'-Dihydroxyacetophenone, Phenoxyacetic acid, Methyl furfuracrylate, Methylparaben, …	151.04	0.0404925	0.469458	0.280352	0.56401	-0.0977195	-0.0395386	-0.12681	0.00137579		-0.28631	-0.149284	-0.138715	-0.419428	0.249348	0.258824
2,4-Dihydroxybenzoic acid, Gentisic acid, 2-Pyrocatechuic acid, 2,6-Dihydroxybenzoic acid, 3,5-Dihydroxybenzoic acid, 2,4,6-trihydroxybenzaldehyde, 2,3-Dihydroxybenzoate, 3,4-Dihydroxybenzoate, 2,5-Dihydroxybenzoate, Patulin, 2,6-Dihydroxybenzoate	153.02	-0.0224391	0.304697	-0.0593825	0.486736	-0.125643	-0.0567406	-0.160093	0.370809		-0.0847232	-0.212291	0.053446	-0.190217	-0.137011	-0.309585
Indoleacetaldehyde, Indole-3-acetaldehyde, 3-Methyl-quinolin-2-ol, Echinopsine, N-Hydroxy-1-aminonaphthalene, 2-Methylquinolin-4-ol	158.06	-0.150484	0.327894	0.234331	0.374676	0.0330103	0.0629627	0.0180341	-0.158773		-0.168591	-0.285076	-0.20075	-0.198659	-0.108185	-0.0616426
3-Pyridinebutanoic acid, Norsalsolinol, L-Phenylalanine, Phenylalanine, D-Phenylalanine, Benzocaine, Tricaine, Metolcarb, 4-Hydroxy-1-(3-pyridinyl)-1-butanone, 5-(3-Pyridyl)-2-hydroxytetrahydrofuran, L-beta-Phenylalanine, D-beta-Phenylalanine, L-Tyrosinal	164.07	-0.0435592	0.540918	0.129294	0.74673	-0.269804	-0.00444847	-0.402482	-0.616702		-0.0544284	-0.0497203	-0.122005	-0.758065	-0.359753	0.0623021
Arabinonic acid, Ribonic acid, D-Xylonate, L-Arabinonate, D-Arabinonate, D-Ribonate, L-Xylonate, L-Lyxonate, D-Apionate	165.04	0.0498549	0.270509	-0.0472219	0.429374	0.0963379	0.0172376	0.135888	-0.0918432		-0.0258372	0.0408633	0.0141006	-0.147816	0.0385732	0.0519025
Uric acid, Urate	167.02	0.00557333	-0.134332	-0.0548193	-0.174088	-0.031577	-0.0541584	-0.0202863	-0.136374		-0.00170416	-0.0165433	-0.144167	-0.100032	0.0417551	0.112268
3-Hydroxymandelic acid, 2',4',6'-Trihydroxyacetophenone, 3,4-Dihydroxymandelaldehyde, 2,6-Dimethoxy-1,4-benzoquinone, Homogentisic acid, p-Hydroxymandelic acid, 3,4-Dihydroxybenzeneacetic acid, 3-hydroxy-5-methoxybenzoic acid, 2-hydroxy-4-methoxybenzoic acid, 3-hydroxy-2-methoxybenzoic acid, Homogentisate, 3,4-Dihydroxyphenylacetate, Orsellinate, (S)-4-Hydroxymandelate, 4-Hydroxypheoxyacetate, (R…	167.03	-0.0195018	0.179332	0.0131835	0.262406	-0.0151185	0.0356682	-0.0405118	0.0833541		-0.109836	-0.0802719	-0.065721	-0.117246	0.015399	0.0399443
3-Hydroxymandelic acid, 2',4',6'-Trihydroxyacetophenone, 3,4-Dihydroxymandelaldehyde, 2,6-Dimethoxy-1,4-benzoquinone, Homogentisic acid, p-Hydroxymandelic acid, 3,4-Dihydroxybenzeneacetic acid, 3-hydroxy-5-methoxybenzoic acid, 2-hydroxy-4-methoxybenzoic acid, 3-hydroxy-2-methoxybenzoic acid, Homogentisate, 3,4-Dihydroxyphenylacetate, Orsellinate, (S)-4-Hydroxymandelate, 4-Hydroxypheoxyacetate, (R…	167.04	-0.0203741	0.279287	0.00663629	0.415612	-0.134017	-0.0304243	-0.185814	-0.360696		0.0808192	0.0597389	0.0130953	-0.26516	-0.143739	-0.0442759
Pyridoxamine, Pyridoxamine, Cyclo(deltaAla-L-Val), 4-PIOL	167.08	0.0571776	-0.31524	0.100221	-0.52297	0.0305708	0.0777375	0.0069875	-0.142082		0.0637563	0.0969831	-0.047683	-0.561526	-0.00369005	0.127872
Diethylthiophosphate, 2,4,6-Trihydroxybenzoic acid, 2,4,5-trihydroxybenzoic acid, 2,3,4,6-tetrahydroxybenzaldehyde, Diethylthiophosphoric acid, Gallate	169.01	0.0521552	0.322765	0.0503736	0.458961	-0.00758328	0.0585716	-0.0406607	-0.157981		0.0022962	0.0576937	0.0571243	-0.747255	0.0309584	0.157033
2-Bromophenol, 4-Bromophenol, Bromobenzene-3,4-oxide, Bromobenzene-2,3-oxide, 2-Bromophenol	170.95	-0.0468396	0.146762	0.158561	0.140862	-0.0562257	-0.0317754	-0.0684509	-0.123546		0.0589944	0.118515	0.0795632	-0.234053	-0.239356	-0.296315
Glycerol 3-phosphate, Beta-Glycerophosphoric acid, sn-Glycerol 3-phosphate, sn-Glycerol 1-phosphate, Glycerol 2-phosphate, DL-Glycerol 1-phosphate	171.01	0.593059	-0.309202	-0.458601	-0.234503	0.13361	0.0892682	0.155781	-0.0530744		0.552826	1	0.024681	1	0.989564	0.627481
Tetrahydrofurfuryl butyrate, 9-Oxo-nonanoic acid, 9-Oxononanoic acid	171.1	-0.172186	0.19995	0.125646	0.237103	0.0327273	0.192778	-0.0472983	-0.266596		-0.253231	-0.294415	-0.163051	-0.125073	-0.0294286	-0.241622
Formiminoglutamic acid, N-Acetylasparagine, N-Formimino-L-glutamate, Formylisoglutamine	173.06	-0.0433597	-0.0336068	0.0692935	-0.0850569	0.0464519	0.0235146	0.0579205	-0.0648216		-0.0124155	0.0256292	-0.123465	-0.123165	-0.00221806	0.0506021
Demethylated antipyrine, 1H-Indole-3-acetamide, (Indol-3-yl)acetamide, Indole-3-acetaldehyde oxime, Edaravone	173.07	-0.0333709	0.382059	0.312914	0.416632	0.0566947	0.121721	0.0241815	0.150159		-0.100012	-0.195458	-0.0628124	0.0193959	0.00493402	-0.0187385
L-Arginine, D-Arginine, L-Arginine, D-Arginine, Amino acid(Arg-)	173.1	0.11626	0.356733	0.059991	0.505104	-0.291157	-0.0158273	-0.428822	-0.535326		0.184746	0.132441	0.00762628	-0.203961	-0.0662018	0.0915776
N-Acetyl-L-aspartic acid, N-Formyl-L-glutamic acid, Berteroin, N-Acetyl-L-aspartate, N-Formyl-L-glutamate, 2-Amino-3-oxoadipate, 7-Cyano-7-carbaguanine	174.04	-1	-0.660618	0.0181474	-1	0.0449246	0.0591742	0.0377998	-0.370723		-1	-1	-1	-1	-0.672812	-0.40777
Indoleacetic acid, 5-Hydroxyindoleacetaldehyde, Indole-3-acetate, NH2Mec, N-Acetylindoxyl, (Indol-3-yl)glycolaldehyde, 5-Hydroxyindoleacetaldehyde, 2-Methylquinoline-3,4-diol, 3-Methyl-quinolin-2,8-diol, Gentianine, 3-Hydroxy-2-methyl-1H-quinolin-4-one	174.06	0.0922996	0.186231	0.165163	0.196766	-0.0350775	0.0753204	-0.0902765	0.189347		0.0428295	0.16993	0.0711105	-0.117459	-0.0352786	0.038141
D-Glucurono-6,3-lactone, 1,2,3-Propanetricarboxylic acid, Ascorbate, D-Glucuronolactone, 2-Hydroxy-3-oxoadipate, L-xylo-Hexulonolactone, D-Glucurono-6,2-lactone, 5-Dehydro-4-deoxy-D-glucuronate, (4S)-4,6-Dihydroxy-2,5-dioxohexanoate, (4S,5S)-4,5-Dihydroxy-2,6-dioxohexanoate, Parapyruvate, D-Galacturonolactone, 2-Dehydro-D-glucono-1,5-lactone, Propane-1,2,3-tricarboxylate, Erythorbic acid, 3-Dehyd…	175.02	-0.000775251	-0.410199	0.229419	-0.730008	-0.00228684	0.0278999	-0.0173802	-0.155989		-0.053626	-0.0974005	-0.0845238	-0.133478	0.074814	0.111292
Hippuric acid, 1-(4-Methoxyphenyl)-2-nitroethylene, 3-Succinoylpyridine, Adrenochrome, Methyl n-formylanthranilate, Hippurate, N-Acetylanthranilate, 2,5,6-Trihydroxy-5,6-dihydroquinoline, 3-Succinoylpyridine, 3-(4-Aminophenyl)pyruvate, 2-Aminobenzoylacetate	178.05	-0.0452208	0.363511	0.173235	0.458648	-0.139515	0.0671058	-0.242826	-0.210443		-0.0632899	-0.0111881	-0.0696646	-0.465099	-0.119015	-0.0208369
Glucosamine, Fructosamine, beta-D-Glucosamine, D-Glucosamine, 1-Amino-1-deoxy-scyllo-inositol, D-Galactosamine, D-Mannosamine, Nojirimycin, beta-D-Glucosamine, Kanosamine, neo-Inosamine-2, L-Altrosamine, D-Allosamine, D-Gulosamine, L-Idosamine, D-Talosamine	178.07	-0.0218714	0.0653029	0.0815074	0.0572007	0.0684688	0.0909884	0.057209	-0.125999		-0.0407118	-0.0247767	-0.111721	-0.143909	0.0347944	0.0153177
D-Glucose, myo-Inositol, L-Sorbose, D-Galactose, D-Mannose, 3-Deoxyarabinohexonic acid, Beta-D-Glucose, D-Fructose, Allose, Alpha-D-Glucose, D-Tagatose, Beta-D-Galactose, Dihydroxyacetone (dimer), 2,5-bis(hydroxymethyl)oxolane-2,3,4-triol, D-Glucose, D-Fructose, D-Galactose, myo-Inositol, D-Mannose, beta-D-Glucose, L-Sorbose, alpha-D-Glucose, D-Aldose, D-Hexose, D-Sorbose, D-Tagatose, alpha-D-Man…	179.06	-0.0298484	0.177172	0.253102	0.139207	0.0489996	0.168573	-0.0107871	-0.336859		0.0531584	-0.248405	-0.21003	-0.326475	-0.0479394	0.0446315
L-Tyrosine, 4-Hydroxy-4-(3-pyridyl)-butanoic acid, L-Threo-3-Phenylserine, Beta-Tyrosine, o-Tyrosine, L-Tyrosine, Tyrosine, L-threo-3-Phenylserine, 3-Amino-3-(4-hydroxyphenyl)propanoate, D-Tyrosine, gamma-Hydroxy-3-pyridinebutanoate, N-Hydroxy-L-phenylalanine, 3-Hydroxy-L-phenylalanine, (S)-beta-Tyrosine	180.07	0.0488472	0.437176	0.135543	0.587992	-0.15344	0.068345	-0.264332	-0.498658		-0.0400644	0.0446063	-0.0026404	-0.558019	-0.000343222	0.224677
6-thiouric acid, 6-Thiourate	183	-0.0535738	0.223618	0.0597616	0.305546	0.0109374	0.0236238	0.00459426	-0.00243617		-0.0191611	-0.0991882	-0.103945	-0.284878	-0.0357068	-0.123124
p-Cresol sulfate, Benzyl sulfate, 4-Sulfobenzyl alcohol	187.01	0.0974246	0.173141	0.0831789	0.218121	-0.0239034	0.0442631	-0.0579866	-0.354471		0.134076	0.335828	0.0164682	-0.52271	-0.12561	0.130775
Nonate, (+/-)-Ethyl 3-acetoxy-2-methylbutyrate, Azelaic acid, cis- and trans-Ethyl 2,4-dimethyl-1,3-dioxolane-2-acetate, (+/-)-Methyl 5-acetoxyhexanoate, 2,4-Dimethylpimelic acid, 3-Methylsuberic acid, Diethyl methylsuccinate, Diethyl glutarate, Azelaic acid, Eucommiol	187.1	-0.15244	-0.472354	-0.176341	-0.62036	0.0644768	0.161366	0.0160324	-0.0168001		-0.322527	-0.436465	-0.117307	-0.114621	-0.0439573	-0.0775533
N6-Acetyl-L-lysine, Alanyl-Valine, N-Alpha-acetyllysine, Glycylleucine, Glycyl-Isoleucine, Isoleucyl-Glycine, Leucyl-Glycine, Valyl-Alanine, Glycyl-leucine, N6-Acetyl-L-lysine, 6-Acetamido-3-aminohexanoate, N2-Acetyl-L-lysine, (3S)-6-Acetamido-3-aminohexanoate	187.11	-0.0428464	0.267512	0.0611544	0.370691	-0.333451	-0.0026052	-0.498874	-0.894637		0.0188644	-0.000537232	-0.0223253	-0.0856969	0.021093	0.00114594
Kynurenic acid, 4-Hydroxy-2-quinolinecarboxylic acid, N-Acetylisatin, 1-Nitronaphthalene-5,6-oxide, 1-Nitronaphthalene-7,8-oxide, 2-Oxo-1,2-dihydroquinoline-4-carboxylate, 3-Hydroxyquinaldic acid, (2E)-3-(4-Hydroxyphenyl)-2-isocyanoprop-2-enoate	188.04	-0.240167	-0.0359892	-0.0216555	-0.0431561	0.0764981	0.04521	0.0921421	-0.00480672		-0.486464	-1	-0.227171	-0.0122255	-0.0374022	0.0659837
6-Hydroxy-1H-indole-3-acetamide, Indole-3-acetaldoxime N-oxide, 4-Methoxy-2,2'-bipyrrole-5-carbaldehyde	189.07	0.0299434	0.464626	0.289486	0.552196	-0.0302054	0.112629	-0.101622	-0.0663989		-0.0117969	-0.111976	-0.080825	-0.228665	0.0117167	0.0596961
Citric acid, Isocitric acid, D-threo-Isocitric acid, Diketogulonic acid, 2,3-Diketo-L-gulonate, D-Glucaro-1,4-lactone, Citrate, Isocitrate, (1R,2S)-1-Hydroxypropane-1,2,3-tricarboxylate, 5-Dehydro-4-deoxy-D-glucarate, 2,5-Didehydro-D-gluconate, Carboxymethyloxysuccinate, 2-Dehydro-3-deoxy-D-glucarate, (4R,5S)-4,5,6-Trihydroxy-2,3-dioxohexanoate, (1S,2S)-1-Hydroxypropane-1,2,3-tricarboxylate, D-Ga…	191.02	0.100659	-0.351406	-0.178603	-0.437807	-0.222837	0.127828	-0.39817	-0.156582		-0.502359	-0.278881	-0.418306	0.169247	0.705078	0.588692
Salicyluric acid, Dopaquinone, 4-Carboxyphenylglycine, Alpha-Hydroxyhippuric acid, Leucodopachrome, 3-Hydroxyhippuric acid, 4-Hydroxyhippuric acid, 2-Hydroxy-6,7-dimethoxybenzoxazole, N-acetyl-5-aminosalicylic acid, Dopaquinone, 1,2-Epoxy-3-(p-Nitrophenoxy)propane, 2-Carboxy-2,3-dihydro-5,6-dihydroxyindole, Salicyluric acid, 6-Hydroxy-3-succinoylpyridine	194.05	-0.0104333	0.0835875	0.0525951	0.0990837	0.0105796	0.0493727	-0.0088169	-0.26989		-0.00538256	0.00251737	-0.0597934	-0.226301	0.0367416	0.0812336
L-Histidine trimethylbetaine, Nitrilacarb	196.11	0.072694	-0.359956	0.214555	-0.647211	-0.0165821	0.0710081	-0.0603772	-0.305318		0.045662	0.151792	-0.0661308	-0.57409	0.0316928	0.0976419
Harmalol, Harmalol, 4,4'-Diaminodiphenyl ether	199.09	0.0211274	-0.0931358	0.057033	-0.16822	-0.071216	0.0582394	-0.135944	-0.233443		0.0259696	-0.0137766	-0.103453	-0.27938	-0.0164425	0.073999
Octyl butanoate, Octyl 2-methylpropanoate, Dodecanoic acid, Ethyl decanoate, 2-Heptyl butyrate, Nonanal propyleneglycol acetal, Hexyl hexanoate, Isopropyl nonanoate, (R)-Dihydrocitronellol acetate, Pentyl heptanoate, Decyl acetate, Isobutyl octanoate, Dodecanoic acid	199.17	0.0745093	0.285538	0.259236	0.298689	0.422483	0.161831	0.552809	-0.0109762		0.0444057	0.0250114	-0.0456917	-0.000354411	0.0454098	0.0618371
Sebacic acid, R-2-Hydroxy-3-methylbutanoic acid 3-Methylbutanoyl, 2-Ethylsuberic acid, Heptylmalonic acid, 3-Methylazelaic acid, Sebacic acid, Diethyl adipate, Dimethyl suberate	201.11	-0.0683992	0.146888	0.0693246	0.18567	-0.0497924	0.00718431	-0.0782807	-0.00602092		-0.0882871	-0.137435	-0.122563	-0.139871	-0.0115598	-0.0290087
Asymmetric dimethylarginine, Symmetric dimethylarginine, Arg-OEt, NG,NG-Dimethyl-L-arginine	201.14	0.0477463	-0.329788	0.192741	-0.591053	0.0169116	0.0331208	0.00880698	-0.189611		0.0298113	0.0881618	-0.0362768	-0.501558	0.0410326	0.093553
3-Hydroxymethylantipyrine, D-Tryptophan, (Â±)-Tryptophan, S-nirvanol, Nirvanol, 4-Hydroxyantipyrine, L-Tryptophan, D-Tryptophan, Tryptophan, Ethotoin, Vasicinol, Idazoxan, Nirvanol	203.08	0.00984013	0.25951	0.224269	0.277131	-0.250751	0.115827	-0.43404	-0.511823		-0.0373739	0.0392776	-0.0959107	-0.559181	-0.175178	0.0752216
2-Methyl-3 or 5 or 6-(furfurylthio)pyrazine (mixture of isomers), Indolylmethylthiohydroximate	205.04	-0.0209359	-0.17641	-0.0738778	-0.227676	0.225649	-0.0157583	0.346352	0.221514		-0.100257	-0.114481	-0.129958	-0.048373	0.0623115	0.0950611
Jasmonic acid, (R)-8-Acetoxycarvotanacetone, Isoamyl 2-furonpropionate, (-)-Jasmonic acid, (+)-7-Isojasmonic acid	209.12	-0.014549	0.129852	0.0876355	0.15096	-0.00309625	0.0648555	-0.0370721	-0.0677317		0.0138032	-0.042435	-0.0461249	-0.0299774	-0.043003	0.0112234
Glycerylphosphorylethanolamine, sn-Glycero-3-phosphoethanolamine	214.05	0.454626	-0.724621	-0.460023	-0.856919	0.201354	0.0620782	0.270992	-0.0717952		0.398976	0.985379	-0.025455	0.773127	0.788699	0.458759
D-Glucose, myo-Inositol, L-Sorbose, D-Galactose, D-Mannose, 3-Deoxyarabinohexonic acid, Beta-D-Glucose, D-Fructose, Allose, Alpha-D-Glucose, D-Tagatose, Beta-D-Galactose, Dihydroxyacetone (dimer), 2,5-bis(hydroxymethyl)oxolane-2,3,4-triol, Paraxanthine, Theophylline, Theobromine, 4-hydroxy-7-methyl-5H-furo[2,3-g]isochromen-5-one, 2-C-Methyl-D-erythritol 4-phosphate, Bergapten, Xanthotoxin, Norvis…	215.03	-0.0773878	0.309133	0.00807963	0.45966	-0.250071	-0.0518008	-0.349206	-0.260586		0.100434	-0.0139107	0.0112223	-0.179068	-0.308291	-0.313966
Alanyl-Gamma-glutamate, N-a-Acetylcitrulline, Alanyl-Glutamine, Glutaminylalanine, N-Acetyl-L-citrulline	216.1	-0.017186	0.315527	-0.258586	0.602584	-0.240948	0.0244121	-0.373628	0.0711066		-0.137392	-0.00640237	-0.179068	-0.201124	0.14719	0.0936232
Cis-zeatin, Pantothenate, Zeatin, cis-Zeatin	218.1	-0.0115856	0.0173633	0.0400678	0.0060111	-0.0210599	0.0254217	-0.0443007	-0.388233		-0.0206277	-0.0259152	-0.098693	-0.288121	0.0372681	0.065743
Dracunculin, 2-(4-methoxy-1-benzofuran-5-yl)-2-oxoacetic acid, Thidiazuron	219.03	-0.032631	-0.05457	0.305007	-0.234359	0.0840642	0.344509	-0.046158	0.0155761		-0.123409	-0.143654	-0.19076	0.0150826	0.112101	0.0268278
Nnal-N-oxide, 1-(Methylnitrosoamino)-4-(3-pyridinyl)-1,4-butanediol, alpha-[3-[(Hydroxymethyl)nitrosoamino]propyl]-3-pyridinemethanol, 4-(Methylnitrosamino)-1-(3-pyridyl-N-oxide)-1-butanol	224.1	0.0427032	-0.276244	0.00969164	-0.419212	0.0233142	0.0562224	0.00686014	-0.192294		0.00514875	0.0286508	-0.0475064	-0.299095	0.0149692	0.0950028
Alanyl-Histidine, Carnosine, (6R)-6-(L-Erythro-1,2-Dihydroxypropyl)-5,6,7,8-tetrahydro-4a-hydroxypterin, Histidinyl-Alanine, Carnosine	225.1	-0.191267	-0.0765214	0.145219	-0.187392	0.0241105	0.095111	-0.0113897	-0.222709		-0.207007	-0.190705	-0.261368	-0.832351	-0.333051	-0.208702
Mevalonic acid-5P, (R)-5-Phosphomevalonate, (R)-4-Phosphopantoate, (R)-Mevalonate 3-phosphate	227.03	0.0664655	0.380498	0.0964793	0.522507	-0.106219	0.0827663	-0.200712	-0.0977914		0.0616181	0.172439	0.0140454	-0.0026915	0.15332	0.117804
Myristic acid, 2,6,10-Trimethylundecanoic acid, Decyl butanoate, 12-Methyltridecanoic acid, Hexanal octane-1,3-diol acetal, Undecanal propyleneglycol acetal, Ethyl dodecanoate, Heptyl heptanoate, Hexyl octanoate, 3-Methylbutyl nonanoate, Nonyl isovalerate, Dodecyl acetate, Isobutyl decanoate, 10-Methyltridecanoic acid, Tetradecanoic acid	227.2	0.180049	0.197226	0.37944	0.106118	0.347227	0.400847	0.320418	-0.654341		0.0485701	0.203273	0.0532079	0.217346	0.508792	0.207934
N2-Succinyl-L-ornithine, 4-(Glutamylamino) butanoate, Aspartyl-Valine, Hydroxyprolyl-Threonine, Threoninyl-Hydroxyproline, Valyl-Aspartate, L-N-(3-Carboxypropyl)glutamine, Boc-Asn, N2-Succinyl-L-ornithine, N6-Acetyl-LL-2,6-diaminoheptanedioate, 4-(L-gamma-Glutamylamino)butanoate, gamma-L-Glutamyl-L-2-aminobutyrate	231.1	-0.0882695	0.53043	0.174572	0.708359	-0.123061	0.0256718	-0.197427	-0.402688		-0.0132969	-0.0433572	-0.26142	-0.400868	-0.240847	-0.0215963
Methionyl-Serine, Serylmethionine, cis-4,5-Dihydroxy-4,5-dihydropyrene, trans-4,5-Dihydroxy-4,5-dihydropyrene	235.08	0.0119632	-0.576475	0.270576	-1	0.0104194	0.0470408	-0.00789132	-0.172978		-0.0141224	0.0827101	-0.133308	-0.494286	-0.110258	0.125582
Sebacic acid, R-2-Hydroxy-3-methylbutanoic acid 3-Methylbutanoyl, 2-Ethylsuberic acid, Heptylmalonic acid, 3-Methylazelaic acid, Glycyl-Tyrosine, Tyrosyl-Glycine, gamma-Glutaminyl-4-hydroxybenzene, Cinnamyl benzoate, 4'-Methoxychalcone, Felbamate, Sebacic acid, Diethyl adipate, Dimethyl suberate	237.09	-0.00552417	-0.528882	0.413355	-1	0.0342575	0.102418	0.000177486	-0.120809		-0.0684593	0.0421099	-0.155604	-0.456382	-0.16268	0.118076
Guaidiol, Linalyl isovalerate, Geranyl 3-methylbutanoate, (3S,4S,6R,7S)-1,10-Bisaboladiene-3,4-diol, beta-Kessyl alcohol, alpha-Terpinyl pentanoate, Citronellyl trans-2-methyl-2-butenoate, Geranyl 2-methylbutyrate, Isobornyl 2-methylbutyrate, Calamendiol, Germacrenone, 3beta-7-Drimene-3,11-diol, Tricyclohumuladiol, 1,6,9-Farnesatriene-3,11-diol, 2-Propenyl cyclohexanehexanoate, 2,10-Bisaboladiene…	237.19	0.0385056	0.149351	0.406254	0.0208992	0.0312354	0.0889615	0.00237234	-0.087149		0.135158	0.0984463	-0.154633	-0.182553	0.0945561	0.0172079
Hexadecenal, Hexadecenal, Bombykol	237.22	0.0816054	-0.160245	0.40437	-0.442552	-0.00864524	0.115211	-0.0705733	-0.0297091		0.129477	0.175808	-0.14485	-0.155442	0.124657	0.0688104
Palmitaldehyde, 2-Hexadecanone, Hexadecanal, 1,2-Epoxyhexadecane	239.24	-0.00766303	-0.0180764	0.2373	-0.145765	-0.0128508	0.154596	-0.0965741	0.136018		-0.0441608	-0.073631	-0.194026	-0.420132	-0.0644076	0.077255
Inositol cyclic phosphate, D-myo-Inositol 1,2-cyclic phosphate, 6-Deoxy-5-ketofructose 1-phosphate	241.01	0.0589251	-0.452688	0.243259	-0.800661	0.0197306	0.400038	-0.170423	0.210871		-0.13867	-0.0895144	-0.166841	-0.0401594	0.322711	0.269408
Pentadecanoic acid, Heptyl octanoate, Octyl heptanoate, Pentyl decanoate, Methyl tetradecanoate, Dodecyl propionate, Hexyl nonanoate, 3-Methylbutyl decanoate, 7(14)-Farnesene-9,12-diol, 2,6,10-Trimethyldodecanoic acid, Isopropyl_laurate, Ethyl tridecanoate, 13-Methylmyristic acid, Pentadecanoic acid, 12-Methyltetradecanoic acid	241.22	0.81678	-0.0249988	0.0720012	-0.0734989	0.111205	0.218745	0.0574349	-0.498816		0.943909	1	0.348196	1	1	0.720827
1-alkyl-2-acylglycerophosphoethanolamine, 2-Amino-1,5-anhydro-2-deoxyglucitol	242.04	0.0786182	-0.637052	-0.243431	-0.833863	0.0649195	0.0718497	0.0614544	-0.141704		0.0335868	0.235545	-0.0958651	0.15834	0.121965	0.218105
Cytidine, Cytarabine, Cytidine, Cytarabine, gamma-Glutamyl-beta-cyanoalanine	242.08	0.829386	-0.165912	-0.546381	0.0243226	0.15338	0.0447289	0.207705	-0.225968		0.976269	1	0.208349	1	1	0.703873
Uridine, Pseudouridine, Uridine, Pseudouridine, Spongouridine	243.06	0.0237387	-0.232421	0.0472147	-0.372239	0.0671857	0.0546825	0.0734373	-0.149371		-0.00666253	-0.0241889	-0.0557199	-0.0104333	0.0334442	0.0836306
Isoleucyl-Isoleucine, Isoleucyl-Leucine, Leucyl-Isoleucine, Leucyl-Leucine, N-(6-Aminohexanoyl)-6-aminohexanoate, Leucyl-leucine	243.17	0.0277923	0.135319	0.0430725	0.181442	-0.105871	0.0303072	-0.17396	-0.15669		0.0168158	0.0249564	-0.0749256	-0.0316317	0.0466568	0.0595106
7Z,10Z-Hexadecadienoic acid, Linalyl hexanoate, Geranyl hexanoate, (Z)-7-Hexadecen-1,16-olide, Isoambrettolide, Geranyl 2-ethylbutyrate, Ethyl (Z,Z)-5,8-tetradecadienoate, Hydnocarpic acid, (6Z,9Z)-Hexadecadienoic acid	251.2	0.149072	-0.270771	0.104897	-0.458604	0.268511	0.172638	0.316448	-0.0432641		0.119801	0.0626929	0.0991457	0.202886	0.320402	0.201924
3,6-Dimethoxy-4-phenanthrenol, (2E)-3-(2-hydroxyphenyl)-1-(4-methoxyphenyl)prop-2-en-1-one, (2E)-1-(2-hydroxy-4-methoxyphenyl)-3-phenylprop-2-en-1-one, (2E)-3-(4-hydroxyphenyl)-1-(4-methoxyphenyl)prop-2-en-1-one, (2E)-3-(3-hydroxyphenyl)-1-(4-methoxyphenyl)prop-2-en-1-one, 2-(4-methoxybenzoyl)-3-phenyloxirane, 2-hydroxy-4-(prop-2-en-1-yl)phenyl benzoate, (2E)-1-(4-hydroxy-3-methoxyphenyl)-3-pheny…	253.09	0.165729	-0.566139	0.301584	-1	0.0757846	0.0890779	0.0691379	-0.216551		0.0471054	0.346629	-0.136563	-0.0596313	0.134784	0.273797
Hypogeic acid, Palmitoleic acid, Trans-Hexa-dec-2-enoic acid, Palmitelaidic acid, (E)-6-Hexadecenoic acid, 5-Dodecyldihydro-2(3H)-furanone, 15-Hexadecanolide, (Z)-5-Hexadecenoic acid, (E)-3-Hexadecenoic acid, (Z)-13-Hexadecenoic acid, (E)-11-Hexadecenoic acid, Citronellyl hexanoate, (Z)-14-Methyl-6-pentadecenoic acid, (9Z)-Hexadecenoic acid, Sapienic acid	253.22	-0.0099477	-0.441875	0.0763231	-0.700975	0.0339935	0.186448	-0.0422339	-0.210586		-0.165699	-0.465748	-0.137442	-0.012797	0.369297	0.127332
N-Demethyl orphenadrine, Diphenhydramine	254.15	0.0552531	-0.337504	0.14556	-0.579036	-0.0269957	0.0565898	-0.0687884	-0.326452		0.0351735	0.0313833	-0.0841449	-0.43133	0.0343694	0.129717
Ethyl tetradecanoate, Palmitic acid, Trimethyltridecanoic acid, Isopalmitic acid, Butyl dodecanoate, Dodecyl butyrate, Hexyl decanoate, Octyl octanoate, Dodecyl 2-methylpropanoate, Hexadecanoic acid	255.23	-0.0832689	0.027973	0.413437	-0.164759	0.115109	0.482586	-0.068629	-0.224155		-0.30899	-0.453188	-0.175038	-0.295089	0.0584076	0.155963
Glutaminylhydroxyproline, Hydroxyprolyl-Glutamine, Hydroxyprolyl-Gamma-glutamate, Linatine	258.11	-0.0175569	0.140797	-0.0229212	0.222657	-0.226597	0.0654859	-0.372638	-0.15978		-0.0365967	-0.0538093	-0.0864036	-0.0939088	-0.010943	-0.0115573
Fructose 6-phosphate, Myo-inositol 1-phosphate, Galactose 1-phosphate, Dolichyl phosphate D-mannose, Fructose 1-phosphate, Mannose 6-phosphate, D-Myo-inositol 4-phosphate, Glucose 6-phosphate, Glucose 1-phosphate, Inositol phosphate, Beta-D-Glucose 6-phosphate, Beta-D-Fructose 6-phosphate, D-Tagatose 1-phosphate, D-Mannose 1-phosphate, Sorbose 1-phosphate, Beta-D-Fructose 2-phosphate, 1D-myo-Inos…	259.02	0.039103	-0.538842	0.126954	-0.871741	0.00672258	0.326203	-0.153018	0.0807422		-0.131015	-0.138068	-0.161656	-0.135546	0.323336	0.236043
Phaseolic acid, Streptidine	261.13	0.0107495	-0.238892	0.0706487	-0.393663	-0.445115	0.0346509	-0.684997	-0.390024		-0.00803713	0.00783672	-0.0151351	-0.120827	0.00338191	0.0184684
Inosine, Allopurinol riboside, Arabinosylhypoxanthine, Inosine	267.07	0.158427	-0.154177	0.183401	-0.322967	-0.0134451	0.0548404	-0.0475878	-0.16161		0.0675894	0.0587451	0.372431	-0.025078	0.201129	0.10289
3'-HPPH, 2,3-Dihydroxycarbamazepine, Hydroxyphenytoin, Phenytoin arene-oxide, Cysteinyl-Phenylalanine, Phenylalanyl-Cysteine, Saphenic acid, 2,3-Dihydroxycarbamazepine	267.08	0.079203	0.0717014	0.0496772	0.0827135	-0.106318	0.000401578	-0.159678	-0.255687		0.106789	-0.0536518	-0.0226163	-0.0318437	0.168189	0.127442
Histidinyl-Isoleucine, Histidinyl-Leucine, Isoleucyl-Histidine, Leucyl-Histidine, Hesperaline, Histidylleucine	267.15	0.0485586	-0.164173	0.323535	-0.408027	0.0529857	0.151003	0.00397712	-0.310553		0.0247015	0.0902211	-0.0519572	-0.351008	0.0388353	0.0877121
Cyclohexaneundecanoic acid, (E)-Heptadec-9-enoic acid, 10Z-Heptadecenoic acid, 7-Hexadecenoic acid,methyl ester, 9Z-heptadecenoic acid, omega-Cyclohexylundecanoic acid, 9E-Heptadecenoic acid	267.23	0.164776	-0.297609	-0.0306395	-0.431094	0.0362513	0.135934	-0.0135901	-0.123214		0.0928074	-0.0646899	0.0829646	0.556111	0.566978	0.160799
Stearaldehyde, Oleyl alcohol, Octadecanal	267.27	0.0420729	-0.0145387	0.105938	-0.0747769	-0.00198055	0.0780451	-0.0419934	0.0468567		-0.0568736	0.34186	-0.110233	-0.228993	0.0140959	0.107559
Nonyl octanoate, Heptadecanoic acid, (S)-14-Methylhexadecanoic acid, 3-Methylbutyl dodecanoate, Isopropyl tetradecanoate, (Â±)-11-Methylhexadecanoic acid, Ethyl pentadecanoate, Methyl hexadecanoic acid, Methyl palmitate	269.25	0.628631	-0.0504707	0.098438	-0.124925	0.0721423	0.259627	-0.0216003	-0.143292		0.669723	0.969108	0.276111	1	0.965585	0.554335
5C-aglycone, Isovestitol, 3-(4-methoxyphenyl)-3,4-dihydro-2H-1-benzopyran-6,7-diol, 6-methoxy-3-phenyl-3,4-dihydro-2H-1-benzopyran-4,7-diol, 1-(2,4-dihydroxy-5-methoxyphenyl)-2-phenylpropan-1-one, 1-(2,4-dihydroxy-6-methoxyphenyl)-3-phenylpropan-1-one, 3-(2-hydroxy-4-methoxyphenyl)-3,4-dihydro-2H-1-benzopyran-7-ol, 1-(2,3-dihydroxy-4-methoxyphenyl)-3-phenylpropan-1-one, 1-(2,4-dihydroxy-3-methoxy…	271.1	0.00419294	-0.059402	0.230653	-0.20443	0.0867213	0.243858	0.00815274	-0.504937		-0.0038424	-0.00757246	-0.079882	-0.127015	0.0301018	0.0662194
Norophthalmic acid, N2-gamma-Glutamylglutamine, Glutaminylglutamic acid, Glutamylglutamine, N-gamma-Glutamylglutamine, (5-L-Glutamyl)-L-glutamine, N-Succinyl-L-citrulline	274.1	0.0128813	-0.383754	-0.242275	-0.454494	0.163229	-0.023969	0.256827	0.0555224		-0.0887629	-0.0963019	-0.0676694	-0.135244	0.0870732	0.111194
Alpha-CEHC, Monoethylhexyl phthalic acid, Diisobutyl phthalate, bis(3-methylbut-2-en-1-yl)benzene-1,2,3,5-tetrol, 2-[(3,3-dimethyloxiran-2-yl)methyl]-4-(3-methylbut-2-en-1-yl)benzene-1,3,5-triol, 2-(4-hydroxy-3-methylbut-2-en-1-yl)-4-(3-methylbut-2-en-1-yl)benzene-1,3,5-triol, 4-(3,7-dimethylocta-2,6-dien-1-yl)benzene-1,2,3,5-tetrol, 2-{[3-methyl-3-(4-methylpent-3-en-1-yl)oxiran-2-yl]methyl}benze…	277.14	0.0154634	0.00388833	0.11647	-0.0524024	0.0129254	0.10105	-0.0311371	-0.187771		0.0429	0.0399498	-0.0671383	-0.132332	0.00601197	0.0734188
Linolenelaidic acid, Calendic acid, Punicic acid, (6Z,9Z,12Z)-Octadecatrienoic acid, (9Z,12Z,15Z)-Octadecatrienoic acid, Crepenynate, (9Z,11E,13E)-Octadecatrienoic acid, Punicic acid, 5beta-Estrane-3alpha,17beta-diol	277.22	0.141541	-0.0590114	0.668351	-0.422693	0.420663	0.651366	0.305312	-0.0590096		0.0247535	0.136385	0.218816	0.0970329	0.231308	0.105284
Linoleic acid, Bovinic acid, 9E,11E-Octadecadienoic acid, 10E,12Z-Octadecadienoic acid, Linoelaidic acid, Mangiferic acid, Linalyl caprylate, Ethyl 2E,4Z-hexadecadienoate, 5-Octadecynoic acid, Dihomolinoleic acid, 6Z,9Z-octadecadienoic acid, Octadecadienoate, Linoleate, Rumenic acid, Chaulmoogric acid, Malvalic acid, Stearolic acid	279.23	0.0470321	-0.109019	0.531209	-0.429133	0.21993	0.529121	0.0653338	0.163923		-0.168534	0.0592469	0.10621	0.238204	0.246256	0.0941976
Oleic acid, Elaidic acid, Vaccenic acid, (Z)-13-Octadecenoic acid, Ethyl 9-hexadecenoate, (E)-13-Octadecenoic acid, 7Z-octadecenoic acid, Octadec-9-enoic Acid, (9Z)-Octadecenoic acid, (9E)-Octadecenoic acid, (6Z)-Octadecenoic acid, (11E)-Octadecenoic acid, omega-Cycloheptylundecanoic acid, cis-Vaccenic acid	281.25	-0.265134	-0.24819	0.0900996	-0.417334	-0.00788376	0.229946	-0.126799	0.0470924		-0.524947	-0.892125	-0.216245	-0.33846	-0.0200823	-0.0798368
Stearic acid, Ethyl hexadecanoate, 16-Methylheptadecanoic acid, Hexyl dodecanoate, Octadecanoic acid, Isooctadecanoic acid	283.26	-0.0049066	-0.384786	-0.0629084	-0.545725	0.0158551	0.239414	-0.0959244	0.10568		0.0724401	-0.105374	-0.154849	-0.00969767	-0.0292235	0.0417579
N4-Acetylsulfamethoxazole, Acetylsulfamethoxazole	294.06	0.0409338	-0.17631	-0.194993	-0.166968	0.000606468	-0.0930476	0.0474335	-0.397169		-0.0469698	-0.081607	0.0569303	-0.539028	0.0571432	0.126746
1,2,3,4-Tetrahydro-b-carboline-1,3-dicarboxylic acid, Biotin sulfoxide	295.05	-0.0256928	0.269567	0.196797	0.305952	-0.22672	-0.0144253	-0.332868	-0.142532		0.662689	0.853666	0.482679	-1	-1	-1
12,13-EpOME, 13S-hydroxyoctadecadienoic acid, Alpha-dimorphecolic acid, 9,10-Epoxyoctadecenoic acid, 9-HODE, (Z)-13-Oxo-9-octadecenoic acid, Avenoleic acid, 12-Hydroxy-8,10-octadecadienoic acid, (10E,12Z)-9-HODE, (9Z,â€‹11E)-13-HODE, (9Z,12Z)-(8R)-Hydroxyoctadeca-9,12-dienoic acid, Vernolic acid, 13(S)-HODE, 9(S)-HODE, 9(10)-EpOME, 12(13)-EpOME, 18-Oxooleate	295.23	-0.0500761	0.0281045	0.157862	-0.0367742	0.0857061	0.158081	0.0495189	-0.158056		-0.0307612	-0.078513	0.0800128	-0.145304	-0.0315877	-0.0624634
10Z-Nonadecenoic acid, Oleic acid methyl ester, 17-Methyl-6Z-octadecenoic acid, Lactobacillic acid	295.26	0.0948565	0.020788	0.0921274	-0.0148817	-0.0422707	0.0768033	-0.101808	-0.0170764		0.0285238	-0.0573447	0.0844977	0.275812	0.292169	0.152446
Albendazole sulfone, 6-Nitrobenzo[a]pyrene, 3-Nitroperylene	296.07	0.00394248	-0.0847175	0.0852393	-0.169696	0.0381748	0.0790746	0.0177249	-0.337363		-0.0439499	-0.24894	-0.109447	0.0393817	0.101262	0.106979
Palmitoleoyl Ethanolamide, 3-Ketosphingosine, Cassine, Spiroxamine	296.26	0.0507251	-0.180403	0.0318812	-0.286545	0.00946764	0.101899	-0.0367483	-0.198623		0.0760161	0.0661963	0.0189891	0.00400534	0.0197266	0.0217474
7C-aglycone, Enterolactone, (+)-Ligballinol, 7-Hydroxy-5-methoxy-6,8-dimethylflavanone, 4-[5-(3-hydroxypropyl)-1-benzofuran-2-yl]-2-methoxyphenol, Dibenzylsuccinate, Enterolactone	297.11	-0.00727395	-0.0300581	0.0144285	-0.0523014	0.0110984	0.0235853	0.00485492	-0.0542304		-0.0233962	-0.0353891	-0.0914934	-0.0592859	0.0161221	0.00189919
3-Oxooctadecanoic acid, 9-Oxooctadecanoic acid, 10-Oxooctadecanoic acid, 11-Oxooctadecanoic acid, 5-Hexyltetrahydro-2-furanoctanoic acid, 5-Oxooctadecanoic acid, Ricinoleic acid, 9,10-epoxyoctadecanoic acid, 2-Oxooctadecanoic acid, Ricinoleic acid, (6R,7S)-6,7-Epoxyoctadecanoic acid, cis-9,10-Epoxystearic acid, 18-Hydroxyoleate	297.24	-0.0283964	-0.0809911	0.0482857	-0.145629	-0.00645312	0.050596	-0.0349777	-0.192757		-0.0579015	-0.184408	-0.0214743	-0.0615811	-0.0470081	-0.00566865
Sphingosine, 3-Dehydrosphinganine, Palmitoylethanolamide	298.28	0.0103839	-0.0386454	0.0299136	-0.0729249	-0.0126305	0.0659243	-0.0519078	-0.0975874		0.0399699	0.030149	0.0439884	0.151689	0.116141	0.0253105
Diosmetin, 3,3',7-Trihydroxy-4'-methoxyflavone, Pratensein, Chrysoeriol, Barpisoflavone A, Cajanin, Tectorigenin, 3,5-dihydroxy-2-(3-hydroxyphenyl)-7-methoxy-4H-chromen-4-one, 6,7-dihydroxy-3-(2-hydroxy-4-methoxyphenyl)-4H-chromen-4-one, 3-(2,3-dihydroxy-4-methoxyphenyl)-7-hydroxy-4H-chromen-4-one, 3-(2,5-dihydroxy-4-methoxyphenyl)-7-hydroxy-4H-chromen-4-one, 7,8-dihydroxy-3-(2-hydroxy-4-methoxyp…	299.06	0.0632628	0.135996	-0.0142507	0.211119	0.0359191	0.0833054	0.012226	0.0253049		-0.0399927	-0.0431837	-0.126086	-0.109167	0.134857	0.172875
N-Acetylgalactosamine 4-sulphate, N-Acetylglucosamine 6-sulfate, N-Acetylgalactosamine 6-sulfate, N-Acetylglucosamine 4-sulfate, N-Acetyl-D-glucosamine 6-sulfate, N-Acetyl-D-galactosamine 6-sulfate, N-Acetylgalactosamine 4-sulfate	300.04	-0.0900132	0.177312	-0.0705298	0.301233	-0.0132243	0.0588836	-0.0492782	-0.144536		-0.123721	-0.334777	0.041847	-0.243272	0.0551835	-0.139924
Eicosapentaenoic acid, Retinyl ester, 8,15-Isopimaradien-18-oic acid, Siderone, Yucalexin B14, Yucalexin A16, 8(17),12-Labdadiene-15,16-dial, Isopimaric acid, Cascarillone, 8,13-Abietadien-18-oic acid, (ent-15beta,16beta)-15,16-Epoxy-3-kauranone, ent-8(17),13(16),14-Labdatrien-18-oic acid, Abietate, (5Z,8Z,11Z,14Z,17Z)-Icosapentaenoic acid, Methyltestosterone, Isopimaric acid, Oryzalexin A, (+)-P…	301.22	0.188545	-0.387929	0.156388	-0.660087	0.0837873	0.220249	0.0155563	0.0943681		0.0537461	0.137039	0.261302	0.401061	0.378217	0.23617
Arachidonic acid, Cis-8,11,14,17-Eicosatetraenoic acid, Mesterolone, Sideridiol, ent-17-Hydroxy-16beta-kauran-19-al, Yucalexin P21, Copalic acid, Junicedral, 7,13-Eperudien-15-oic acid, Oryzalexin S, Oryzalexin E, Arachidonate, Acutilol A, 2-Ketoepimanool, Taxa-4(20),11(12)-dien-5alpha,13alpha-diol, Methandriol, Metholone, 3alpha-Hydroxy-2alpha-methyl-5alpha-androstan-17-one, 17-Methyl-5alpha-and…	303.23	-0.0157912	-0.2504	-0.129129	-0.311036	-0.236776	-0.129281	-0.290523	0.366882		-0.203246	-0.0798241	-0.202181	-0.286908	0.0955025	0.192588
5'-Carboxy-gamma-chromanol, Compactin diol lactone, Di-n-pentyl phthalate, Capsiate	305.18	-0.0155937	-0.111919	0.0156323	-0.175694	0.0461881	0.0266788	0.0559428	-0.21167		0.00444892	-0.0612252	-0.102493	-0.070391	0.0587499	0.00128074
8,11,14-Eicosatrienoic acid, 5,8,11-Eicosatrienoic acid, Sciadonic acid, Sagittariol, 11,14,17-Eicosatrienoic acid, Dihomo-gamma-linolenate, 2,7,11-Cembratrien-4,6-diol, Plaunotol, 2alpha-Methyl-5alpha-androstane-3alpha,17beta-diol, 2alpha-Methyl-5alpha-androstane-3beta,17beta-diol, 17alpha-Methyl-5alpha-androstane-3alpha,17beta-diol, 17-Methyl-5alpha-androstane-11beta,17beta-diol, Icosatrienoic …	305.25	-0.153657	-0.0709329	0.324994	-0.268897	-0.173326	0.378698	-0.449338	0.192037		-0.499593	-1	-0.150883	0.0563081	0.425149	0.105537
Glutathione, Hallacridone, Stealthin C, NAC-Diketide, (1R)-Hydroxy-(2R)-N-acetyl-L-cysteinyl-1,2-dihydronaphthalene, (1R)-N-Acetyl-L-cysteinyl-(2R)-hydroxy-1,2-dihydronaphthalene, (1S)-Hydroxy-(2S)-N-acetyl-L-cysteinyl-1,2-dihydronaphthalene, N-Acetoxy-MeIQx	306.08	0.0132354	-0.754136	-0.4083	-0.927054	0.24311	0.0327913	0.348269	0.267772		-0.330005	-0.182154	-0.250974	-0.04164	0.371581	0.26914
Eicosadienoic acid, Sclareol, 8Z,11Z-eicosadienoic acid, Sclareol, Icosadienoic acid, (8Z,11Z)-Icosadienoic acid	307.26	-0.106745	-0.0102113	0.0605287	-0.0455813	-0.0137847	0.193472	-0.117413	0.0224844		-0.302809	-0.600446	-0.0806645	0.0537007	0.175369	0.0413783
Artocarbene, Hydroxytanshinone, 5-[(E)-2-(3,4-dihydroxyphenyl)ethenyl]-2-[(1E)-3-methylbuta-1,3-dien-1-yl]benzene-1,3-diol, 5-(6-hydroxy-1-benzofuran-2-yl)-4-(3-methylbut-2-en-1-yl)benzene-1,3-diol, 4-hydroxy-3-(3-hydroxy-1-phenylbutyl)-2H-chromen-2-one, 1,7-bis(4-hydroxyphenyl)hept-1-ene-3,5-dione, (1E)-1,7-bis(4-hydroxyphenyl)hept-1-ene-3,5-dione, (1E)-7-(3,4-dihydroxyphenyl)-1-phenylhept-1-ene…	309.11	-0.00660539	-0.0491322	-0.0712657	-0.0380654	0.0372634	0.0475844	0.0321028	-0.304333		-0.0139297	-0.0409617	-0.0729223	0.126076	-0.0296251	0.0350477
(4E)-7-(4-hydroxy-3-methoxyphenyl)-1-phenylhept-4-en-3-one, 3-methyl-4-oxo-1,2-diphenylbutan-2-yl propanoate, Nafenopin, 2,2-Dimethyl-3-(4-methoxyphenyl)-4-ethyl-2H-1-benzopyran-7-ol, 7-Methoxy-2,2,4-trimethyl-3-(4-methoxyphenyl)-2H-1-benzopyran	309.15	-0.0091878	-0.0937981	0.0315787	-0.156486	0.00856573	0.0465764	-0.0104396	-0.183717		-0.00611637	0.0191861	-0.0220283	-0.0463832	0.0453042	0.0224019
Eicosenoic acid, 11-Eicosenoic acid, Ethyl oleate, Paullinic acid, Oleyl acetate, 9Z-eicosenoic acid, Prostanoic acid, Icosenoic acid, Paullinic acid	309.28	-0.141066	0.105087	0.0989317	0.108164	-0.00648216	0.227016	-0.123231	0.0439807		-0.411978	-0.84273	-0.109513	0.0602272	0.345268	0.0663807
Paraoxon	310.03	-0.0419503	0.232105	0.191745	0.252285	-0.0216627	0.025266	-0.045127	-0.0723649		-0.108354	-0.100949	-0.0978951	-0.0991864	0.0730264	0.0307269
Ethyl stearate, 3D,7D,11D-Phytanic acid, 3L,7D,11D-Phytanic acid, Phytanic acid, Arachidic acid, 2,2,6,10,14-Pentamethylpentadecanoic acid, 5-Hydroxy-7-eicosanone, 4-Hydroxy-6-eicosanone, 3,7R,11R,15-tetramethyl-hexadecanoic acid, Phytanate, Icosanoic acid	311.3	-0.0810612	0.0119948	0.12618	-0.0450979	0.167433	0.170434	0.165932	-0.110153		-0.112625	-0.036923	0.00182713	-0.216261	0.0143517	-0.167163
Gibberellin A120, 2-(2-hydroxypropan-2-yl)-6-(2-methylbut-3-en-2-yl)-2H,3H,7H-furo[3,2-g]chromen-7-one, Heliettin, 2,3-Dehydro-gibberellin A9, 8-Geranylesculetin, 1,3-Dibenzyltetramethyldisiloxane	313.14	0.00378756	0.00332296	-0.136471	0.0732198	0.00840755	-0.0048347	0.0150287	-0.262237		0.0426915	0.0416687	0.019801	0.0761111	0.0393496	0.0421815
Citpressine II, (2E)-N-[2-(3,4-dihydroxyphenyl)-2-hydroxyethyl]-3-(4-hydroxyphenyl)prop-2-enimidic acid, (2E)-3-(3,4-dihydroxyphenyl)-N-[2-hydroxy-2-(4-hydroxyphenyl)ethyl]prop-2-enimidic acid, (2E)-3-(3,4-dihydroxyphenyl)-N-[2-(3,4-dihydroxyphenyl)ethyl]prop-2-enimidic acid, Hippeastrine	314.1	-0.0167186	-0.0359266	0.070209	-0.0889944	-0.000503303	0.0524923	-0.0270011	-0.0981941		-0.023614	-0.0832405	-0.12217	-0.082165	-0.0475634	0.0524873
3,4',5,7-Tetrahydroxy-6-methoxyflavone, 2-(3,4-Dihydroxyphenyl)-5,6-dihydroxy-7-methoxy-4H-1-benzopyran-4-one, 3,5,6,7-tetrahydroxy-2-(3-methoxyphenyl)-4H-chromen-4-one, 3,5,6,7-tetrahydroxy-2-(4-methoxyphenyl)-4H-chromen-4-one, 5,6,7-trihydroxy-3-(3-hydroxy-4-methoxyphenyl)-4H-chromen-4-one, 3-(2,3-dihydroxy-4-methoxyphenyl)-5,7-dihydroxy-4H-chromen-4-one, 3-(2,5-dihydroxy-4-methoxyphenyl)-5,7-d…	315.05	0.00457194	0.175693	0.311899	0.10759	-0.092573	0.252399	-0.265059	-0.00217236		-0.105403	-0.109382	-0.0865834	-0.10875	0.210911	0.111505
MG(0:0/15:0/0:0), MG(15:0/0:0/0:0), (+)-15,16-Dihydroxyoctadecanoic acid, MG(0:0/i-15:0/0:0), MG(0:0/a-15:0/0:0)[rac], MG(a-15:0/0:0/0:0)[rac], (9S,10S)-9,10-dihydroxyoctadecanoate, MG(i-15:0/0:0/0:0), (9R,10R)-Dihydroxyoctadecanoic acid, (9S,10S)-9,10-Dihydroxyoctadecanoate, 9,10-Dihydroxystearate	315.25	-0.00352649	-0.164706	0.0067525	-0.250435	-0.0294723	-0.00810084	-0.040158	-0.112886		-0.00965977	-0.0730771	-0.0207589	-0.0909145	-0.0129544	0.0155368
3a,20b-Pregnanediol, Pregnanediol, 7a,17-dimethyl-5b-Androstane-3a,17b-diol, Adipostatin A, 1-Hydroxy-2,12,15-heneicosatrien-4-one, 5alpha-Pregnane-3alpha,20alpha-diol, Pregnanediol, 5-Pentadecylresorcinol, 6alpha,17-Dimethyl-5alpha-androstane-3beta,17beta-diol, 6beta,17-Dimethyl-5alpha-androstane-3beta,17beta-diol, 11,17-Dimethyl-5alpha-androstane-11beta,17beta-diol, 3-Ethyl-5alpha-androstane-3a…	319.26	-0.0442572	0.0806575	0.0776326	0.0821699	-0.0349387	0.175385	-0.140101	0.035374		-0.100652	-0.365944	-0.123847	0.16337	0.26684	0.0620144
Beta-Citryl-L-glutamic acid, beta-Citryl-L-glutamate	320.06	0.00922996	0.0583899	0.104424	0.0353728	0.0359219	0.0354206	0.0361726	-0.220731		-0.0598927	-0.0272418	-0.237713	-0.120089	0.128446	0.0978539
2-[4-(3,4-Methylenedioxyphenyl)butyl]-4(1H)-quinolinone, Acronycine, Pyriproxyfen	320.13	0.0611181	0.135522	0.13795	0.134308	-0.0342136	0.0914185	-0.0970297	-0.479459		0.0304948	0.0547456	-0.0201837	-0.207643	0.0681376	0.0760897
Uridine 5'-monophosphate, Pseudouridine 5'-phosphate, Uridine 2'-phosphate, UMP, Pseudouridine 5'-phosphate, 3'-UMP, Uridine 2'-phosphate	323.03	-0.00892867	-0.661651	-0.0285713	-0.978191	0.213036	0.0860367	0.276536	-0.262567		-0.329788	0.0650136	-0.978268	-0.55468	0.337298	0.354399
2-Dodecylbenzenesulfonic acid, AA861, Moxestrol, Pregna-4,16-diene-3,11,20-trione	325.18	0.0552147	0.0369881	-0.0843655	0.097665	0.00905976	-0.000699263	0.0139393	-0.251281		-0.00215926	0.105934	0.0636818	-0.0629103	0.0978337	0.0404096
Docosahexaenoic acid, Neogrifolin, Grifolin, Retinol acetate, (4Z,7Z,10Z,13Z,16Z,19Z)-Docosahexaenoic acid, 6alpha-Methylprogesterone, 2alpha-Methylpregn-4-ene-3,20-dione, 16beta-Methylpregn-4-ene-3,20-dione, 7alpha-Methyl-4-pregnene-3,20-dione	327.23	0.115229	-0.207576	0.300861	-0.461794	0.13746	0.294882	0.0587488	0.336815		0.0868109	0.30166	-0.125308	-0.0713729	0.0947749	0.186466
Inosine 2',3'-cyclic phosphate, Blighinone, Malathion, 3',5'-Cyclic IMP, NS 1608	329.03	0.045284	0.283195	-0.0224475	0.436017	-0.118181	-0.0626226	-0.14596	0.126493		0.00476462	-0.179324	0.0813131	-0.0231471	0.114362	0.0260563
Gibberellin A105, Gibberellin A108, Gibberellin A62, Hericenone A, Gibberellin A121, Gibberellin A88, Gibberellin A95, 6-(1-hydroxy-2-methylbut-3-en-2-yl)-2-(2-hydroxypropan-2-yl)-2H,3H,7H-furo[3,2-g]chromen-7-one, 2-(1,2-dihydroxypropan-2-yl)-6-(2-methylbut-3-en-2-yl)-2H,3H,7H-furo[3,2-g]chromen-7-one, 3-hydroxy-2-(2-hydroxypropan-2-yl)-6-(2-methylbut-3-en-2-yl)-2H,3H,7H-furo[3,2-g]chromen-7-one…	329.14	-0.0222967	0.235639	0.213104	0.246906	-0.0240797	0.0245101	-0.0483746	-0.107398		-0.0484949	-0.0981306	-0.0450988	-0.0834717	-0.0776776	0.000335229
Docosapentaenoic acid (22n-6), Docosapentaenoic acid, Ethyl abietate, ent-16-Kauren-19-ol acetate, 4,8,12,15,19-Docosapentaenoic acid, Ethyl icosapentate, Taxa-4(20),11(12)-dien-5alpha-yl acetate, Ethyl icosapentate, 17beta-Hydroxy-4,4,17-trimethylandrost-5-en-3-one, 2-Methyl-5alpha-androst-2-en-17beta-ol acetate, (5Z,8Z,11Z,14Z,17Z)-Eicosapentaenoic acid ethyl ester, (7Z,10Z,13Z,16Z,19Z)-Docosap…	329.25	0.291242	-0.202552	0.240932	-0.424294	0.00700631	0.24831	-0.113646	0.317631		0.0875192	0.382653	0.0750583	0.303174	0.394822	0.443209
R-95913, Maculosine	330.1	0.0118853	0.0448153	0.0646058	0.0349201	-0.0488628	0.0645776	-0.105583	-0.199484		-0.0324787	-0.018807	-0.0750783	0.0134253	0.0422411	0.0370343
Adrenic acid, 1-Hydroxy-1-phenyl-3-hexadecanone, 3-Hydroxy-1-phenyl-1-hexadecanone, Ethyl Arachidonate, 5alpha-Androstan-17beta-ol propionate, Adrenic acid	331.26	0.0338149	-0.0694845	0.373629	-0.291041	0.0513361	0.390884	-0.118438	0.108158		-0.00829277	0.0619498	-0.150175	0.207829	0.00786929	0.0702681
Docosatrienoic acid, (all-Z)-7,10,13-Docosatrienoic acid, 13,16,19-Docosatrienoic acid, (7Z,10Z,13Z)-Docosatrienoic acid	333.28	-0.0772175	0.140608	0.403873	0.00897622	0.0458497	0.431569	-0.14701	-0.0894252		-0.299906	-0.945204	-0.242175	-0.155846	0.239637	0.172145
Docosadienoate (22:2n6), 13Z,16Z-docosadienoic acid, (13Z,16Z)-Docosadienoic acid	335.3	0.0460544	0.113727	0.107371	0.116905	-0.0231744	0.101523	-0.085523	-0.0937444		-0.0422176	-0.323679	0.0124709	0.155675	0.294342	0.0669355
Erucic acid, Cetoleic acid, Catelaidic acid, Phytyl acetate, N-butyl Oleate, Erucic acid	337.31	0.0158666	0.167689	0.0460674	0.2285	-0.0584291	0.127762	-0.151525	-0.240481		-0.0896529	-0.13089	0.0641069	0.177643	0.137875	0.064774
1D-Myo-inositol 1,4-bisphosphate, D-Fructose 2,6-bisphosphate, Fructose 1,6-bisphosphate, Alpha-D-Glucose 1,6-bisphosphate, 1D-Myo-inositol 1,3-bisphosphate, 1D-Myo-inositol 3,4-bisphosphate, D-Tagatose 1,6-bisphosphate, D-Fructose 1,6-bisphosphate, beta-D-Fructose 2,6-bisphosphate, 1D-myo-Inositol 1,4-bisphosphate, alpha-D-Glucose 1,6-bisphosphate, D-Mannose 1,6-bisphosphate, D-Tagatose 1,6-bisp…	338.99	0.0175291	-0.272255	0.051139	-0.433953	0.0208232	0.0490534	0.00670812	-0.0652604		0.0813448	0.13944	-0.0311079	-0.242023	-0.0334671	-0.0529909
3-Hydroxyquinine	339.17	0.00926047	-0.25393	0.00335582	-0.382573	0.056596	0.0971555	0.0363163	-0.117008		-0.00372335	0.0253126	-0.0207099	-0.137673	0.0180961	0.0578791
Canrenone, Piperochromenoic acid, Norethindrone acetate, 17-Hydroxy-3-oxo-17alpha-pregna-1,4-diene-21-carboxylic acid,gamma-lactone	339.2	0.0165843	-0.0889917	0.0808429	-0.173909	0.0564617	0.00175235	0.0838163	-0.292496		0.0143591	0.157204	0.0744866	-0.0631055	-0.00147177	-0.0035174
Behenic acid, 6-Hydroxy-8-docosanone, 8-Hydroxy-6-docosanone, 5-Hydroxy-7-docosanone, 4-Hydroxy-6-docosanone, Butyl octadecanoate, Docosanoic acid	339.33	-0.113149	-0.00895451	0.0831575	-0.0550105	-0.0565327	0.0347166	-0.102157	-0.00354798		-0.10112	-0.143268	-0.0327232	-0.319401	-0.101141	-0.22181
D-Maltose, Alpha-Lactose, Trehalose, Isomaltose, Galactinol, 3-b-Galactopyranosyl glucose, Epimelibiose, Kojibiose, Turanose, Neotrehalose, Inulobiose, Galabiose, Maltulose, Mannobiose, 2-{[3,4-dihydroxy-2,5-bis(hydroxymethyl)oxolan-2-yl]oxy}-6-(hydroxymethyl)oxane-3,4,5-triol, 6-({[3,4,5-trihydroxy-6-(hydroxymethyl)oxan-2-yl]oxy}methyl)oxane-2,3,4,5-tetrol, Sucrose, Cellobiose, Maltose, Lactose,…	341.11	0.0080403	-0.119171	0.0864011	-0.221957	-0.0258402	0.0187029	-0.0481118	-0.0359517		-0.0183655	-0.080485	-0.0825248	-0.0584962	-0.000542392	-0.00155312
Dehydrocyanaropicrin, Diosbulbin D, Diosbulbin B, 8-(2-hydroxypropan-2-yl)-2-oxo-2H,8H,9H-furo[2,3-h]chromen-9-yl 3-methylbut-2-enoate, 2-{9-hydroxy-2-oxo-2H,8H,9H-furo[2,3-h]chromen-8-yl}propan-2-yl 3-methylbut-2-enoate, 8-(2-hydroxypropan-2-yl)-2-oxo-2H,8H,9H-furo[2,3-h]chromen-9-yl (2E)-2-methylbut-2-enoate, 3-(3,4-dimethoxyphenyl)-5-hydroxy-7-methoxy-8-methyl-3,4-dihydro-2H-1-benzopyran-4-one…	343.12	-0.0100119	0.0654673	0.150612	0.0228951	-0.0253809	0.0562182	-0.0661805	0.145219		-0.0193511	-0.0681745	-0.000878598	-0.0182463	-0.0143705	-0.0227715
Gibberellin A3, Gibberellin A94, Gibberellin A68, Cynaropicrin, Strigol, Diosbulbin E, Diosbulbin G, Gibberellin A22, 11beta-Hydroxygibberellin A7, Gibberellin GA126, Gibberellin A92, Gibberellin A3, Antheridic acid, Hallactone A, Ponalactone A, Strigol, Cynaropicrin, Molephantin, Saupirin, Gibberellin A29-catabolite, Gibberellin A6, Gibberellin A34-catabolite	345.13	-0.0199077	-0.103455	-0.120633	-0.0948658	-0.00692244	0.0276964	-0.0242318	0.0720486		-0.0119735	-0.0134812	-0.00168818	-0.137448	-0.0259932	0.00105104
(+)-Calycanthine, (-)-Chimonanthine, (-)-Chimonanthine, Calycanthine	345.21	0.0134534	0.0293701	0.0454558	0.0213272	-0.0115702	0.00196893	-0.0183397	-0.0825481		0.0195081	0.00609504	-0.0399119	-0.0372941	0.0458086	0.0356242
Adenosine monophosphate, 2'-Deoxyguanosine 5'-monophosphate, 3'-AMP, Adenosine 2'-phosphate, AMP, dGMP, Adenosine 2'-phosphate, 3'-AMP, 7-alpha-D-Ribosyladenine 5'-phosphate, 2-Hydroxy-dAMP	346.06	-0.427597	-0.658882	0.0233544	-1	0.217569	0.15687	0.247918	0.1157		-0.782885	-0.415492	-1	-0.821548	-0.358308	0.0819672
2-O-(6-Phospho-alpha-mannosyl)-D-glycerate, Inosinic acid, Inosine 2'-phosphate, 2-(2,5-dihydroxy-4-methoxyphenyl)-3,5,6,7-tetrahydroxy-4H-chromen-4-one, 3,5,7-trihydroxy-6-methoxy-2-(3,4,5-trihydroxyphenyl)-4H-chromen-4-one, 3,5,7-trihydroxy-6-methoxy-2-(2,3,4-trihydroxyphenyl)-4H-chromen-4-one, 3,5,7-trihydroxy-6-methoxy-2-(2,4,5-trihydroxyphenyl)-4H-chromen-4-one, 2-(alpha-D-Mannosyl)-3-phosph…	347.04	0.268553	-0.680061	-0.0401842	-1	-0.0879536	0.0363478	-0.150104	-0.164345		0.0733127	-0.182959	-0.125099	0.0231149	0.761165	0.567307
Estradiol-17beta 3-sulfate, Sudan III	351.13	-8.41847e-06	-0.0232197	0.0813377	-0.0754984	0.0400368	0.0719547	0.0240779	-0.297953		-0.00230637	-0.0113918	-0.0477532	-0.0232185	-0.016152	0.016119
3,4,5-trihydroxy-6-[(8-hydroxy-2-oxo-2H-chromen-7-yl)oxy]oxane-2-carboxylic acid, 3,4,5-trihydroxy-6-[(7-hydroxy-2-oxo-2H-chromen-6-yl)oxy]oxane-2-carboxylic acid, Phenolsulfonphthalein, 5-Amino-6-(5'-phosphoribosylamino)uracil, 2-Caffeoylisocitrate	353.05	0.0278402	0.400923	0.133136	0.534817	-0.103041	-0.0244083	-0.142357	-0.383519		0.0305698	0.243689	0.0289106	-0.419015	-0.13114	0.0203744
5-Amino-6-(5'-phosphoribitylamino)uracil, Caffeic acid 3-O-glucuronide, Caffeic acid 4-O-glucuronide, Caffeoyl C1-glucuronide, 6-{4-[(1E)-2-carboxyeth-1-en-1-yl]-2-hydroxyphenoxy}-3,4,5-trihydroxyoxane-2-carboxylic acid, 6-{5-[(1E)-2-carboxyeth-1-en-1-yl]-2-hydroxyphenoxy}-3,4,5-trihydroxyoxane-2-carboxylic acid, 6-{[(2E)-3-(3,4-dihydroxyphenyl)prop-2-enoyl]oxy}-3,4,5-trihydroxyoxane-2-carboxylic…	355.07	0.0229398	0.310127	0.185284	0.372548	-0.0666952	0.0197174	-0.109902	-0.339697		0.0230104	0.16561	-0.0364642	-0.40929	-0.156631	0.0409045
Xanthoxylol, Cubebin, 6-(2,4-dihydroxyphenyl)-2-(2,6-dihydroxyphenyl)-4-methylcyclohex-3-ene-1-carboxylic acid, (2E)-3-(4-hydroxyphenyl)-1-[2,4,6-trihydroxy-3-(4-hydroxy-3-methylbut-2-en-1-yl)phenyl]prop-2-en-1-one, (2E)-3-(4-hydroxyphenyl)-1-{2,4,6-trihydroxy-3-[(2E)-4-hydroxy-3-methylbut-2-en-1-yl]phenyl}prop-2-en-1-one, 2-[3-(4-hydroxyphenyl)oxirane-2-carbonyl]-4-(3-methylbut-2-en-1-yl)benzene…	355.12	0.0776193	0.178541	-0.0246349	0.28013	-0.0422868	0.0841472	-0.105504	-0.208348		0.0587543	-0.0608534	-0.0141129	-0.0922089	0.148194	0.117661
Tetracosapentaenoic acid (24:5n-6), Tetracosapentaenoic acid (24:5n-3), Bufanolide	357.28	0.0407029	-0.0764167	0.187518	-0.208384	-0.0531482	0.156811	-0.158128	-0.00784189		-0.403807	0.300433	-0.00244825	0.119471	0.299604	0.138283
Tetracosatetraenoic acid (24:4n-6), 1-Hydroxy-1-phenyl-3-octadecanone, 3-Hydroxy-1-phenyl-1-octadecanone, 5beta-Cholanic acid	359.3	0.0256611	0.174425	0.320567	0.101355	0.0583907	0.304744	-0.0647858	0.035298		-0.148631	0.304268	-0.0938162	-0.0401052	0.18339	0.00486802
Gibberellin A93, Gibberellin A21, Diosbulbin C, Gibberellin A87, Nagilactone C, Vernolide, Gibberellin A8-catabolite	361.13	0.0323992	-0.0483173	0.122698	-0.133825	-0.0256489	0.0275204	-0.0522335	-0.0507879		0.00744389	-0.0209436	-0.0289327	-0.0983902	0.0496154	0.029972
Guanosine monophosphate, 8-Oxo-dGMP, GMP, Guanosine 3'-phosphate, Precursor Z, 8-Oxo-dGMP	362.05	0.0244922	-0.676057	-0.0281701	-1	0.131405	0.0957257	0.149245	-0.134912		-0.0560994	-0.295225	-0.339141	-0.242876	0.293276	0.211565
Tetracosanoic acid, 5-Hydroxy-7-tetracosanone, 4-Hydroxy-6-tetracosanone, 20-Tetracosene-1,18-diol, Tetracosanoic acid	367.36	-0.173032	0.0804245	-0.0166542	0.128964	-0.11069	-0.0137868	-0.159142	-0.0271113		-0.0614514	-0.215247	-0.0491784	-0.286145	-0.0280458	-0.308942
Ferulic acid 4-O-glucuronide, Feruloyl C1-glucuronide, Isoferulic acid 3-O-glucuronide, Isoferuloyl C1-glucuronide, 3,4,5-trihydroxy-6-{[3-(4-methoxyphenyl)-2-oxopropanoyl]oxy}oxane-2-carboxylic acid, 6-[4-(2-carboxyeth-1-en-1-yl)-2-methoxyphenoxy]-3,4,5-trihydroxyoxane-2-carboxylic acid, 3,4,5-trihydroxy-6-{[3-(4-hydroxy-3-methoxyphenyl)prop-2-enoyl]oxy}oxane-2-carboxylic acid, 6-[3-(2-carboxyet…	369.08	-0.0313979	-0.141316	0.0359469	-0.229947	0.0123936	-0.0339355	0.0355582	-0.156091		0.00732326	0.0326867	0.0295256	-0.0858212	0.0624521	-0.00615613
N-[2-(3,4-Dimethoxyphenyl)ethyl]-3,4-dimethoxycinnamic acid amide, 7-O-Acetylsalutaridinol, Capaurine, Androcymbine, Demecolcine, Isoandrocymbine, Floramultine	370.17	0.0186431	-0.180814	0.0868773	-0.31466	-0.123164	0.0321197	-0.200805	-0.166146		0.00077754	0.0171586	-0.000672253	-0.120515	0.0296327	0.0302795
3-(3,4-dimethoxyphenyl)-N-[2-(3,4-dimethoxyphenyl)ethyl]-3-hydroxypropanimidic acid, 3-(3,4-dimethoxyphenyl)-N-[2-(3,4-dimethoxyphenyl)-2-hydroxyethyl]propanimidic acid, 3-(3,4-dimethoxyphenyl)-N-[2-(3,4-dimethoxyphenyl)ethyl]-2-hydroxypropanimidic acid, Roquefortine, Roquefortine C	388.18	0.0105488	0.225285	0.012019	0.331918	-0.117904	0.00597084	-0.179841	-0.327844		0.0200125	0.0164961	-0.0121355	-0.114525	0.011983	-0.00539826
LysoPA(0:0/16:0), LysoPA(16:0/0:0), 1-Palmitoylglycerol 3-phosphate	409.24	-0.048314	-0.136136	-0.00590967	-0.20125	0.00541826	0.0397455	-0.0117453	-0.0298389		-0.203526	-0.241285	-0.304557	-0.297871	-0.00800294	0.196152
1-Octacosanol, Octacosan-1-ol	409.44	-0.006536	-0.00717285	-0.0215185	0	-0.00871245	-0.0261373	0	-0.0447783		-0.00959249	0.00210776	-0.00726395	-0.041882	-0.0123935	0.00536133
dADP	410.03	-0.0267282	-0.107722	0.0248932	-0.17403	0.0508153	0.0360492	0.0581983	-0.0747817		-0.0379621	0.0236868	-0.0594975	-0.0351266	0.00346227	-0.0163091
3,4-DHPEA-EA, Gibberellin A32, Hydroxyvernolide, Oleuropein aglycone	413.1	0.0741249	0.270181	0.0388704	0.385836	-0.236697	-0.0849002	-0.312596	-0.155718		0.00547066	0.196853	0.177614	-0.0849229	0.0218534	-0.0785949
Inositol 1,3,4-trisphosphate, Inositol 1,4,5-trisphosphate, 1D-myo-Inositol 1,3,4-trisphosphate, D-myo-Inositol 1,4,5-trisphosphate	418.96	-0.0305167	-0.0396128	-0.0698666	-0.0244859	-0.00643467	-0.0325148	0.00660541	0.0442056		0.00179839	0.0328066	-0.0768775	-5.91775e-05	0.0607292	0.0342848
CPA(18:0/0:0), Tingenone, Testosterone phenylpropionate	419.26	0.0937966	-0.677672	-0.0330175	-1	-0.0320305	0.146689	-0.12139	0.131535		-0.227339	-0.122182	-0.235952	0.031396	0.366863	0.406492
2-Methylacetophenone, 1,4-Bis(2-ethylhexyl) sulfosuccinate	421.23	0.0497425	-0.24897	-0.0193803	-0.363764	-0.0484253	-0.0166173	-0.0643294	-0.19516		0.0146657	0.0877954	0.0419524	0.0436434	0.0720253	0.0664936
Adenosine 3',5'-diphosphate, dGDP, ADP, ADP, Adenosine 3',5'-bisphosphate, dGDP, Adenosine 2',5'-bisphosphate	426.02	-0.0825434	-0.513554	-0.0987809	-0.720941	0.0878712	-0.000636807	0.132125	0.0562022		-0.153351	-0.0669973	-0.465473	-0.077327	0.0604792	0.0620004
LysoPA(18:1(9Z)/0:0), LysoPA(0:0/18:1(9Z)), DHAP(18:0), Stearoylglycerone phosphate	435.25	-0.0570511	-0.377607	0.118754	-0.625788	-0.0653224	0.14854	-0.172254	-0.150177		-0.1241	-0.270508	-0.245782	-0.00307413	0.0538534	0.0915542
LysoPA(18:0/0:0), LysoPA(0:0/18:0), Ochrolifuanine A	437.27	0.0402667	-0.651089	0.0128854	-0.983076	-0.034447	0.10741	-0.105375	-0.0598432		-0.175925	-0.132614	-0.280745	0.00361315	0.262296	0.301762
Guanosine diphosphate, GDP, 8-Oxo-dGDP	442.02	-0.043989	-0.14758	-0.0269401	-0.2079	0.0655313	0.0559162	0.0703388	-0.0643252		0.0199123	-0.0219496	-0.0784872	-0.0245492	0.046884	0.0426284
Vitamin K1 2,3-epoxide, Vitamin-K-epoxide, Vitamin K1 epoxide, omega-Hydroxyphylloquinone	465.34	-0.0230915	-0.0251836	-0.00850621	-0.0335223	0.0438028	0.0117015	0.0598534	-0.00471568		-0.0235373	-0.0711166	0.0513943	0.00339942	0.0149308	-0.004769
LysoPC(15:0), LysoPE(0:0/18:0), LysoPE(18:0/0:0), 1-Octadecanoyl-sn-glycero-3-phosphoethanolamine	480.31	-0.0242275	-0.0843632	0.133966	-0.193528	0.0282775	0.0761046	0.00436394	-0.0065044		-0.129803	-0.142108	-0.165022	-0.120524	-0.0660834	0.0915763
Adenosine triphosphate, dGTP, ATP, dGTP, 2-Hydroxy-dATP	505.99	0.00402109	-0.333525	-0.0672795	-0.466648	0.0273766	-0.0544018	0.0682658	0.0663457		-0.0324821	-0.00964368	-0.0734654	-0.0512941	0.0139724	0.0212921
LysoPE(0:0/20:1(11Z)), LysoPE(20:1(11Z)/0:0), Gymnodimine	506.33	-0.0436257	-0.120794	0.0346706	-0.198527	-0.0296477	0.0313736	-0.0601583	0.0129324		-0.0934517	-0.319489	-0.101008	-0.132018	-0.032597	-6.68187e-05
6-{[3,5-dihydroxy-4-(3-methylbut-2-en-1-yl)-8,17-dioxatetracyclo[8.7.0.0Â²,â·.0Â¹Â¹,Â¹â¶]heptadeca-1(10),2(7),3,5,11(16),12,14-heptaen-14-yl]oxy}-3,4,5-trihydroxyoxane-2-carboxylic acid, 6-{[3,14-dihydroxy-4-(3-methylbut-2-en-1-yl)-8,17-dioxatetracyclo[8.7.0.0Â²,â·.0Â¹Â¹,Â¹â¶]heptadeca-1(10),2(7),3,5,11(16),12,14-heptaen-5-yl]oxy}-3,4,5-trihydroxyoxane-2-carboxylic acid, 6-{[5,14-dihydroxy-4-…	513.14	0.0254401	0.0301056	0.0840475	0.00313463	0.0236327	0.0510537	0.00992224	0.0352277		-0.0377556	0.0397484	-0.026729	0.0437687	0.0295615	0.02865
LysoPC(18:4(6Z,9Z,12Z,15Z)), Ciliatocholate	514.29	0.0134539	-0.149668	0.0777432	-0.263374	-0.000929602	0.0327205	-0.0177546	0.0495542		0.0169147	0.0716501	0.0161407	-0.0719741	0.00554295	0.0489386
3,4,5-trihydroxy-6-{2-hydroxy-5-[3-(5-methoxy-2,2-dimethyl-2H-chromen-6-yl)prop-2-enoyl]phenoxy}oxane-2-carboxylic acid, 3,4,5-trihydroxy-6-{2-hydroxy-4-[3-(5-methoxy-2,2-dimethyl-2H-chromen-6-yl)prop-2-enoyl]phenoxy}oxane-2-carboxylic acid, 3,4,5-trihydroxy-6-({6-[3-(4-hydroxyphenyl)-3-oxoprop-1-en-1-yl]-5-methoxy-2,2-dimethyl-2H-chromen-7-yl}oxy)oxane-2-carboxylic acid, 3,4,5-trihydroxy-6-{4-[3…	527.16	0.0319946	0.0265776	-0.143421	0.111577	-0.0217797	-0.0449495	-0.0101948	0.091453		0.0190567	0.0673517	0.0516872	-0.0376042	0.000932902	-0.00163075
Cavipetin A, 7,12-Dihydroxy-3,11,15,23-tetraoxolanost-8-en-26-oic acid, Physapubescin, Ganoderic acid N, Ganoderic acid theta, Proscillaridin	529.28	0.0289723	-0.271611	0.00917508	-0.412004	-0.0428533	0.0004369	-0.0644984	-0.214665		-0.0198203	0.0689094	0.0357171	0.0267916	0.0139091	0.0731254
Psychosine sulfate	540.28	0.00190483	-0.442254	0.00176814	-0.664265	-0.0874812	-0.0196772	-0.121383	-0.121677		0.0331195	-0.0353638	0.0148733	-0.031074	0.0063419	-0.031225
Uridine diphosphate glucuronic acid, UDP-D-galacturonate, UDP-L-iduronate, UDP-glucuronate, UDP-D-galacturonate, UDP-L-iduronate	579.03	0.00508919	-0.175649	-0.0995572	-0.213695	0.00631091	-0.0271286	0.0230307	-8.75338e-05		-0.050233	-0.0583503	0.0038533	-0.0400518	-0.0031278	-0.0104616

## Sheet: MG-Specific mzs
annotation	mz
Dihydrothymine, Squamolone, L-Cyclo(alanylglycyl), 5,6-Dihydrothymine, gamma-Amino-gamma-cyanobutanoate, alpha-Amino-gamma-cyanobutanoate, (R)-5,6-Dihydrothymine	127.05
(2-oxoethoxy)sulfonic acid, Methyl (methylthio)methyl disulfide, Sulfoacetate	138.97
D-Lysine, (3S)-3,6-Diaminohexanoate, (3S,5S)-3,5-Diaminohexanoate, 2,6-diaminohexanoic acid, L-Lysine, D-Lysine, (3S)-3,6-Diaminohexanoate, (3S,5S)-3,5-Diaminohexanoate, (2R,5S)-2,5-Diaminohexanoate, Lysine, (2R,3R)-3-Methylornithine	145.1
Xanthine, Oxypurinol, 6,8-Dihydroxypurine, Xanthine, Alloxanthine	151.03
Citric acid, Isocitric acid, D-threo-Isocitric acid, Diketogulonic acid, 2,3-Diketo-L-gulonate, D-Glucaro-1,4-lactone, Citrate, Isocitrate, (1R,2S)-1-Hydroxypropane-1,2,3-tricarboxylate, 5-Dehydro-4-deoxy-D-glucarate, 2,5-Didehydro-D-gluconate, Carboxymethyloxysuccinate, 2-Dehydro-3-deoxy-D-glucarate, (4R,5S)-4,5,6-Trihydroxy-2,3-dioxohexanoate, (1S,2S)-1-Hydroxypropane-1,2,3-tricarboxylate, D-Ga…	191.02
Alanyl-Gamma-glutamate, N-a-Acetylcitrulline, Alanyl-Glutamine, Glutaminylalanine, N-Acetyl-L-citrulline	216.1
Methionyl-Serine, Serylmethionine, cis-4,5-Dihydroxy-4,5-dihydropyrene, trans-4,5-Dihydroxy-4,5-dihydropyrene	235.08
Sebacic acid, R-2-Hydroxy-3-methylbutanoic acid 3-Methylbutanoyl, 2-Ethylsuberic acid, Heptylmalonic acid, 3-Methylazelaic acid, Glycyl-Tyrosine, Tyrosyl-Glycine, gamma-Glutaminyl-4-hydroxybenzene, Cinnamyl benzoate, 4'-Methoxychalcone, Felbamate, Sebacic acid, Diethyl adipate, Dimethyl suberate	237.09
Cyclohexaneundecanoic acid, (E)-Heptadec-9-enoic acid, 10Z-Heptadecenoic acid, 7-Hexadecenoic acid,methyl ester, 9Z-heptadecenoic acid, omega-Cyclohexylundecanoic acid, 9E-Heptadecenoic acid	267.23
N-Acetylgalactosamine 4-sulphate, N-Acetylglucosamine 6-sulfate, N-Acetylgalactosamine 6-sulfate, N-Acetylglucosamine 4-sulfate, N-Acetyl-D-glucosamine 6-sulfate, N-Acetyl-D-galactosamine 6-sulfate, N-Acetylgalactosamine 4-sulfate	300.04
Eicosapentaenoic acid, Retinyl ester, 8,15-Isopimaradien-18-oic acid, Siderone, Yucalexin B14, Yucalexin A16, 8(17),12-Labdadiene-15,16-dial, Isopimaric acid, Cascarillone, 8,13-Abietadien-18-oic acid, (ent-15beta,16beta)-15,16-Epoxy-3-kauranone, ent-8(17),13(16),14-Labdatrien-18-oic acid, Abietate, (5Z,8Z,11Z,14Z,17Z)-Icosapentaenoic acid, Methyltestosterone, Isopimaric acid, Oryzalexin A, (+)-P…	301.22
Glutathione, Hallacridone, Stealthin C, NAC-Diketide, (1R)-Hydroxy-(2R)-N-acetyl-L-cysteinyl-1,2-dihydronaphthalene, (1R)-N-Acetyl-L-cysteinyl-(2R)-hydroxy-1,2-dihydronaphthalene, (1S)-Hydroxy-(2S)-N-acetyl-L-cysteinyl-1,2-dihydronaphthalene, N-Acetoxy-MeIQx	306.08
Uridine 5'-monophosphate, Pseudouridine 5'-phosphate, Uridine 2'-phosphate, UMP, Pseudouridine 5'-phosphate, 3'-UMP, Uridine 2'-phosphate	323.03
